# Supplementary material for: Comparative transcriptome analysis of nonchilled, chilled, and late-pink bud reveals flowering pathway genes involved in chilling-mediated flowering in blueberry
Source: BMC Plant Biol. 2018 May 31;18:98. doi: 10.1186/s12870-018-1311-8 (PMC5984463; doi:10.1186/s12870-018-1311-8)
Supplement: Supplementary file 1 — Table S2. DE MADS-box genes in chilled flower buds (CB) [vs nonchilled flower buds (NB)] and late-pink buds (LPB) (vs CB) in ‘Legacy’. LogFC for chilled buds: Log2(CB/NB). LogFC for late-pink buds: Log2(LPB/CB). Except #N/A (no differential expression), all the rest are DE genes. (XLSX 23 kb) [file 12870_2018_1311_MOESM1_ESM.xlsx]

## Sheet: Sheet1
Table S2 DE MADS-box genes in chilled flower buds (CB) [vs nonchilled flower buds (NB)] and late-pink buds (LPB) (vs CB) in ‘Legacy’. LogFC for chilled buds: Log2(CB/NB). LogFC for late-pink buds: Log2(LPB/CB). Except #N/A (no differential expression), all the rest are DE genes.
Arabidopsis_ID|Vc_transcript_ID	LogFC for chilled buds	LogFC for late pink buds	FDR for chilled buds	FDR for late pink buds	e_value _to_blast	Gene_name	Annotation	Query_PmDAMs
AT1G22130.1|c89673_g5_i1	#N/A	-0.6	#N/A	0.03	2e-20	FLR1, FLOR1	.
AT1G24260.2|c59357_g1_i1	-2.4	-1.9	5e-06	0.0002	2e-27	FLR1, FLOR1	.
AT1G24260.2|c61685_g1_i1	#N/A	1.3	#N/A	1e-18	2e-58	FLR1, FLOR1	AGL9_ARADE
AT1G24260.2|c65987_g1_i1	0.6	0.9	0.01	3e-05	4e-41	MAF5, AGL68	.
AT1G24260.2|c68983_g1_i1	2.5	#N/A	3e-06	#N/A	3e-42	MAF5, AGL68	.
AT1G24260.2|c72632_g1_i1	-0.7	-0.7	0.003	0.003	5e-32	AGL31, MAF2	AMP22_MACIN
AT1G24260.2|c90829_g2_i1	1.2	-1.2	0.001	0.0005	3e-25	AGL31, MAF2	SVP_ARATH
AT1G24260.2|c91377_g1_i14	#N/A	-1.5	#N/A	0.01	2e-27	FLR1, FLOR1	SVP_ARATH
AT1G24260.2|c91377_g1_i7	1	-1.6	0.03	0.001	8e-27	FLR1, FLOR1	SVP_ARATH
AT1G24260.2|c95303_g7_i4	#N/A	1.7	#N/A	6e-10	9e-28	MAF4	.
AT1G26310.1|c65987_g1_i1	0.6	0.9	0.01	3e-05	2e-29	FLR1, FLOR1	.
AT1G26310.1|c72632_g1_i1	-0.7	-0.7	0.003	0.003	9e-29	FLR1, FLOR1	AMP22_MACIN
AT1G26310.1|c89673_g4_i1	#N/A	1	#N/A	0.02	3e-39	AGL31, MAF2	SOC1_ARATH
AT1G26310.1|c90829_g2_i1	1.2	-1.2	0.001	0.0005	3e-26	FLR1, FLOR1	SVP_ARATH
AT1G26310.1|c91377_g1_i14	#N/A	-1.5	#N/A	0.01	9e-29	FLR1, FLOR1	SVP_ARATH
AT1G26310.1|c91377_g1_i7	1	-1.6	0.03	0.001	3e-28	FLR1, FLOR1	SVP_ARATH
AT1G26310.1|c95303_g7_i4	#N/A	1.7	#N/A	6e-10	4e-24	MAF5, AGL68	.
AT1G61040.1|c92105_g1_i2	-0.9	0.4	4e-05	0.0003	0	FLR1, FLOR1	RTF1_SCHPO
AT1G69120.1|c65987_g1_i1	0.6	0.9	0.01	3e-05	2e-29	FLR1, FLOR1	.
AT1G69120.1|c72632_g1_i1	-0.7	-0.7	0.003	0.003	3e-30	FLR1, FLOR1	AMP22_MACIN
AT1G69120.1|c89673_g4_i1	#N/A	1	#N/A	0.02	1e-38	MAF3, FCL3, AGL70	SOC1_ARATH
AT1G69120.1|c90829_g2_i1	1.2	-1.2	0.001	0.0005	1e-28	FLR1, FLOR1	SVP_ARATH
AT1G69120.1|c91377_g1_i7	1	-1.6	0.03	0.001	5e-27	FLR1, FLOR1	SVP_ARATH
AT1G69120.1|c95303_g7_i4	#N/A	1.7	#N/A	6e-10	8e-26	FLR1, FLOR1	.
AT1G69120.1|c95303_g7_i6	#N/A	2.6	#N/A	1e-25	6e-21	AGL31, MAF2	.
AT1G69180.1|c64488_g1_i1	#N/A	1.1	#N/A	1e-09	2e-31	MAF3, FCL3, AGL70	YAB5_ARATH
AT1G71692.1|c65987_g1_i1	0.6	0.9	0.01	3e-05	3e-24	FLR1, FLOR1	.
AT1G71692.1|c68983_g1_i1	2.5	#N/A	3e-06	#N/A	2e-25	FLR1, FLOR1	.
AT1G71692.1|c89673_g4_i1	#N/A	1	#N/A	0.02	7e-23	MAF4	SOC1_ARATH
AT1G71692.1|c91178_g1_i1	#N/A	0.9	#N/A	6e-05	5e-31	AGL31, MAF2	.
AT1G77980.1|c89673_g5_i1	#N/A	-0.6	#N/A	0.03	3e-20	HUA2	.
AT1G77980.1|c91178_g1_i1	#N/A	0.9	#N/A	6e-05	3e-20	MAF5, AGL68	.
AT2G14210.1|c65987_g1_i1	0.6	0.9	0.01	3e-05	5e-25	FLR1, FLOR1	.
AT2G14210.1|c68983_g1_i1	2.5	#N/A	3e-06	#N/A	4e-26	FLR1, FLOR1	.
AT2G14210.1|c72632_g1_i1	-0.7	-0.7	0.003	0.003	2e-28	FLR1, FLOR1	AMP22_MACIN
AT2G14210.1|c80388_g1_i2	3.9	3.2	0.04	5e-09	3e-79	MAF2, AGL31	MAD23_ORYSJ	PmDAM1
AT2G14210.1|c86010_g2_i1	3.9	-4.4	1e-08	2e-09	2e-27	FLR1, FLOR1	SOC1_ARATH
AT2G14210.1|c88116_g2_i1	#N/A	-1.1	#N/A	7e-08	2e-31	AGL31, MAF2	JOIN_SOLLC	PmDAM5
AT2G14210.1|c88293_g4_i3	#N/A	1	#N/A	2e-08	6e-36	AGL31, MAF2	AG_SOLLC
AT2G14210.1|c89673_g4_i1	#N/A	1	#N/A	0.02	2e-35	MAF5, AGL68	SOC1_ARATH
AT2G14210.1|c89673_g5_i1	#N/A	-0.6	#N/A	0.03	9e-23	HUA2	.
AT2G14210.1|c91178_g1_i1	#N/A	0.9	#N/A	6e-05	4e-36	FLR1, FLOR1	.
AT2G14210.1|c91178_g1_i2	0.8	0.9	0.01	4e-07	7e-37	AGL31, MAF2	AG_PETHY
AT2G14210.1|c91377_g1_i14	#N/A	-1.5	#N/A	0.01	9e-29	FLR1, FLOR1	SVP_ARATH
AT2G14210.1|c91377_g1_i7	1	-1.6	0.03	0.001	3e-28	FLR1, FLOR1	SVP_ARATH
AT2G22630.1|c72632_g1_i1	-0.7	-0.7	0.003	0.003	3e-20	FLR1, FLOR1	AMP22_MACIN
AT2G22630.1|c88116_g2_i1	#N/A	-1.1	#N/A	7e-08	9e-30	MAF4	JOIN_SOLLC	PmDAM5
AT2G22630.1|c88293_g4_i3	#N/A	1	#N/A	2e-08	6e-37	MAF4	AG_SOLLC
AT2G22630.1|c89673_g5_i1	#N/A	-0.6	#N/A	0.03	1e-20	HUA2	.
AT2G22630.1|c91178_g1_i2	0.8	0.9	0.01	4e-07	1e-37	MAF5, AGL68	AG_PETHY
AT2G22630.1|c91377_g1_i14	#N/A	-1.5	#N/A	0.01	9e-28	FLR1, FLOR1	SVP_ARATH
AT2G42830.2|c72632_g1_i1	-0.7	-0.7	0.003	0.003	1e-21	FLR1, FLOR1	AMP22_MACIN
AT2G42830.2|c88116_g2_i1	#N/A	-1.1	#N/A	7e-08	1e-30	MAF5, AGL68	JOIN_SOLLC	PmDAM5
AT2G42830.2|c88293_g4_i3	#N/A	1	#N/A	2e-08	5e-81	MAF5, AGL68	AG_SOLLC
AT2G42830.2|c91377_g1_i14	#N/A	-1.5	#N/A	0.01	3e-27	FLR1, FLOR1	SVP_ARATH
AT2G45650.1|c72752_g1_i1	#N/A	2	#N/A	3e-12	2e-26	AGL31, MAF2	AGL12_ARATH	PmDAM2
AT2G45650.1|c88116_g2_i1	#N/A	-1.1	#N/A	7e-08	4e-33	FLR1, FLOR1	JOIN_SOLLC	PmDAM5
AT2G45650.1|c88293_g4_i3	#N/A	1	#N/A	2e-08	4e-34	FLR1, FLOR1	AG_SOLLC
AT2G45650.1|c89673_g5_i1	#N/A	-0.6	#N/A	0.03	1e-25	FLR1, FLOR1	.
AT3G02310.1|c72632_g1_i1	-0.7	-0.7	0.003	0.003	3e-28	FLR1, FLOR1	AMP22_MACIN
AT3G02310.1|c72752_g1_i1	#N/A	2	#N/A	3e-12	2e-33	FLR1, FLOR1	AGL12_ARATH	PmDAM2
AT3G02310.1|c89673_g5_i1	#N/A	-0.6	#N/A	0.03	1e-24	FLR1, FLOR1	.
AT3G02310.1|c90323_g2_i1	2	-6.2	0.002	3e-10	1e-26	AGL31, MAF2	MADS6_ORYSJ
AT3G02310.1|c91377_g1_i14	#N/A	-1.5	#N/A	0.01	3e-27	FLR1, FLOR1	SVP_ARATH
AT3G02310.1|c95303_g7_i6	#N/A	2.6	#N/A	1e-25	2e-21	MAF3, FCL3, AGL70	.
AT3G05860.1|c87346_g2_i2	-1.2	#N/A	0.003	#N/A	1e-39	AGL31, MAF2	AGL80_ARATH
AT3G12145.1|c70529_g1_i1	5.1	-4.6	2e-78	1e-76	4e-21	FLR1, FLOR1	Y1571_ARATH
AT3G12145.1|c84446_g1_i1	#N/A	-2	#N/A	2e-09	2e-20	AGL31, MAF2	GSO1_ARATH
AT3G12145.1|c88352_g4_i1	-1.7	#N/A	4e-05	#N/A	1e-24	MAF4	Y5977_ARATH
AT3G12145.1|c88375_g1_i2	#N/A	1.1	#N/A	0.04	6e-20	FLR1, FLOR1	.
AT3G12145.1|c88989_g1_i1	2	4	2e-09	3e-78	8e-40	FLR1, FLOR1	DR100_ARATH
AT3G12145.1|c89878_g1_i10	-2.7	#N/A	9e-05	#N/A	3e-25	MAF3, FCL3, AGL70	Y3475_ARATH
AT3G12145.1|c89878_g1_i6	-2.8	#N/A	0.0002	#N/A	4e-25	AGL31, MAF2	Y3475_ARATH
AT3G12145.1|c96216_g1_i1	#N/A	-3.2	#N/A	5e-45	2e-20	FLR1, FLOR1	BRL2_ARATH
AT3G12145.1|c96604_g1_i1	#N/A	-3.7	#N/A	3e-18	3e-26	FLR1, FLOR1	Y5977_ARATH
AT3G12145.1|c97114_g2_i1	1.3	4.4	1e-05	1e-39	4e-21	FLR1, FLOR1	Y5269_ARATH
AT3G12145.1|c97114_g2_i2	0.8	4.9	0.04	7e-57	5e-20	FLR1, FLOR1	.
AT3G12145.1|c97748_g1_i1	0.9	-1.3	0.02	0.0004	4e-24	FLR1, FLOR1	HSL1_ARATH
AT3G12145.1|c98759_g1_i9	#N/A	-1	#N/A	0.01	9e-23	MAF5, AGL68	Y1684_ARATH
AT3G12145.1|c99304_g2_i1	-0.7	#N/A	0.002	#N/A	6e-23	FLR1, FLOR1	RCH2_ARATH
AT3G12145.1|c99645_g3_i1	#N/A	-0.7	#N/A	0.0004	1e-22	AGL31, MAF2	AT74H_ARATH
AT3G12145.1|c99891_g2_i1	#N/A	-0.7	#N/A	0.001	1e-28	MAF5, AGL68	Y5977_ARATH
AT3G30260.1|c72752_g1_i1	#N/A	2	#N/A	3e-12	8e-29	FLR1, FLOR1	AGL12_ARATH	PmDAM2
AT3G30260.1|c86010_g2_i1	3.9	-4.4	1e-08	2e-09	1e-26	MAF1, FLM, AGL27	SOC1_ARATH
AT3G30260.1|c87555_g1_i1	#N/A	0.9	#N/A	2e-14	3e-44	AGL31, MAF2	AGL6_ARATH
AT3G30260.1|c88116_g1_i1	-0.4	0.8	0.04	1e-10	4e-60	MAF2, AGL31	AGL8_SOLTU
AT3G30260.1|c90289_g1_i2	#N/A	-3.9	#N/A	2e-11	3e-28	AGL31, MAF2	SVP_ARATH	PmDAM5
AT3G30260.1|c90323_g2_i1	2	-6.2	0.002	3e-10	9e-26	MAF4	MADS6_ORYSJ
AT3G30260.1|c95303_g7_i6	#N/A	2.6	#N/A	1e-25	4e-23	MAF5, AGL68	.
AT3G54340.1|c72632_g1_i1	-0.7	-0.7	0.003	0.003	8e-32	FLR1, FLOR1	AMP22_MACIN
AT3G54340.1|c80388_g1_i1	4.9	1.9	6e-15	4e-13	2e-25	AGL31, MAF2	MAD27_ORYSJ	PmDAM1
AT3G54340.1|c87555_g1_i1	#N/A	0.9	#N/A	2e-14	1e-28	MAF3, FCL3, AGL70	AGL6_ARATH
AT3G54340.1|c88116_g1_i1	-0.4	0.8	0.04	1e-10	4e-26	MAF3, FCL3, AGL70	AGL8_SOLTU
AT3G54340.1|c88293_g4_i2	#N/A	1	#N/A	4e-13	2e-26	AGL31, MAF2	AG_SOLLC
AT3G54340.1|c90289_g1_i3	#N/A	-6.2	#N/A	5e-14	1e-22	AGL31, MAF2	JOIN_SOLLC	PmDAM5
AT3G54340.1|c91377_g1_i14	#N/A	-1.5	#N/A	0.01	3e-20	HUA2	SVP_ARATH
AT3G54340.1|c92021_g1_i1	-0.6	-1.8	0.04	5e-15	9e-25	AGL31, MAF2	AGL8_SOLTU
AT3G57230.1|c65987_g1_i1	0.6	0.9	0.01	3e-05	5e-25	FLR1, FLOR1	.
AT3G57230.1|c72752_g1_i1	#N/A	2	#N/A	3e-12	1e-28	FLR1, FLOR1	AGL12_ARATH	PmDAM2
AT3G57230.1|c87555_g1_i1	#N/A	0.9	#N/A	2e-14	2e-33	MAF4	AGL6_ARATH
AT3G57230.1|c88116_g1_i1	-0.4	0.8	0.04	1e-10	1e-33	MAF4	AGL8_SOLTU
AT3G57230.1|c88293_g4_i2	#N/A	1	#N/A	4e-13	2e-41	MAF4	AG_SOLLC
AT3G57230.1|c89673_g3_i1	2.6	-4	1e-09	3e-15	3e-38	AGL31, MAF2	SOC1_ARATH	PmDAM1
AT3G57230.1|c89673_g4_i1	#N/A	1	#N/A	0.02	4e-34	FLR1, FLOR1	SOC1_ARATH
AT3G57230.1|c90289_g1_i4	#N/A	-3.7	#N/A	5e-15	6e-34	AGL31, MAF2	SVP_ARATH	PmDAM5
AT3G57230.1|c90323_g2_i1	2	-6.2	0.002	3e-10	3e-30	FLR1, FLOR1	MADS6_ORYSJ
AT3G57230.1|c91377_g1_i14	#N/A	-1.5	#N/A	0.01	4e-31	FLR1, FLOR1	SVP_ARATH
AT3G57230.1|c92021_g1_i1	-0.6	-1.8	0.04	5e-15	4e-28	MAF3, FCL3, AGL70	AGL8_SOLTU
AT3G57390.1|c65987_g1_i1	0.6	0.9	0.01	3e-05	5e-23	FLR1, FLOR1	.
AT3G57390.1|c72752_g1_i1	#N/A	2	#N/A	3e-12	6e-23	FLR1, FLOR1	AGL12_ARATH	PmDAM2
AT3G57390.1|c87555_g1_i1	#N/A	0.9	#N/A	2e-14	3e-31	MAF5, AGL68	AGL6_ARATH
AT3G57390.1|c88116_g1_i1	-0.4	0.8	0.04	1e-10	1e-30	MAF5, AGL68	AGL8_SOLTU
AT3G57390.1|c88293_g4_i2	#N/A	1	#N/A	4e-13	1e-27	MAF5, AGL68	AG_SOLLC
AT3G57390.1|c89673_g3_i1	2.6	-4	1e-09	3e-15	9e-29	MAF3, FCL3, AGL70	SOC1_ARATH	PmDAM1
AT3G57390.1|c91377_g1_i14	#N/A	-1.5	#N/A	0.01	5e-32	FLR1, FLOR1	SVP_ARATH
AT3G57390.1|c92021_g1_i1	-0.6	-1.8	0.04	5e-15	8e-28	MAF4	AGL8_SOLTU
AT3G61120.1|c65987_g1_i1	0.6	0.9	0.01	3e-05	2e-26	FLR1, FLOR1	.
AT3G61120.1|c87555_g1_i1	#N/A	0.9	#N/A	2e-14	2e-73	FLR1, FLOR1	AGL6_ARATH
AT3G61120.1|c89673_g3_i1	2.6	-4	1e-09	3e-15	8e-35	MAF4	SOC1_ARATH	PmDAM1
AT3G61120.1|c89673_g4_i1	#N/A	1	#N/A	0.02	2e-39	FLR1, FLOR1	SOC1_ARATH
AT3G61120.1|c92021_g1_i1	-0.6	-1.8	0.04	5e-15	2e-36	MAF5, AGL68	AGL8_SOLTU
AT4G09960.3|c65987_g1_i1	0.6	0.9	0.01	3e-05	6e-29	FLR1, FLOR1	.
AT4G09960.3|c87555_g1_i1	#N/A	0.9	#N/A	2e-14	4e-47	FLR1, FLOR1	AGL6_ARATH
AT4G09960.3|c89673_g3_i1	2.6	-4	1e-09	3e-15	1e-40	MAF5, AGL68	SOC1_ARATH	PmDAM1
AT4G09960.3|c89673_g4_i1	#N/A	1	#N/A	0.02	2e-43	FLR1, FLOR1	SOC1_ARATH
AT4G11880.1|c89673_g3_i1	2.6	-4	1e-09	3e-15	1e-48	FLR1, FLOR1	SOC1_ARATH	PmDAM1
AT4G11880.1|c90289_g1_i1	#N/A	-6.6	#N/A	3e-17	9e-29	AGL31, MAF2	SVP_ARATH	PmDAM5
AT4G11880.1|c92021_g1_i2	#N/A	-2	#N/A	2e-19	2e-32	AGL31, MAF2	AGL8_SOLTU	PmDAM1
AT4G11880.1|c94107_g3_i2	#N/A	-4.3	#N/A	0.0004	5e-20	FLR1, FLOR1	.
AT4G18960.1|c77424_g2_i2	1	2.2	0.006	3e-19	1e-72	MAF2, AGL31	AGL11_ARATH	PmDAM1
AT4G18960.1|c86010_g1_i2	#N/A	-2.1	#N/A	1e-20	5e-41	AGL31, MAF2	SOC1_ARATH	PmDAM1
AT4G18960.1|c88293_g3_i1	4.7	-4.7	5e-21	5e-20	5e-59	MAF4	AG_TOBAC
AT4G18960.1|c89673_g3_i1	2.6	-4	1e-09	3e-15	1e-35	FLR1, FLOR1	SOC1_ARATH	PmDAM1
AT4G18960.1|c90289_g1_i1	#N/A	-6.6	#N/A	3e-17	5e-30	FLR1, FLOR1	SVP_ARATH	PmDAM5
AT4G18960.1|c92021_g1_i2	#N/A	-2	#N/A	2e-19	6e-33	MAF3, FCL3, AGL70	AGL8_SOLTU	PmDAM1
AT4G22950.1|c77424_g2_i2	1	2.2	0.006	3e-19	1e-42	MAF3, AGL70	AGL11_ARATH	PmDAM1
AT4G22950.1|c86010_g1_i2	#N/A	-2.1	#N/A	1e-20	3e-67	MAF3, FCL3, AGL70	SOC1_ARATH	PmDAM1
AT4G22950.1|c88293_g3_i1	4.7	-4.7	5e-21	5e-20	6e-30	MAF5, AGL68	AG_TOBAC
AT4G22950.1|c92021_g1_i2	#N/A	-2	#N/A	2e-19	2e-34	MAF4	AGL8_SOLTU	PmDAM1
AT4G24540.1|c77424_g2_i2	1	2.2	0.006	3e-19	9e-24	MAF4	AGL11_ARATH	PmDAM1
AT4G24540.1|c86010_g1_i2	#N/A	-2.1	#N/A	1e-20	9e-24	MAF5, AGL68	SOC1_ARATH	PmDAM1
AT4G37940.1|c46138_g1_i1	4.4	-3.5	9e-32	1e-28	2e-23	AGL31, MAF2	.
AT4G37940.1|c77424_g2_i2	1	2.2	0.006	3e-19	5e-41	MAF5, AGL68	AGL11_ARATH	PmDAM1
AT4G37940.1|c79125_g1_i2	#N/A	-1.3	#N/A	9e-23	2e-29	FLR1, FLOR1	DEFA_ANTMA
AT4G37940.1|c86010_g1_i2	#N/A	-2.1	#N/A	1e-20	3e-36	FLR1, FLOR1	SOC1_ARATH	PmDAM1
AT4G37940.1|c92021_g1_i2	#N/A	-2	#N/A	2e-19	3e-36	MAF5, AGL68	AGL8_SOLTU	PmDAM1
AT5G10140.1|c46138_g1_i1	4.4	-3.5	9e-32	1e-28	2e-24	MAF4	.
AT5G10140.1|c58215_g1_i1	2	-3.1	6e-16	1e-23	2e-23	AGL31, MAF2	GLOB_ANTMA
AT5G10140.1|c72752_g1_i1	#N/A	2	#N/A	3e-12	4e-22	FLR1, FLOR1	AGL12_ARATH	PmDAM2
AT5G10140.1|c79125_g1_i2	#N/A	-1.3	#N/A	9e-23	5e-21	FLR1, FLOR1	DEFA_ANTMA
AT5G10140.1|c81232_g1_i1	#N/A	4.4	#N/A	8e-29	5e-21	AGL31, MAF2	FBP24_PETHY
AT5G10140.1|c81830_g1_i1	3.5	-2.1	2e-42	4e-24	3e-25	AGL31, MAF2	AGL9_PETHY	PmDAM1
AT5G10140.1|c86010_g1_i2	#N/A	-2.1	#N/A	1e-20	8e-27	FLR1, FLOR1	SOC1_ARATH	PmDAM1
AT5G10140.1|c88116_g6_i1	4.1	-1.9	5e-91	1e-26	7e-31	AGL31, MAF2	SEP1_ARATH	PmDAM1
AT5G13790.1|c46138_g1_i1	4.4	-3.5	9e-32	1e-28	6e-22	MAF5, AGL68	.
AT5G13790.1|c58215_g1_i1	2	-3.1	6e-16	1e-23	1e-28	MAF4	GLOB_ANTMA
AT5G13790.1|c79125_g1_i2	#N/A	-1.3	#N/A	9e-23	1e-26	FLR1, FLOR1	DEFA_ANTMA
AT5G13790.1|c81232_g1_i1	#N/A	4.4	#N/A	8e-29	4e-24	FLR1, FLOR1	FBP24_PETHY
AT5G13790.1|c81830_g1_i1	3.5	-2.1	2e-42	4e-24	2e-29	MAF4	AGL9_PETHY	PmDAM1
AT5G13790.1|c86010_g1_i2	#N/A	-2.1	#N/A	1e-20	4e-35	FLR1, FLOR1	SOC1_ARATH	PmDAM1
AT5G13790.1|c88116_g6_i1	4.1	-1.9	5e-91	1e-26	2e-36	MAF3, FCL3, AGL70	SEP1_ARATH	PmDAM1
AT5G13790.1|c92220_g3_i1	#N/A	-4	#N/A	2e-06	5e-24	FLR1, FLOR1	.
AT5G15800.2|c58215_g1_i1	2	-3.1	6e-16	1e-23	2e-30	MAF5, AGL68	GLOB_ANTMA
AT5G15800.2|c79125_g1_i1	-0.3	-1.1	0.04	2e-13	4e-30	AGL31, MAF2	DEFA_ANTMA
AT5G15800.2|c81232_g1_i1	#N/A	4.4	#N/A	8e-29	7e-26	FLR1, FLOR1	FBP24_PETHY
AT5G15800.2|c81830_g1_i1	3.5	-2.1	2e-42	4e-24	3e-89	MAF5, AGL68	AGL9_PETHY	PmDAM1
AT5G15800.2|c86010_g1_i2	#N/A	-2.1	#N/A	1e-20	1e-38	FLR1, FLOR1	SOC1_ARATH	PmDAM1
AT5G15800.2|c88116_g6_i1	4.1	-1.9	5e-91	1e-26	2e-87	MAF4	SEP1_ARATH	PmDAM1
AT5G15800.2|c92220_g3_i1	#N/A	-4	#N/A	2e-06	4e-27	FLR1, FLOR1	.
AT5G20240.1|c75036_g1_i1	1.6	#N/A	0.03	#N/A	1e-20	AGL31, MAF2	AGL8_SOLLC
AT5G20240.1|c79125_g1_i1	-0.3	-1.1	0.04	2e-13	2e-39	MAF3, FCL3, AGL70	DEFA_ANTMA
AT5G20240.1|c81232_g1_i1	#N/A	4.4	#N/A	8e-29	3e-34	FLR1, FLOR1	FBP24_PETHY
AT5G20240.1|c81830_g1_i1	3.5	-2.1	2e-42	4e-24	6e-25	FLR1, FLOR1	AGL9_PETHY	PmDAM1
AT5G20240.1|c86010_g1_i2	#N/A	-2.1	#N/A	1e-20	4e-25	FLR1, FLOR1	SOC1_ARATH	PmDAM1
AT5G20240.1|c88116_g6_i1	4.1	-1.9	5e-91	1e-26	2e-34	MAF5, AGL68	SEP1_ARATH	PmDAM1
AT5G20240.1|c92220_g3_i1	#N/A	-4	#N/A	2e-06	1e-20	FLR1, FLOR1	.
AT5G23260.2|c75036_g1_i1	1.6	#N/A	0.03	#N/A	9e-26	MAF4	AGL8_SOLLC
AT5G23260.2|c79125_g1_i1	-0.3	-1.1	0.04	2e-13	6e-27	MAF5, AGL68	DEFA_ANTMA
AT5G23260.2|c88116_g6_i1	4.1	-1.9	5e-91	1e-26	2e-28	FLR1, FLOR1	SEP1_ARATH	PmDAM1
AT5G26580.1|c87346_g2_i2	-1.2	#N/A	0.003	#N/A	4e-20	MAF3, FCL3, AGL70	AGL80_ARATH
AT5G26630.1|c87346_g2_i2	-1.2	#N/A	0.003	#N/A	5e-39	MAF4	AGL80_ARATH
AT5G26650.1|c87346_g2_i2	-1.2	#N/A	0.003	#N/A	4e-32	MAF5, AGL68	AGL80_ARATH
AT5G41410.1|c93726_g1_i2	#N/A	0.4	#N/A	0.04	1e-58	MAF5, AGL68	BLH1_ARATH
AT5G41410.1|c98092_g2_i2	-1.6	0.5	2e-20	0.0002	1e-97	FLR1, FLOR1	BEL1_ARATH
AT5G51860.1|c75036_g1_i1	1.6	#N/A	0.03	#N/A	3e-23	MAF5, AGL68	AGL8_SOLLC
AT5G51870.3|c91178_g1_i2	0.8	0.9	0.01	4e-07	1e-31	FLR1, FLOR1	AG_PETHY
AT5G60910.1|c77146_g1_i1	4.9	-3.1	2e-57	9e-37	7e-54	MAF2, AGL31	MADS6_ORYSJ	PmDAM1
AT5G60910.1|c77424_g2_i1	#N/A	2.8	#N/A	1e-35	3e-43	MAF2, AGL31	AGL11_ARATH	PmDAM1
AT5G60910.1|c81830_g2_i1	#N/A	1.7	#N/A	5e-37	2e-48	MAF2, AGL31	AGL9_PETHY
AT5G60910.1|c91178_g1_i2	0.8	0.9	0.01	4e-07	9e-43	FLR1, FLOR1	AG_PETHY
AT5G60910.1|c95303_g7_i5	-1.7	3.8	0.0001	2e-39	3e-21	AGL31, MAF2	.
AT5G62165.1|c77146_g1_i1	4.9	-3.1	2e-57	9e-37	3e-36	MAF3, FCL3, AGL70	MADS6_ORYSJ	PmDAM1
AT5G62165.1|c77424_g2_i1	#N/A	2.8	#N/A	1e-35	1e-36	MAF3, FCL3, AGL70	AGL11_ARATH	PmDAM1
AT5G62165.1|c81830_g2_i1	#N/A	1.7	#N/A	5e-37	3e-31	MAF4	AGL9_PETHY
AT5G62165.1|c91178_g1_i2	0.8	0.9	0.01	4e-07	3e-37	FLR1, FLOR1	AG_PETHY
AT5G65050.3|c77146_g1_i1	4.9	-3.1	2e-57	9e-37	1e-28	MAF4	MADS6_ORYSJ	PmDAM1
AT5G65050.3|c77424_g2_i1	#N/A	2.8	#N/A	1e-35	9e-27	MAF4	AGL11_ARATH	PmDAM1
AT5G65050.3|c81830_g2_i1	#N/A	1.7	#N/A	5e-37	3e-26	MAF5, AGL68	AGL9_PETHY
AT5G65050.3|c86010_g1_i1	#N/A	-2.7	#N/A	3e-47	6e-26	AGL31, MAF2	SOC1_ARATH	PmDAM1
AT5G65050.3|c88116_g3_i1	#N/A	1.9	#N/A	1e-103	5e-30	AGL31, MAF2	SEP2_ARATH	PmDAM1
AT5G65050.3|c88116_g7_i1	3.6	-2.7	3e-33	7e-41	2e-30	AGL31, MAF2	AP1_SINAL	PmDAM1
AT5G65050.3|c88116_g8_i1	3.2	-5.4	1e-16	2e-59	9e-29	AGL31, MAF2	AGL8_SOLTU	PmDAM1
AT5G65050.3|c89673_g4_i1	#N/A	1	#N/A	0.02	1e-27	FLR1, FLOR1	SOC1_ARATH
AT5G65050.3|c95303_g7_i5	-1.7	3.8	0.0001	2e-39	1e-21	AGL31, MAF2	.
AT5G65060.1|c77146_g1_i1	4.9	-3.1	2e-57	9e-37	2e-22	MAF5, AGL68	MADS6_ORYSJ	PmDAM1
AT5G65060.1|c77424_g2_i1	#N/A	2.8	#N/A	1e-35	3e-22	MAF5, AGL68	AGL11_ARATH	PmDAM1
AT5G65060.1|c86010_g1_i1	#N/A	-2.7	#N/A	3e-47	1e-22	MAF3, FCL3, AGL70	SOC1_ARATH	PmDAM1
AT5G65060.1|c88116_g3_i1	#N/A	1.9	#N/A	1e-103	4e-25	MAF3, FCL3, AGL70	SEP2_ARATH	PmDAM1
AT5G65060.1|c88116_g7_i1	3.6	-2.7	3e-33	7e-41	3e-25	MAF3, FCL3, AGL70	AP1_SINAL	PmDAM1
AT5G65060.1|c88116_g8_i1	3.2	-5.4	1e-16	2e-59	1e-27	MAF3, FCL3, AGL70	AGL8_SOLTU	PmDAM1
AT5G65060.1|c89673_g4_i1	#N/A	1	#N/A	0.02	5e-24	FLR1, FLOR1	SOC1_ARATH
AT5G65070.3|c88116_g3_i1	#N/A	1.9	#N/A	1e-103	3e-22	MAF4	SEP2_ARATH	PmDAM1
AT5G65070.3|c88116_g7_i1	3.6	-2.7	3e-33	7e-41	3e-22	MAF4	AP1_SINAL	PmDAM1
AT5G65070.3|c88116_g8_i1	3.2	-5.4	1e-16	2e-59	1e-22	MAF4	AGL8_SOLTU	PmDAM1
AT5G65080.1|c86010_g1_i1	#N/A	-2.7	#N/A	3e-47	2e-22	MAF5, AGL68	SOC1_ARATH	PmDAM1
AT5G65080.1|c88116_g3_i1	#N/A	1.9	#N/A	1e-103	8e-25	MAF5, AGL68	SEP2_ARATH	PmDAM1
AT5G65080.1|c88116_g7_i1	3.6	-2.7	3e-33	7e-41	4e-25	MAF5, AGL68	AP1_SINAL	PmDAM1
AT5G65080.1|c88116_g8_i1	3.2	-5.4	1e-16	2e-59	1e-25	MAF5, AGL68	AGL8_SOLTU	PmDAM1
