# Supplementary material for: Comparative transcriptome analysis of nonchilled, chilled, and late-pink bud reveals flowering pathway genes involved in chilling-mediated flowering in blueberry
Source: BMC Plant Biol. 2018 May 31;18:98. doi: 10.1186/s12870-018-1311-8 (PMC5984463; doi:10.1186/s12870-018-1311-8)
Supplement: Supplementary file 2 — Table S1. DE floral genes in chilled flower buds (CB) [vs nonchilled flower buds (NB)] and late-pink buds (LPB) (vs CB) in ‘Legacy’. LogFC for chilled buds: Log2(CB/NB). LogFC for late-pink buds: Log2(LPB/CB). #N/A: no differential expression. (XLSX 140 kb) [file 12870_2018_1311_MOESM2_ESM.xlsx]

## Sheet: Sheet1
Table S1 DE floral genes in chilled flower buds (CB) [vs nonchilled flower buds (NB)] and late pink buds (LPB) (vs CB) in ‘Legacy’. LogFC for chilled buds: Log2(CB/NB). LogFC for late-pink buds: Log2(LPB/CB). #N/A: no differential expression.
Arabidopsis_ID|Vc_transcript_ID	LogFC for Chilled buds	LogFC for late pink buds	FDR for chilled buds	FDR for late pink buds	e_value _to_blast	Gene_name of Arabidopsis	Annotation
LOC_Os01g16414.1|c49456_g2_i1	-7.69299	8.07937	1.69821e-08	6.21782e-43	9e-26	ARP6	.
LOC_Os01g16414.1|c49456_g2_i2	-7.69299	8.07937	1.01712e-10	6.44344e-65	1e-25	ARP6	ACTS_RAT
AT1G18750.1|c92316_g1_i1	#N/A	2.59504	#N/A	8.09307e-13	1e-47	AP3, ATAP3	ANR1_ARATH
AT1G18750.1|c92316_g1_i3	#N/A	2.46532	#N/A	7.26727e-17	1e-37	AGL18	.
AT1G18750.1|c93787_g2_i1	#N/A	9.64797	#N/A	5.70578e-64	3e-25	AGL65	MAD13_ORYSJ
AT1G18750.1|c94273_g1_i5	0.595939	-0.605871	0.0368023	0.0178544	8e-98	AP1, AGL7	JOIN_SOLLC
AT1G18750.1|c94273_g5_i1	2.63398	-1.81766	1.63e-08	3.88053e-05	9e-53	PI	MAD16_ORYSJ
AT1G22130.1|c77146_g1_i1	4.86245	-3.05567	2.23e-57	9.44112e-37	5e-20	CAL, CAL1, AGL10	MADS6_ORYSJ
AT1G22130.1|c77424_g2_i1	#N/A	2.8464	#N/A	1.06152e-35	4e-20	CAL, CAL1, AGL10	AGL11_ARATH
AT1G22130.1|c77424_g2_i2	1.03269	2.22337	0.00610522	2.59009e-19	2e-20	AGL16	AGL11_ARATH
AT1G22130.1|c80388_g1_i2	3.86727	3.17026	0.041874	5.12211e-09	6e-20	PI	MAD23_ORYSJ
AT1G22130.1|c88116_g6_i1	4.05702	-1.85693	5.39e-91	1.34608e-26	2e-20	AGL6	SEP1_ARATH
AT1G22130.1|c88293_g3_i1	4.67932	-4.6523	4.88e-21	5.28887e-20	1e-21	AGL16	AG_TOBAC
AT1G22130.1|c88293_g4_i2	#N/A	1.0244	#N/A	4.29648e-13	7e-20	AGL19, GL19	AG_SOLLC
AT1G22130.1|c88293_g4_i3	#N/A	1.00857	#N/A	2.04981e-08	9e-20	PI	AG_SOLLC
AT1G22130.1|c89673_g3_i1	2.5571	-4.04286	1.13e-09	2.66332e-15	2e-21	AG	SOC1_ARATH
AT1G22130.1|c89673_g5_i1	#N/A	-0.594356	#N/A	0.0323835	2e-20	FLR1, FLOR1	.
AT1G22130.1|c90323_g2_i1	2.04899	-6.22904	0.00154311	3.27591e-10	4e-20	AGL21	MADS6_ORYSJ
AT1G22130.1|c91178_g1_i1	#N/A	0.91527	#N/A	6.39006e-05	4e-20	AT5G51860.1	.
AT1G22130.1|c91178_g1_i2	0.795429	0.91607	0.0108592	4.17984e-07	2e-20	PI	AG_PETHY
AT1G22130.1|c93787_g2_i1	#N/A	9.64797	#N/A	5.70578e-64	5e-56	AGL104	MAD13_ORYSJ
AT1G22130.1|c93787_g3_i1	#N/A	9.35276	#N/A	5.74427e-54	2e-23	AGL104	SOC1_ARATH
AT1G22130.1|c93787_g3_i2	#N/A	10.2974	#N/A	2.05655e-60	8e-28	AGL104	SOC1_ARATH
AT1G22130.1|c94273_g1_i5	0.595939	-0.605871	0.0368023	0.0178544	3e-26	ANR1, AGL44	JOIN_SOLLC
AT1G22130.1|c94273_g5_i1	2.63398	-1.81766	1.63e-08	3.88053e-05	4e-23	TT16, ABS, AGL86	MAD16_ORYSJ
AT1G24260.2|c11865_g1_i1	3.99923	#N/A	0.0064832	#N/A	#N/A	AGL66	AGL11_ARATH
AT1G24260.2|c135780_g1_i1	5.88131	-3.82579	2.38e-19	3.77133e-14	2e-55	AGL12, XAL1	AGL9_ARADE
AT1G24260.2|c46138_g1_i1	4.38611	-3.50362	9.39e-32	9.69262e-29	3e-27	AP3, ATAP3	.
AT1G24260.2|c58215_g1_i1	1.95347	-3.14084	6.37e-16	1.1969e-23	2e-33	AGL79	GLOB_ANTMA
AT1G24260.2|c59357_g1_i1	-2.36463	-1.93566	4.86e-06	0.000160602	2e-27	FLR1, FLOR1	.
AT1G24260.2|c61685_g1_i1	#N/A	1.3358	#N/A	1.25937e-18	2e-58	FLR1, FLOR1	AGL9_ARADE
AT1G24260.2|c65987_g1_i1	0.616491	0.860406	0.0115876	3.00852e-05	4e-41	MAF5, AGL68	.
AT1G24260.2|c67980_g1_i1	3.40477	-4.64172	7.5e-46	1.56374e-70	2e-31	SEP3, AGL9	DEFA_ANTMA
AT1G24260.2|c68983_g1_i1	2.49766	#N/A	3.07e-06	#N/A	#N/A	MAF5, AGL68	.
AT1G24260.2|c72632_g1_i1	-0.657329	-0.69548	0.00346693	0.00327915	5e-32	AGL31, MAF2	AMP22_MACIN
AT1G24260.2|c72752_g1_i1	#N/A	2.04721	#N/A	3.00075e-12	4e-34	SEP1, AGL2	AGL12_ARATH
AT1G24260.2|c73602_g1_i1	#N/A	-2.1514	#N/A	0.000370304	6e-29	VIP5	MAD27_ORYSJ
AT1G24260.2|c75036_g1_i1	1.62	#N/A	0.026963	#N/A	#N/A	AGL79	AGL8_SOLLC
AT1G24260.2|c75036_g1_i2	#N/A	-1.01836	#N/A	3.78875e-06	1e-21	SEP1, AGL2	.
AT1G24260.2|c75710_g2_i1	#N/A	1.70029	#N/A	7.14608e-13	4e-45	AGL13	.
AT1G24260.2|c77146_g1_i1	4.86245	-3.05567	2.23e-57	9.44112e-37	3e-66	AP1, AGL7	MADS6_ORYSJ
AT1G24260.2|c77424_g2_i1	#N/A	2.8464	#N/A	1.06152e-35	4e-44	AP1, AGL7	AGL11_ARATH
AT1G24260.2|c77424_g2_i2	1.03269	2.22337	0.00610522	2.59009e-19	9e-45	AGL18	AGL11_ARATH
AT1G24260.2|c79125_g1_i1	-0.337232	-1.06553	0.0376032	1.65291e-13	1e-30	FLC, FLF, AGL25	DEFA_ANTMA
AT1G24260.2|c79125_g1_i2	#N/A	-1.33763	#N/A	8.74662e-23	2e-30	AGL16	DEFA_ANTMA
AT1G24260.2|c80136_g1_i1	-0.902144	-1.17782	0.000240946	1.56522e-08	8e-41	BEL1	MADS6_ORYSJ
AT1G24260.2|c80136_g2_i1	#N/A	-2.14994	#N/A	0.0128111	2e-29	AGL13	MADS6_ORYSJ
AT1G24260.2|c80388_g1_i1	4.87661	1.85657	6.39e-15	4.2657e-13	4e-34	AGL21	MAD27_ORYSJ
AT1G24260.2|c80388_g1_i2	3.86727	3.17026	0.041874	5.12211e-09	3e-34	TT16, ABS, AGL49	MAD23_ORYSJ
AT1G24260.2|c81232_g1_i1	#N/A	4.3507	#N/A	8.0693e-29	4e-29	AGL16	FBP24_PETHY
AT1G24260.2|c81830_g1_i1	3.47777	-2.12244	1.55e-42	3.51118e-24	2e-107	AGL79	AGL9_PETHY
AT1G24260.2|c81830_g2_i1	#N/A	1.65047	#N/A	4.67633e-37	2e-114	AP1, AGL7	AGL9_PETHY
AT1G24260.2|c83301_g1_i1	2.99072	-1.46114	1.82e-39	9.64495e-16	1e-27	AGL15	DEFA_ANTMA
AT1G24260.2|c83301_g2_i1	0.625109	0.808452	0.0167744	3.40043e-11	1e-29	PI	DEFA_ANTMA
AT1G24260.2|c86010_g1_i1	#N/A	-2.70268	#N/A	3.37374e-47	2e-38	SEP3, AGL9	SOC1_ARATH
AT1G24260.2|c86010_g1_i2	#N/A	-2.06302	#N/A	1.4987e-20	1e-38	AGL13	SOC1_ARATH
AT1G24260.2|c86010_g1_i3	#N/A	-2.65112	#N/A	1.19584e-32	9e-32	SHP2, AGL5	SOC1_ARATH
AT1G24260.2|c86010_g2_i1	3.88577	-4.40448	1.47e-08	2.24398e-09	1e-30	AT5G51860.1	SOC1_ARATH
AT1G24260.2|c87555_g1_i1	#N/A	0.935487	#N/A	2.1441e-14	5e-69	AGL21	AGL6_ARATH
AT1G24260.2|c88116_g1_i1	-0.441773	0.770937	0.0401952	1.15896e-10	5e-51	FLC, FLF, AGL25	AGL8_SOLTU
AT1G24260.2|c88116_g2_i1	#N/A	-1.08096	#N/A	6.5221e-08	7e-36	AT5G51860.1	JOIN_SOLLC
AT1G24260.2|c88116_g3_i1	#N/A	1.93986	#N/A	1.38719e-103	5e-84	SEP3, AGL9	SEP2_ARATH
AT1G24260.2|c88116_g6_i1	4.05702	-1.85693	5.39e-91	1.34608e-26	3e-80	SEP2, AGL4	SEP1_ARATH
AT1G24260.2|c88116_g7_i1	3.57929	-2.73373	3.48e-33	7.00571e-41	1e-51	SEP3, AGL9	AP1_SINAL
AT1G24260.2|c88116_g8_i1	3.20283	-5.44862	1.05e-16	1.5916e-59	4e-55	SEP3, AGL9	AGL8_SOLTU
AT1G24260.2|c88293_g2_i1	#N/A	-6.2077	#N/A	3.84159e-10	6e-25	AGL71	MAD50_ORYSJ
AT1G24260.2|c88293_g3_i1	4.67932	-4.6523	4.88e-21	5.28887e-20	1e-31	AGL18	AG_TOBAC
AT1G24260.2|c88293_g4_i2	#N/A	1.0244	#N/A	4.29648e-13	2e-40	AGL24	AG_SOLLC
AT1G24260.2|c88293_g4_i3	#N/A	1.00857	#N/A	2.04981e-08	1e-38	TT16, ABS, AGL67	AG_SOLLC
AT1G24260.2|c89673_g3_i1	2.5571	-4.04286	1.13e-09	2.66332e-15	4e-38	AGL19, GL19	SOC1_ARATH
AT1G24260.2|c89673_g4_i1	#N/A	1.00933	#N/A	0.0181732	2e-36	AGL42	SOC1_ARATH
AT1G24260.2|c89673_g5_i1	#N/A	-0.594356	#N/A	0.0323835	7e-25	AGL14	.
AT1G24260.2|c90289_g1_i1	#N/A	-6.58019	#N/A	3.35652e-17	5e-28	AGL14	SVP_ARATH
AT1G24260.2|c90289_g1_i2	#N/A	-3.91941	#N/A	1.52295e-11	4e-28	AGL15	SVP_ARATH
AT1G24260.2|c90289_g1_i3	#N/A	-6.22076	#N/A	4.64902e-14	2e-26	FLC, FLF, AGL25	JOIN_SOLLC
AT1G24260.2|c90289_g1_i4	#N/A	-3.7367	#N/A	4.66913e-15	6e-28	AGL21	SVP_ARATH
AT1G24260.2|c90323_g1_i1	#N/A	-2.10096	#N/A	1.16256e-06	2e-25	AGL66	MADS6_ORYSJ
AT1G24260.2|c90323_g1_i3	#N/A	-3.35501	#N/A	2.20298e-07	2e-25	SEP3, AGL9	MADS6_ORYSJ
AT1G24260.2|c90323_g1_i4	#N/A	-3.48803	#N/A	5.39034e-09	7e-24	AGL17	MADS6_ORYSJ
AT1G24260.2|c90323_g2_i1	2.04899	-6.22904	0.00154311	3.27591e-10	1e-26	FLC, FLF, AGL25	MADS6_ORYSJ
AT1G24260.2|c90829_g2_i1	1.1897	-1.19673	0.000987966	0.000535958	3e-25	AGL31, MAF2	SVP_ARATH
AT1G24260.2|c90829_g2_i2	1.15059	#N/A	0.00898954	#N/A	#N/A	SEP2, AGL4	SVP_ARATH
AT1G24260.2|c91178_g1_i1	#N/A	0.91527	#N/A	6.39006e-05	3e-42	AGL71	.
AT1G24260.2|c91178_g1_i2	0.795429	0.91607	0.0108592	4.17984e-07	3e-43	TT16, ABS, AGL63	AG_PETHY
AT1G24260.2|c91178_g3_i1	3.45864	#N/A	0.0381059	#N/A	#N/A	AP3, ATAP3	.
AT1G24260.2|c91377_g1_i11	#N/A	-1.25752	#N/A	0.0409181	2e-27	SEP3, AGL9	SVP_ARATH
AT1G24260.2|c91377_g1_i14	#N/A	-1.45927	#N/A	0.0105688	2e-27	FLR1, FLOR1	SVP_ARATH
AT1G24260.2|c91377_g1_i7	1.00989	-1.60387	0.0272888	0.000969482	8e-27	FLR1, FLOR1	SVP_ARATH
AT1G24260.2|c92021_g1_i1	-0.590455	-1.80131	0.0402832	4.85062e-15	9e-48	AGL21	AGL8_SOLTU
AT1G24260.2|c92021_g1_i2	#N/A	-2.01557	#N/A	2.03538e-19	6e-51	AGL13	AGL8_SOLTU
AT1G24260.2|c92220_g3_i1	#N/A	-4.03027	#N/A	1.63034e-06	2e-27	CAL, CAL1, AGL10	.
AT1G24260.2|c94119_g4_i1	1.0762	#N/A	0.00206606	#N/A	#N/A	AGL104	AGL15_ARATH
AT1G24260.2|c95303_g7_i2	#N/A	2.01242	#N/A	5.87589e-14	2e-23	AGL17	CMB1_DIACA
AT1G24260.2|c95303_g7_i4	#N/A	1.69681	#N/A	5.83996e-10	9e-28	MAF4	.
AT1G24260.2|c95303_g7_i6	#N/A	2.55782	#N/A	1.04392e-25	3e-22	AGL42	.
AT1G26310.1|c11865_g1_i1	3.99923	#N/A	0.0064832	#N/A	#N/A	ANR1, AGL44	AGL11_ARATH
AT1G26310.1|c135780_g1_i1	5.88131	-3.82579	2.38e-19	3.77133e-14	7e-32	AGL66	AGL9_ARADE
AT1G26310.1|c46138_g1_i1	4.38611	-3.50362	9.39e-32	9.69262e-29	9e-24	AGL16	.
AT1G26310.1|c58215_g1_i1	1.95347	-3.14084	6.37e-16	1.1969e-23	5e-30	AP3, ATAP3	GLOB_ANTMA
AT1G26310.1|c59357_g1_i1	-2.36463	-1.93566	4.86e-06	0.000160602	6e-31	AGL104	.
AT1G26310.1|c61614_g1_i1	4.77125	-9.10143	2.78e-49	3.77963e-70	2e-43	CAL, CAL1, AGL10	AGL8_SOLTU
AT1G26310.1|c61685_g1_i1	#N/A	1.3358	#N/A	1.25937e-18	1e-30	AGL104	AGL9_ARADE
AT1G26310.1|c65987_g1_i1	0.616491	0.860406	0.0115876	3.00852e-05	2e-29	FLR1, FLOR1	.
AT1G26310.1|c67980_g1_i1	3.40477	-4.64172	7.5e-46	1.56374e-70	7e-31	CAL, CAL1, AGL10	DEFA_ANTMA
AT1G26310.1|c68983_g1_i1	2.49766	#N/A	3.07e-06	#N/A	#N/A	CRC	.
AT1G26310.1|c72632_g1_i1	-0.657329	-0.69548	0.00346693	0.00327915	9e-29	FLR1, FLOR1	AMP22_MACIN
AT1G26310.1|c72752_g1_i1	#N/A	2.04721	#N/A	3.00075e-12	1e-34	PI	AGL12_ARATH
AT1G26310.1|c73602_g1_i1	#N/A	-2.1514	#N/A	0.000370304	5e-36	BEL1	MAD27_ORYSJ
AT1G26310.1|c75036_g1_i1	1.62	#N/A	0.026963	#N/A	#N/A	AP3, ATAP3	AGL8_SOLLC
AT1G26310.1|c77146_g1_i1	4.86245	-3.05567	2.23e-57	9.44112e-37	2e-56	AGL12, XAL1	MADS6_ORYSJ
AT1G26310.1|c77424_g2_i1	#N/A	2.8464	#N/A	1.06152e-35	4e-40	AGL12, XAL1	AGL11_ARATH
AT1G26310.1|c77424_g2_i2	1.03269	2.22337	0.00610522	2.59009e-19	1e-40	AGL13	AGL11_ARATH
AT1G26310.1|c79125_g1_i1	-0.337232	-1.06553	0.0376032	1.65291e-13	4e-30	AGL15	DEFA_ANTMA
AT1G26310.1|c79125_g1_i2	#N/A	-1.33763	#N/A	8.74662e-23	8e-30	AGL18	DEFA_ANTMA
AT1G26310.1|c80136_g1_i1	-0.902144	-1.17782	0.000240946	1.56522e-08	2e-36	SEP3, AGL9	MADS6_ORYSJ
AT1G26310.1|c80136_g2_i1	#N/A	-2.14994	#N/A	0.0128111	1e-25	STK, AGL11	MADS6_ORYSJ
AT1G26310.1|c80388_g1_i1	4.87661	1.85657	6.39e-15	4.2657e-13	2e-41	FLC, FLF, AGL25	MAD27_ORYSJ
AT1G26310.1|c80388_g1_i2	3.86727	3.17026	0.041874	5.12211e-09	7e-42	AT5G51860.1	MAD23_ORYSJ
AT1G26310.1|c81232_g1_i1	#N/A	4.3507	#N/A	8.0693e-29	2e-28	AGL18	FBP24_PETHY
AT1G26310.1|c81830_g1_i1	3.47777	-2.12244	1.55e-42	3.51118e-24	7e-51	AP3, ATAP3	AGL9_PETHY
AT1G26310.1|c81830_g2_i1	#N/A	1.65047	#N/A	4.67633e-37	2e-49	AGL12, XAL1	AGL9_PETHY
AT1G26310.1|c83301_g1_i1	2.99072	-1.46114	1.82e-39	9.64495e-16	8e-24	SEP1, AGL2	DEFA_ANTMA
AT1G26310.1|c83301_g2_i1	0.625109	0.808452	0.0167744	3.40043e-11	9e-26	TT16, ABS, AGL57	DEFA_ANTMA
AT1G26310.1|c83742_g1_i1	#N/A	-3.61243	#N/A	2.55587e-55	4e-42	CAL, CAL1, AGL10	AGL8_SOLTU
AT1G26310.1|c86010_g1_i1	#N/A	-2.70268	#N/A	3.37374e-47	2e-36	CAL, CAL1, AGL10	SOC1_ARATH
AT1G26310.1|c86010_g1_i2	#N/A	-2.06302	#N/A	1.4987e-20	1e-36	STK, AGL11	SOC1_ARATH
AT1G26310.1|c86010_g1_i3	#N/A	-2.65112	#N/A	1.19584e-32	9e-23	AGL6	SOC1_ARATH
AT1G26310.1|c86010_g2_i1	3.88577	-4.40448	1.47e-08	2.24398e-09	3e-24	AGL71	SOC1_ARATH
AT1G26310.1|c87555_g1_i1	#N/A	0.935487	#N/A	2.1441e-14	2e-54	FLC, FLF, AGL25	AGL6_ARATH
AT1G26310.1|c88116_g1_i1	-0.441773	0.770937	0.0401952	1.15896e-10	2e-81	AGL15	AGL8_SOLTU
AT1G26310.1|c88116_g2_i1	#N/A	-1.08096	#N/A	6.5221e-08	5e-37	AGL71	JOIN_SOLLC
AT1G26310.1|c88116_g3_i1	#N/A	1.93986	#N/A	1.38719e-103	2e-52	CAL, CAL1, AGL10	SEP2_ARATH
AT1G26310.1|c88116_g6_i1	4.05702	-1.85693	5.39e-91	1.34608e-26	2e-53	AGL79	SEP1_ARATH
AT1G26310.1|c88116_g7_i1	3.57929	-2.73373	3.48e-33	7.00571e-41	1e-81	CAL, CAL1, AGL10	AP1_SINAL
AT1G26310.1|c88116_g8_i1	3.20283	-5.44862	1.05e-16	1.5916e-59	7e-86	CAL, CAL1, AGL10	AGL8_SOLTU
AT1G26310.1|c88293_g2_i1	#N/A	-6.2077	#N/A	3.84159e-10	7e-21	AGL42	MAD50_ORYSJ
AT1G26310.1|c88293_g3_i1	4.67932	-4.6523	4.88e-21	5.28887e-20	1e-26	AGL13	AG_TOBAC
AT1G26310.1|c88293_g4_i2	#N/A	1.0244	#N/A	4.29648e-13	5e-38	AGL21	AG_SOLLC
AT1G26310.1|c88293_g4_i3	#N/A	1.00857	#N/A	2.04981e-08	2e-36	AT5G51860.1	AG_SOLLC
AT1G26310.1|c89673_g3_i1	2.5571	-4.04286	1.13e-09	2.66332e-15	4e-37	AGL24	SOC1_ARATH
AT1G26310.1|c89673_g4_i1	#N/A	1.00933	#N/A	0.0181732	3e-39	AGL31, MAF2	SOC1_ARATH
AT1G26310.1|c89673_g5_i1	#N/A	-0.594356	#N/A	0.0323835	7e-22	AGL19, GL19	.
AT1G26310.1|c90289_g1_i1	#N/A	-6.58019	#N/A	3.35652e-17	3e-33	AG	SVP_ARATH
AT1G26310.1|c90289_g1_i2	#N/A	-3.91941	#N/A	1.52295e-11	9e-33	SEP1, AGL2	SVP_ARATH
AT1G26310.1|c90289_g1_i3	#N/A	-6.22076	#N/A	4.64902e-14	2e-29	AGL15	JOIN_SOLLC
AT1G26310.1|c90289_g1_i4	#N/A	-3.7367	#N/A	4.66913e-15	5e-33	FLC, FLF, AGL25	SVP_ARATH
AT1G26310.1|c90323_g1_i1	#N/A	-2.10096	#N/A	1.16256e-06	2e-27	ANR1, AGL44	MADS6_ORYSJ
AT1G26310.1|c90323_g1_i3	#N/A	-3.35501	#N/A	2.20298e-07	2e-27	CAL, CAL1, AGL10	MADS6_ORYSJ
AT1G26310.1|c90323_g1_i4	#N/A	-3.48803	#N/A	5.39034e-09	7e-27	SHP2, AGL5	MADS6_ORYSJ
AT1G26310.1|c90323_g2_i1	2.04899	-6.22904	0.00154311	3.27591e-10	8e-27	AGL15	MADS6_ORYSJ
AT1G26310.1|c90829_g2_i1	1.1897	-1.19673	0.000987966	0.000535958	3e-26	FLR1, FLOR1	SVP_ARATH
AT1G26310.1|c90829_g2_i2	1.15059	#N/A	0.00898954	#N/A	#N/A	AGL79	SVP_ARATH
AT1G26310.1|c91178_g1_i1	#N/A	0.91527	#N/A	6.39006e-05	1e-40	AGL42	.
AT1G26310.1|c91178_g1_i2	0.795429	0.91607	0.0108592	4.17984e-07	1e-41	AT5G51860.1	AG_PETHY
AT1G26310.1|c91377_g1_i11	#N/A	-1.25752	#N/A	0.0409181	9e-29	CAL, CAL1, AGL10	SVP_ARATH
AT1G26310.1|c91377_g1_i14	#N/A	-1.45927	#N/A	0.0105688	9e-29	FLR1, FLOR1	SVP_ARATH
AT1G26310.1|c91377_g1_i7	1.00989	-1.60387	0.0272888	0.000969482	3e-28	FLR1, FLOR1	SVP_ARATH
AT1G26310.1|c92021_g1_i1	-0.590455	-1.80131	0.0402832	4.85062e-15	2e-76	FLC, FLF, AGL25	AGL8_SOLTU
AT1G26310.1|c92021_g1_i2	#N/A	-2.01557	#N/A	2.03538e-19	1e-81	STK, AGL11	AGL8_SOLTU
AT1G26310.1|c92220_g3_i1	#N/A	-4.03027	#N/A	1.63034e-06	5e-31	AP1, AGL7	.
AT1G26310.1|c94119_g4_i1	1.0762	#N/A	0.00206606	#N/A	#N/A	SEP3, AGL9	AGL15_ARATH
AT1G26310.1|c95303_g7_i2	#N/A	2.01242	#N/A	5.87589e-14	5e-20	SHP2, AGL5	CMB1_DIACA
AT1G26310.1|c95303_g7_i4	#N/A	1.69681	#N/A	5.83996e-10	4e-24	MAF5, AGL68	.
AT1G31630.1|c87346_g2_i2	-1.22361	#N/A	0.00289215	#N/A	#N/A	AGL71	AGL80_ARATH
AT1G61040.1|c51969_g1_i1	3.52369	-4.21643	3.38e-33	1.30734e-43	3e-170	VIP5	RTF1_CAEEL
AT1G61040.1|c92105_g1_i1	-0.984044	0.344735	1.59e-05	0.0153538	0	AP3, ATAP3	RTF1_SCHPO
AT1G61040.1|c92105_g1_i2	-0.935161	0.428256	3.64e-05	0.000268685	0	FLR1, FLOR1	RTF1_SCHPO
AT1G65330.1|c87346_g2_i2	-1.22361	#N/A	0.00289215	#N/A	#N/A	AGL42	AGL80_ARATH
AT1G69120.1|c11865_g1_i1	3.99923	#N/A	0.0064832	#N/A	#N/A	AGL17	AGL11_ARATH
AT1G69120.1|c135780_g1_i1	5.88131	-3.82579	2.38e-19	3.77133e-14	4e-31	ANR1, AGL44	AGL9_ARADE
AT1G69120.1|c46138_g1_i1	4.38611	-3.50362	9.39e-32	9.69262e-29	5e-24	AGL18	.
AT1G69120.1|c58215_g1_i1	1.95347	-3.14084	6.37e-16	1.1969e-23	1e-31	AGL16	GLOB_ANTMA
AT1G69120.1|c59357_g1_i1	-2.36463	-1.93566	4.86e-06	0.000160602	3e-34	SEP3, AGL9	.
AT1G69120.1|c61614_g1_i1	4.77125	-9.10143	2.78e-49	3.77963e-70	1e-47	AP1, AGL7	AGL8_SOLTU
AT1G69120.1|c61685_g1_i1	#N/A	1.3358	#N/A	1.25937e-18	8e-30	SEP3, AGL9	AGL9_ARADE
AT1G69120.1|c65987_g1_i1	0.616491	0.860406	0.0115876	3.00852e-05	2e-29	FLR1, FLOR1	.
AT1G69120.1|c67980_g1_i1	3.40477	-4.64172	7.5e-46	1.56374e-70	2e-31	AP1, AGL7	DEFA_ANTMA
AT1G69120.1|c68983_g1_i1	2.49766	#N/A	3.07e-06	#N/A	#N/A	BEL1	.
AT1G69120.1|c72632_g1_i1	-0.657329	-0.69548	0.00346693	0.00327915	3e-30	FLR1, FLOR1	AMP22_MACIN
AT1G69120.1|c72752_g1_i1	#N/A	2.04721	#N/A	3.00075e-12	6e-38	TT16, ABS, AGL54	AGL12_ARATH
AT1G69120.1|c73602_g1_i1	#N/A	-2.1514	#N/A	0.000370304	8e-35	SEP3, AGL9	MAD27_ORYSJ
AT1G69120.1|c75036_g1_i1	1.62	#N/A	0.026963	#N/A	#N/A	AGL16	AGL8_SOLLC
AT1G69120.1|c77146_g1_i1	4.86245	-3.05567	2.23e-57	9.44112e-37	1e-55	AGL66	MADS6_ORYSJ
AT1G69120.1|c77424_g2_i1	#N/A	2.8464	#N/A	1.06152e-35	1e-39	AGL66	AGL11_ARATH
AT1G69120.1|c77424_g2_i2	1.03269	2.22337	0.00610522	2.59009e-19	4e-40	STK, AGL11	AGL11_ARATH
AT1G69120.1|c79125_g1_i1	-0.337232	-1.06553	0.0376032	1.65291e-13	6e-31	SEP1, AGL2	DEFA_ANTMA
AT1G69120.1|c79125_g1_i2	#N/A	-1.33763	#N/A	8.74662e-23	9e-31	AGL13	DEFA_ANTMA
AT1G69120.1|c80136_g1_i1	-0.902144	-1.17782	0.000240946	1.56522e-08	9e-39	CAL, CAL1, AGL10	MADS6_ORYSJ
AT1G69120.1|c80136_g2_i1	#N/A	-2.14994	#N/A	0.0128111	6e-26	AGL14	MADS6_ORYSJ
AT1G69120.1|c80388_g1_i1	4.87661	1.85657	6.39e-15	4.2657e-13	1e-39	AGL15	MAD27_ORYSJ
AT1G69120.1|c80388_g1_i2	3.86727	3.17026	0.041874	5.12211e-09	1e-39	AGL71	MAD23_ORYSJ
AT1G69120.1|c81232_g1_i1	#N/A	4.3507	#N/A	8.0693e-29	2e-29	AGL13	FBP24_PETHY
AT1G69120.1|c81830_g1_i1	3.47777	-2.12244	1.55e-42	3.51118e-24	2e-52	AGL16	AGL9_PETHY
AT1G69120.1|c81830_g2_i1	#N/A	1.65047	#N/A	4.67633e-37	4e-51	ANR1, AGL44	AGL9_PETHY
AT1G69120.1|c83301_g1_i1	2.99072	-1.46114	1.82e-39	9.64495e-16	5e-22	PI	DEFA_ANTMA
AT1G69120.1|c83301_g2_i1	0.625109	0.808452	0.0167744	3.40043e-11	1e-24	AT5G51860.1	DEFA_ANTMA
AT1G69120.1|c83742_g1_i1	#N/A	-3.61243	#N/A	2.55587e-55	2e-46	AP1, AGL7	AGL8_SOLTU
AT1G69120.1|c86010_g1_i1	#N/A	-2.70268	#N/A	3.37374e-47	4e-37	AP1, AGL7	SOC1_ARATH
AT1G69120.1|c86010_g1_i2	#N/A	-2.06302	#N/A	1.4987e-20	3e-37	AGL14	SOC1_ARATH
AT1G69120.1|c86010_g1_i3	#N/A	-2.65112	#N/A	1.19584e-32	3e-23	SEP2, AGL4	SOC1_ARATH
AT1G69120.1|c86010_g2_i1	3.88577	-4.40448	1.47e-08	2.24398e-09	9e-25	AGL42	SOC1_ARATH
AT1G69120.1|c87555_g1_i1	#N/A	0.935487	#N/A	2.1441e-14	4e-53	AGL15	AGL6_ARATH
AT1G69120.1|c88116_g1_i1	-0.441773	0.770937	0.0401952	1.15896e-10	3e-90	SEP1, AGL2	AGL8_SOLTU
AT1G69120.1|c88116_g2_i1	#N/A	-1.08096	#N/A	6.5221e-08	7e-37	AGL42	JOIN_SOLLC
AT1G69120.1|c88116_g3_i1	#N/A	1.93986	#N/A	1.38719e-103	8e-50	AP1, AGL7	SEP2_ARATH
AT1G69120.1|c88116_g6_i1	4.05702	-1.85693	5.39e-91	1.34608e-26	1e-51	AP3, ATAP3	SEP1_ARATH
AT1G69120.1|c88116_g7_i1	3.57929	-2.73373	3.48e-33	7.00571e-41	3e-90	AP1, AGL7	AP1_SINAL
AT1G69120.1|c88116_g8_i1	3.20283	-5.44862	1.05e-16	1.5916e-59	4e-94	AP1, AGL7	AGL8_SOLTU
AT1G69120.1|c88293_g2_i1	#N/A	-6.2077	#N/A	3.84159e-10	2e-21	AGL42	MAD50_ORYSJ
AT1G69120.1|c88293_g3_i1	4.67932	-4.6523	4.88e-21	5.28887e-20	7e-26	STK, AGL11	AG_TOBAC
AT1G69120.1|c88293_g4_i2	#N/A	1.0244	#N/A	4.29648e-13	4e-39	FLC, FLF, AGL25	AG_SOLLC
AT1G69120.1|c88293_g4_i3	#N/A	1.00857	#N/A	2.04981e-08	3e-37	AGL71	AG_SOLLC
AT1G69120.1|c89673_g3_i1	2.5571	-4.04286	1.13e-09	2.66332e-15	3e-37	AGL21	SOC1_ARATH
AT1G69120.1|c89673_g4_i1	#N/A	1.00933	#N/A	0.0181732	1e-38	MAF3, FCL3, AGL70	SOC1_ARATH
AT1G69120.1|c89673_g5_i1	#N/A	-0.594356	#N/A	0.0323835	8e-22	AT5G51860.1	.
AT1G69120.1|c90289_g1_i1	#N/A	-6.58019	#N/A	3.35652e-17	2e-31	AGL19, GL19	SVP_ARATH
AT1G69120.1|c90289_g1_i2	#N/A	-3.91941	#N/A	1.52295e-11	3e-31	PI	SVP_ARATH
AT1G69120.1|c90289_g1_i3	#N/A	-6.22076	#N/A	4.64902e-14	6e-30	SEP1, AGL2	JOIN_SOLLC
AT1G69120.1|c90289_g1_i4	#N/A	-3.7367	#N/A	4.66913e-15	2e-31	AGL15	SVP_ARATH
AT1G69120.1|c90323_g1_i1	#N/A	-2.10096	#N/A	1.16256e-06	3e-28	AGL17	MADS6_ORYSJ
AT1G69120.1|c90323_g1_i3	#N/A	-3.35501	#N/A	2.20298e-07	2e-28	AP1, AGL7	MADS6_ORYSJ
AT1G69120.1|c90323_g1_i4	#N/A	-3.48803	#N/A	5.39034e-09	2e-27	AGL6	MADS6_ORYSJ
AT1G69120.1|c90323_g2_i1	2.04899	-6.22904	0.00154311	3.27591e-10	4e-26	SEP1, AGL2	MADS6_ORYSJ
AT1G69120.1|c90829_g2_i1	1.1897	-1.19673	0.000987966	0.000535958	1e-28	FLR1, FLOR1	SVP_ARATH
AT1G69120.1|c90829_g2_i2	1.15059	#N/A	0.00898954	#N/A	#N/A	AP3, ATAP3	SVP_ARATH
AT1G69120.1|c91178_g1_i1	#N/A	0.91527	#N/A	6.39006e-05	5e-41	AGL42	.
AT1G69120.1|c91178_g1_i2	0.795429	0.91607	0.0108592	4.17984e-07	6e-42	AGL71	AG_PETHY
AT1G69120.1|c91377_g1_i11	#N/A	-1.25752	#N/A	0.0409181	2e-27	AP1, AGL7	SVP_ARATH
AT1G69120.1|c91377_g1_i14	#N/A	-1.45927	#N/A	0.0105688	2e-27	AGL19, GL19	SVP_ARATH
AT1G69120.1|c91377_g1_i7	1.00989	-1.60387	0.0272888	0.000969482	5e-27	FLR1, FLOR1	SVP_ARATH
AT1G69120.1|c92021_g1_i1	-0.590455	-1.80131	0.0402832	4.85062e-15	1e-80	AGL15	AGL8_SOLTU
AT1G69120.1|c92021_g1_i2	#N/A	-2.01557	#N/A	2.03538e-19	1e-87	AGL14	AGL8_SOLTU
AT1G69120.1|c92220_g3_i1	#N/A	-4.03027	#N/A	1.63034e-06	3e-34	ANR1, AGL44	.
AT1G69120.1|c94119_g4_i1	1.0762	#N/A	0.00206606	#N/A	#N/A	CAL, CAL1, AGL10	AGL15_ARATH
AT1G69120.1|c95303_g7_i2	#N/A	2.01242	#N/A	5.87589e-14	5e-22	AGL6	CMB1_DIACA
AT1G69120.1|c95303_g7_i4	#N/A	1.69681	#N/A	5.83996e-10	8e-26	FLR1, FLOR1	.
AT1G69120.1|c95303_g7_i6	#N/A	2.55782	#N/A	1.04392e-25	6e-21	AGL31, MAF2	.
AT1G69180.1|c64488_g1_i1	#N/A	1.05772	#N/A	1.44552e-09	2e-31	MAF3, FCL3, AGL70	YAB5_ARATH
AT1G69180.1|c79214_g1_i2	3.37182	0.978315	7.72e-05	0.0491103	3e-20	AGL42	YAB4_ARATH
AT1G69180.1|c92429_g3_i2	#N/A	-2.22668	#N/A	9.71572e-12	8e-28	AGL15	YAB1_ARATH
AT1G69180.1|c98507_g1_i1	0.760576	3.05683	0.000175504	3.90122e-61	2e-55	CRC	YABDL_ORYSJ
AT1G69180.1|c98507_g1_i2	1.06592	2.25469	1.2e-11	1.97036e-45	3e-55	CRC	YABDL_ORYSJ
AT1G69180.1|c98507_g4_i1	5.9544	-4.42158	3.25e-10	7.59926e-08	6e-31	TT16, ABS, AGL55	CRC_ARATH
AT1G69540.1|c92316_g1_i1	#N/A	2.59504	#N/A	8.09307e-13	6e-39	AGL16	ANR1_ARATH
AT1G69540.1|c92316_g1_i3	#N/A	2.46532	#N/A	7.26727e-17	6e-30	AGL13	.
AT1G69540.1|c93787_g2_i1	#N/A	9.64797	#N/A	5.70578e-64	2e-22	AGL94	MAD13_ORYSJ
AT1G69540.1|c94273_g1_i5	0.595939	-0.605871	0.0368023	0.0178544	8e-67	AGL17	JOIN_SOLLC
AT1G69540.1|c94273_g5_i1	2.63398	-1.81766	1.63e-08	3.88053e-05	6e-43	AT5G51860.1	MAD16_ORYSJ
AT1G71692.1|c11865_g1_i1	3.99923	#N/A	0.0064832	#N/A	#N/A	SHP2, AGL5	AGL11_ARATH
AT1G71692.1|c46138_g1_i1	4.38611	-3.50362	9.39e-32	9.69262e-29	1e-21	AGL13	.
AT1G71692.1|c58215_g1_i1	1.95347	-3.14084	6.37e-16	1.1969e-23	1e-20	AGL18	GLOB_ANTMA
AT1G71692.1|c59357_g1_i1	-2.36463	-1.93566	4.86e-06	0.000160602	2e-23	CAL, CAL1, AGL10	.
AT1G71692.1|c65987_g1_i1	0.616491	0.860406	0.0115876	3.00852e-05	3e-24	FLR1, FLOR1	.
AT1G71692.1|c67980_g1_i1	3.40477	-4.64172	7.5e-46	1.56374e-70	2e-20	AGL12, XAL1	DEFA_ANTMA
AT1G71692.1|c68983_g1_i1	2.49766	#N/A	3.07e-06	#N/A	#N/A	FLR1, FLOR1	.
AT1G71692.1|c72752_g1_i1	#N/A	2.04721	#N/A	3.00075e-12	3e-76	AT5G51860.1	AGL12_ARATH
AT1G71692.1|c75036_g1_i1	1.62	#N/A	0.026963	#N/A	#N/A	AGL18	AGL8_SOLLC
AT1G71692.1|c77146_g1_i1	4.86245	-3.05567	2.23e-57	9.44112e-37	1e-31	ANR1, AGL44	MADS6_ORYSJ
AT1G71692.1|c77424_g2_i1	#N/A	2.8464	#N/A	1.06152e-35	1e-33	ANR1, AGL44	AGL11_ARATH
AT1G71692.1|c77424_g2_i2	1.03269	2.22337	0.00610522	2.59009e-19	5e-34	AGL14	AGL11_ARATH
AT1G71692.1|c79125_g1_i1	-0.337232	-1.06553	0.0376032	1.65291e-13	3e-20	PI	DEFA_ANTMA
AT1G71692.1|c80388_g1_i1	4.87661	1.85657	6.39e-15	4.2657e-13	5e-23	SEP1, AGL2	MAD27_ORYSJ
AT1G71692.1|c80388_g1_i2	3.86727	3.17026	0.041874	5.12211e-09	8e-23	AGL42	MAD23_ORYSJ
AT1G71692.1|c81830_g1_i1	3.47777	-2.12244	1.55e-42	3.51118e-24	2e-30	AGL18	AGL9_PETHY
AT1G71692.1|c81830_g2_i1	#N/A	1.65047	#N/A	4.67633e-37	2e-29	AGL17	AGL9_PETHY
AT1G71692.1|c86010_g1_i1	#N/A	-2.70268	#N/A	3.37374e-47	4e-27	AGL12, XAL1	SOC1_ARATH
AT1G71692.1|c86010_g1_i2	#N/A	-2.06302	#N/A	1.4987e-20	2e-27	AG	SOC1_ARATH
AT1G71692.1|c86010_g1_i3	#N/A	-2.65112	#N/A	1.19584e-32	2e-22	AGL79	SOC1_ARATH
AT1G71692.1|c86010_g2_i1	3.88577	-4.40448	1.47e-08	2.24398e-09	8e-24	AGL42	SOC1_ARATH
AT1G71692.1|c87555_g1_i1	#N/A	0.935487	#N/A	2.1441e-14	3e-30	SEP1, AGL2	AGL6_ARATH
AT1G71692.1|c88116_g1_i1	-0.441773	0.770937	0.0401952	1.15896e-10	3e-34	PI	AGL8_SOLTU
AT1G71692.1|c88116_g2_i1	#N/A	-1.08096	#N/A	6.5221e-08	2e-23	AGL42	JOIN_SOLLC
AT1G71692.1|c88116_g3_i1	#N/A	1.93986	#N/A	1.38719e-103	2e-28	AGL12, XAL1	SEP2_ARATH
AT1G71692.1|c88116_g6_i1	4.05702	-1.85693	5.39e-91	1.34608e-26	2e-28	AGL16	SEP1_ARATH
AT1G71692.1|c88116_g7_i1	3.57929	-2.73373	3.48e-33	7.00571e-41	1e-35	AGL12, XAL1	AP1_SINAL
AT1G71692.1|c88116_g8_i1	3.20283	-5.44862	1.05e-16	1.5916e-59	1e-29	AGL12, XAL1	AGL8_SOLTU
AT1G71692.1|c88293_g2_i1	#N/A	-6.2077	#N/A	3.84159e-10	6e-24	AGL42	MAD50_ORYSJ
AT1G71692.1|c88293_g3_i1	4.67932	-4.6523	4.88e-21	5.28887e-20	8e-24	AGL14	AG_TOBAC
AT1G71692.1|c88293_g4_i2	#N/A	1.0244	#N/A	4.29648e-13	1e-29	AGL15	AG_SOLLC
AT1G71692.1|c88293_g4_i3	#N/A	1.00857	#N/A	2.04981e-08	1e-28	AGL42	AG_SOLLC
AT1G71692.1|c89673_g3_i1	2.5571	-4.04286	1.13e-09	2.66332e-15	1e-24	FLC, FLF, AGL25	SOC1_ARATH
AT1G71692.1|c89673_g4_i1	#N/A	1.00933	#N/A	0.0181732	7e-23	MAF4	SOC1_ARATH
AT1G71692.1|c89673_g5_i1	#N/A	-0.594356	#N/A	0.0323835	3e-20	AGL42	.
AT1G71692.1|c90323_g2_i1	2.04899	-6.22904	0.00154311	3.27591e-10	8e-22	PI	MADS6_ORYSJ
AT1G71692.1|c91178_g1_i1	#N/A	0.91527	#N/A	6.39006e-05	5e-31	AGL31, MAF2	.
AT1G71692.1|c91178_g1_i2	0.795429	0.91607	0.0108592	4.17984e-07	2e-30	AGL42	AG_PETHY
AT1G71692.1|c91178_g3_i1	3.45864	#N/A	0.0381059	#N/A	#N/A	AGL16	.
AT1G71692.1|c92021_g1_i1	-0.590455	-1.80131	0.0402832	4.85062e-15	1e-25	SEP1, AGL2	AGL8_SOLTU
AT1G71692.1|c92021_g1_i2	#N/A	-2.01557	#N/A	2.03538e-19	2e-27	AG	AGL8_SOLTU
AT1G71692.1|c92220_g3_i1	#N/A	-4.03027	#N/A	1.63034e-06	2e-23	AGL17	.
AT1G71692.1|c94119_g4_i1	1.0762	#N/A	0.00206606	#N/A	#N/A	AP1, AGL7	AGL15_ARATH
AT1G77080.4|c95303_g7_i4	#N/A	1.69681	#N/A	5.83996e-10	3e-21	BEL1	.
AT1G77950.1|c93787_g2_i1	#N/A	9.64797	#N/A	5.70578e-64	3e-49	AGL67	MAD13_ORYSJ
AT1G77950.1|c93787_g3_i1	#N/A	9.35276	#N/A	5.74427e-54	4e-22	AGL67	SOC1_ARATH
AT1G77950.1|c93787_g3_i2	#N/A	10.2974	#N/A	2.05655e-60	4e-26	AGL67	SOC1_ARATH
AT1G77950.1|c94273_g1_i5	0.595939	-0.605871	0.0368023	0.0178544	1e-21	SHP2, AGL5	JOIN_SOLLC
AT1G77950.1|c94273_g5_i1	2.63398	-1.81766	1.63e-08	3.88053e-05	6e-22	AGL71	MAD16_ORYSJ
AT1G77980.1|c77146_g1_i1	4.86245	-3.05567	2.23e-57	9.44112e-37	4e-21	AGL17	MADS6_ORYSJ
AT1G77980.1|c77424_g2_i1	#N/A	2.8464	#N/A	1.06152e-35	4e-21	AGL17	AGL11_ARATH
AT1G77980.1|c77424_g2_i2	1.03269	2.22337	0.00610522	2.59009e-19	2e-21	AG	AGL11_ARATH
AT1G77980.1|c80388_g1_i2	3.86727	3.17026	0.041874	5.12211e-09	4e-20	AGL42	MAD23_ORYSJ
AT1G77980.1|c87555_g1_i1	#N/A	0.935487	#N/A	2.1441e-14	3e-20	PI	AGL6_ARATH
AT1G77980.1|c88116_g6_i1	4.05702	-1.85693	5.39e-91	1.34608e-26	2e-20	AGL18	SEP1_ARATH
AT1G77980.1|c88293_g3_i1	4.67932	-4.6523	4.88e-21	5.28887e-20	1e-21	AG	AG_TOBAC
AT1G77980.1|c88293_g4_i2	#N/A	1.0244	#N/A	4.29648e-13	6e-20	SEP1, AGL2	AG_SOLLC
AT1G77980.1|c88293_g4_i3	#N/A	1.00857	#N/A	2.04981e-08	7e-20	AGL42	AG_SOLLC
AT1G77980.1|c89673_g3_i1	2.5571	-4.04286	1.13e-09	2.66332e-15	7e-21	AGL15	SOC1_ARATH
AT1G77980.1|c89673_g5_i1	#N/A	-0.594356	#N/A	0.0323835	3e-20	HUA2	.
AT1G77980.1|c90323_g2_i1	2.04899	-6.22904	0.00154311	3.27591e-10	1e-20	TT16, ABS, AGL95	MADS6_ORYSJ
AT1G77980.1|c91178_g1_i1	#N/A	0.91527	#N/A	6.39006e-05	3e-20	MAF5, AGL68	.
AT1G77980.1|c91178_g1_i2	0.795429	0.91607	0.0108592	4.17984e-07	2e-20	AGL42	AG_PETHY
AT1G77980.1|c93787_g2_i1	#N/A	9.64797	#N/A	5.70578e-64	6e-57	AGL66	MAD13_ORYSJ
AT1G77980.1|c93787_g3_i1	#N/A	9.35276	#N/A	5.74427e-54	3e-24	AGL66	SOC1_ARATH
AT1G77980.1|c93787_g3_i2	#N/A	10.2974	#N/A	2.05655e-60	4e-32	AGL66	SOC1_ARATH
AT1G77980.1|c94273_g1_i5	0.595939	-0.605871	0.0368023	0.0178544	3e-27	AGL6	JOIN_SOLLC
AT1G77980.1|c94273_g5_i1	2.63398	-1.81766	1.63e-08	3.88053e-05	1e-24	AGL42	MAD16_ORYSJ
AT2G03060.2|c92316_g1_i1	#N/A	2.59504	#N/A	8.09307e-13	5e-47	AGL18	ANR1_ARATH
AT2G03060.2|c92316_g1_i3	#N/A	2.46532	#N/A	7.26727e-17	4e-37	STK, AGL11	.
AT2G03060.2|c93787_g2_i1	#N/A	9.64797	#N/A	5.70578e-64	5e-22	AGL30	MAD13_ORYSJ
AT2G03060.2|c94273_g1_i5	0.595939	-0.605871	0.0368023	0.0178544	1e-79	SEP2, AGL4	JOIN_SOLLC
AT2G03060.2|c94273_g5_i1	2.63398	-1.81766	1.63e-08	3.88053e-05	8e-48	AGL42	MAD16_ORYSJ
AT2G14210.1|c11865_g1_i1	3.99923	#N/A	0.0064832	#N/A	#N/A	AGL6	AGL11_ARATH
AT2G14210.1|c46138_g1_i1	4.38611	-3.50362	9.39e-32	9.69262e-29	4e-24	STK, AGL11	.
AT2G14210.1|c58215_g1_i1	1.95347	-3.14084	6.37e-16	1.1969e-23	1e-29	AGL13	GLOB_ANTMA
AT2G14210.1|c59357_g1_i1	-2.36463	-1.93566	4.86e-06	0.000160602	9e-23	AP1, AGL7	.
AT2G14210.1|c61685_g1_i1	#N/A	1.3358	#N/A	1.25937e-18	2e-20	CAL, CAL1, AGL10	AGL9_ARADE
AT2G14210.1|c65987_g1_i1	0.616491	0.860406	0.0115876	3.00852e-05	5e-25	FLR1, FLOR1	.
AT2G14210.1|c67980_g1_i1	3.40477	-4.64172	7.5e-46	1.56374e-70	2e-27	ANR1, AGL44	DEFA_ANTMA
AT2G14210.1|c68983_g1_i1	2.49766	#N/A	3.07e-06	#N/A	#N/A	FLR1, FLOR1	.
AT2G14210.1|c72632_g1_i1	-0.657329	-0.69548	0.00346693	0.00327915	2e-28	FLR1, FLOR1	AMP22_MACIN
AT2G14210.1|c72752_g1_i1	#N/A	2.04721	#N/A	3.00075e-12	1e-33	AGL71	AGL12_ARATH
AT2G14210.1|c73602_g1_i1	#N/A	-2.1514	#N/A	0.000370304	2e-68	CAL, CAL1, AGL10	MAD27_ORYSJ
AT2G14210.1|c75036_g1_i1	1.62	#N/A	0.026963	#N/A	#N/A	AGL13	AGL8_SOLLC
AT2G14210.1|c77146_g1_i1	4.86245	-3.05567	2.23e-57	9.44112e-37	7e-41	SHP2, AGL5	MADS6_ORYSJ
AT2G14210.1|c77424_g2_i1	#N/A	2.8464	#N/A	1.06152e-35	2e-39	SHP2, AGL5	AGL11_ARATH
AT2G14210.1|c77424_g2_i2	1.03269	2.22337	0.00610522	2.59009e-19	6e-40	AGL19, GL19	AGL11_ARATH
AT2G14210.1|c79125_g1_i1	-0.337232	-1.06553	0.0376032	1.65291e-13	5e-27	TT16, ABS, AGL64	DEFA_ANTMA
AT2G14210.1|c79125_g1_i2	#N/A	-1.33763	#N/A	8.74662e-23	6e-27	STK, AGL11	DEFA_ANTMA
AT2G14210.1|c80136_g1_i1	-0.902144	-1.17782	0.000240946	1.56522e-08	2e-25	AP1, AGL7	MADS6_ORYSJ
AT2G14210.1|c80388_g1_i1	4.87661	1.85657	6.39e-15	4.2657e-13	2e-80	PI	MAD27_ORYSJ
AT2G14210.1|c80388_g1_i2	3.86727	3.17026	0.041874	5.12211e-09	3e-79	AGL31, MAF2	MAD23_ORYSJ
AT2G14210.1|c81232_g1_i1	#N/A	4.3507	#N/A	8.0693e-29	3e-27	STK, AGL11	FBP24_PETHY
AT2G14210.1|c81830_g1_i1	3.47777	-2.12244	1.55e-42	3.51118e-24	2e-34	AGL13	AGL9_PETHY
AT2G14210.1|c81830_g2_i1	#N/A	1.65047	#N/A	4.67633e-37	3e-33	SHP2, AGL5	AGL9_PETHY
AT2G14210.1|c83301_g1_i1	2.99072	-1.46114	1.82e-39	9.64495e-16	1e-26	TT16, ABS, AGL79	DEFA_ANTMA
AT2G14210.1|c83301_g2_i1	0.625109	0.808452	0.0167744	3.40043e-11	9e-29	AGL71	DEFA_ANTMA
AT2G14210.1|c86010_g1_i1	#N/A	-2.70268	#N/A	3.37374e-47	1e-34	ANR1, AGL44	SOC1_ARATH
AT2G14210.1|c86010_g1_i2	#N/A	-2.06302	#N/A	1.4987e-20	1e-34	AGL19, GL19	SOC1_ARATH
AT2G14210.1|c86010_g1_i3	#N/A	-2.65112	#N/A	1.19584e-32	1e-25	AP3, ATAP3	SOC1_ARATH
AT2G14210.1|c86010_g2_i1	3.88577	-4.40448	1.47e-08	2.24398e-09	2e-27	FLR1, FLOR1	SOC1_ARATH
AT2G14210.1|c87555_g1_i1	#N/A	0.935487	#N/A	2.1441e-14	5e-39	TT16, ABS, AGL61	AGL6_ARATH
AT2G14210.1|c88116_g1_i1	-0.441773	0.770937	0.0401952	1.15896e-10	2e-43	TT16, ABS, AGL37	AGL8_SOLTU
AT2G14210.1|c88116_g2_i1	#N/A	-1.08096	#N/A	6.5221e-08	2e-31	AGL31, MAF2	JOIN_SOLLC
AT2G14210.1|c88116_g3_i1	#N/A	1.93986	#N/A	1.38719e-103	7e-40	ANR1, AGL44	SEP2_ARATH
AT2G14210.1|c88116_g6_i1	4.05702	-1.85693	5.39e-91	1.34608e-26	4e-40	AGL13	SEP1_ARATH
AT2G14210.1|c88116_g7_i1	3.57929	-2.73373	3.48e-33	7.00571e-41	9e-44	ANR1, AGL44	AP1_SINAL
AT2G14210.1|c88116_g8_i1	3.20283	-5.44862	1.05e-16	1.5916e-59	7e-44	ANR1, AGL44	AGL8_SOLTU
AT2G14210.1|c88293_g2_i1	#N/A	-6.2077	#N/A	3.84159e-10	3e-21	AGL104	MAD50_ORYSJ
AT2G14210.1|c88293_g3_i1	4.67932	-4.6523	4.88e-21	5.28887e-20	4e-29	AGL19, GL19	AG_TOBAC
AT2G14210.1|c88293_g4_i2	#N/A	1.0244	#N/A	4.29648e-13	4e-38	PI	AG_SOLLC
AT2G14210.1|c88293_g4_i3	#N/A	1.00857	#N/A	2.04981e-08	6e-36	AGL31, MAF2	AG_SOLLC
AT2G14210.1|c89673_g3_i1	2.5571	-4.04286	1.13e-09	2.66332e-15	2e-34	SEP1, AGL2	SOC1_ARATH
AT2G14210.1|c89673_g4_i1	#N/A	1.00933	#N/A	0.0181732	2e-35	MAF5, AGL68	SOC1_ARATH
AT2G14210.1|c89673_g5_i1	#N/A	-0.594356	#N/A	0.0323835	9e-23	HUA2	.
AT2G14210.1|c90289_g1_i1	#N/A	-6.58019	#N/A	3.35652e-17	1e-32	AGL24	SVP_ARATH
AT2G14210.1|c90289_g1_i2	#N/A	-3.91941	#N/A	1.52295e-11	2e-32	TT16, ABS, AGL82	SVP_ARATH
AT2G14210.1|c90289_g1_i3	#N/A	-6.22076	#N/A	4.64902e-14	4e-31	PI	JOIN_SOLLC
AT2G14210.1|c90289_g1_i4	#N/A	-3.7367	#N/A	4.66913e-15	2e-32	SEP1, AGL2	SVP_ARATH
AT2G14210.1|c90323_g1_i1	#N/A	-2.10096	#N/A	1.16256e-06	4e-21	SHP2, AGL5	MADS6_ORYSJ
AT2G14210.1|c90323_g1_i3	#N/A	-3.35501	#N/A	2.20298e-07	3e-21	AGL12, XAL1	MADS6_ORYSJ
AT2G14210.1|c90323_g1_i4	#N/A	-3.48803	#N/A	5.39034e-09	1e-21	SEP2, AGL4	MADS6_ORYSJ
AT2G14210.1|c90323_g2_i1	2.04899	-6.22904	0.00154311	3.27591e-10	3e-25	AT5G51860.1	MADS6_ORYSJ
AT2G14210.1|c90829_g2_i1	1.1897	-1.19673	0.000987966	0.000535958	2e-26	AGL14	SVP_ARATH
AT2G14210.1|c90829_g2_i2	1.15059	#N/A	0.00898954	#N/A	#N/A	AGL16	SVP_ARATH
AT2G14210.1|c91178_g1_i1	#N/A	0.91527	#N/A	6.39006e-05	4e-36	FLR1, FLOR1	.
AT2G14210.1|c91178_g1_i2	0.795429	0.91607	0.0108592	4.17984e-07	7e-37	AGL31, MAF2	AG_PETHY
AT2G14210.1|c91178_g3_i1	3.45864	#N/A	0.0381059	#N/A	#N/A	AGL18	.
AT2G14210.1|c91377_g1_i11	#N/A	-1.25752	#N/A	0.0409181	9e-29	AGL12, XAL1	SVP_ARATH
AT2G14210.1|c91377_g1_i14	#N/A	-1.45927	#N/A	0.0105688	9e-29	FLR1, FLOR1	SVP_ARATH
AT2G14210.1|c91377_g1_i7	1.00989	-1.60387	0.0272888	0.000969482	3e-28	FLR1, FLOR1	SVP_ARATH
AT2G14210.1|c92021_g1_i1	-0.590455	-1.80131	0.0402832	4.85062e-15	2e-39	PI	AGL8_SOLTU
AT2G14210.1|c92021_g1_i2	#N/A	-2.01557	#N/A	2.03538e-19	2e-40	AGL19, GL19	AGL8_SOLTU
AT2G14210.1|c92220_g3_i1	#N/A	-4.03027	#N/A	1.63034e-06	8e-23	SHP2, AGL5	.
AT2G14210.1|c94119_g4_i1	1.0762	#N/A	0.00206606	#N/A	#N/A	AGL12, XAL1	AGL15_ARATH
AT2G14210.1|c95303_g7_i2	#N/A	2.01242	#N/A	5.87589e-14	1e-20	SEP2, AGL4	CMB1_DIACA
AT2G14210.1|c95303_g7_i4	#N/A	1.69681	#N/A	5.83996e-10	3e-23	SEP3, AGL9	.
AT2G22630.1|c11865_g1_i1	3.99923	#N/A	0.0064832	#N/A	#N/A	SEP2, AGL4	AGL11_ARATH
AT2G22630.1|c46138_g1_i1	4.38611	-3.50362	9.39e-32	9.69262e-29	8e-20	AGL14	.
AT2G22630.1|c58215_g1_i1	1.95347	-3.14084	6.37e-16	1.1969e-23	3e-21	STK, AGL11	GLOB_ANTMA
AT2G22630.1|c67980_g1_i1	3.40477	-4.64172	7.5e-46	1.56374e-70	4e-26	AGL17	DEFA_ANTMA
AT2G22630.1|c68983_g1_i1	2.49766	#N/A	3.07e-06	#N/A	#N/A	SEP3, AGL9	.
AT2G22630.1|c72632_g1_i1	-0.657329	-0.69548	0.00346693	0.00327915	3e-20	FLR1, FLOR1	AMP22_MACIN
AT2G22630.1|c72752_g1_i1	#N/A	2.04721	#N/A	3.00075e-12	9e-25	AGL42	AGL12_ARATH
AT2G22630.1|c73602_g1_i1	#N/A	-2.1514	#N/A	0.000370304	5e-73	AP1, AGL7	MAD27_ORYSJ
AT2G22630.1|c77146_g1_i1	4.86245	-3.05567	2.23e-57	9.44112e-37	7e-37	AGL6	MADS6_ORYSJ
AT2G22630.1|c77424_g2_i1	#N/A	2.8464	#N/A	1.06152e-35	5e-35	AGL6	AGL11_ARATH
AT2G22630.1|c77424_g2_i2	1.03269	2.22337	0.00610522	2.59009e-19	1e-35	AGL24	AGL11_ARATH
AT2G22630.1|c79125_g1_i1	-0.337232	-1.06553	0.0376032	1.65291e-13	9e-26	AT5G51860.1	DEFA_ANTMA
AT2G22630.1|c79125_g1_i2	#N/A	-1.33763	#N/A	8.74662e-23	1e-25	AGL14	DEFA_ANTMA
AT2G22630.1|c80136_g1_i1	-0.902144	-1.17782	0.000240946	1.56522e-08	2e-22	ANR1, AGL44	MADS6_ORYSJ
AT2G22630.1|c80388_g1_i1	4.87661	1.85657	6.39e-15	4.2657e-13	3e-79	TT16, ABS, AGL40	MAD27_ORYSJ
AT2G22630.1|c80388_g1_i2	3.86727	3.17026	0.041874	5.12211e-09	1e-70	BEL1	MAD23_ORYSJ
AT2G22630.1|c81830_g1_i1	3.47777	-2.12244	1.55e-42	3.51118e-24	1e-30	STK, AGL11	AGL9_PETHY
AT2G22630.1|c81830_g2_i1	#N/A	1.65047	#N/A	4.67633e-37	1e-29	AGL6	AGL9_PETHY
AT2G22630.1|c83301_g1_i1	2.99072	-1.46114	1.82e-39	9.64495e-16	4e-21	AT5G51860.1	DEFA_ANTMA
AT2G22630.1|c83301_g2_i1	0.625109	0.808452	0.0167744	3.40043e-11	3e-23	AGL42	DEFA_ANTMA
AT2G22630.1|c86010_g1_i1	#N/A	-2.70268	#N/A	3.37374e-47	6e-30	AGL17	SOC1_ARATH
AT2G22630.1|c86010_g1_i2	#N/A	-2.06302	#N/A	1.4987e-20	1e-30	AGL24	SOC1_ARATH
AT2G22630.1|c86010_g1_i3	#N/A	-2.65112	#N/A	1.19584e-32	2e-22	AGL16	SOC1_ARATH
AT2G22630.1|c86010_g2_i1	3.88577	-4.40448	1.47e-08	2.24398e-09	7e-24	CRC	SOC1_ARATH
AT2G22630.1|c87555_g1_i1	#N/A	0.935487	#N/A	2.1441e-14	1e-35	AT5G51860.1	AGL6_ARATH
AT2G22630.1|c88116_g1_i1	-0.441773	0.770937	0.0401952	1.15896e-10	6e-37	AT5G51860.1	AGL8_SOLTU
AT2G22630.1|c88116_g2_i1	#N/A	-1.08096	#N/A	6.5221e-08	9e-30	MAF4	JOIN_SOLLC
AT2G22630.1|c88116_g3_i1	#N/A	1.93986	#N/A	1.38719e-103	6e-35	AGL17	SEP2_ARATH
AT2G22630.1|c88116_g6_i1	4.05702	-1.85693	5.39e-91	1.34608e-26	1e-34	STK, AGL11	SEP1_ARATH
AT2G22630.1|c88116_g7_i1	3.57929	-2.73373	3.48e-33	7.00571e-41	7e-37	AGL17	AP1_SINAL
AT2G22630.1|c88116_g8_i1	3.20283	-5.44862	1.05e-16	1.5916e-59	2e-34	AGL17	AGL8_SOLTU
AT2G22630.1|c88293_g3_i1	4.67932	-4.6523	4.88e-21	5.28887e-20	3e-29	AGL24	AG_TOBAC
AT2G22630.1|c88293_g4_i2	#N/A	1.0244	#N/A	4.29648e-13	4e-39	TT16, ABS, AGL48	AG_SOLLC
AT2G22630.1|c88293_g4_i3	#N/A	1.00857	#N/A	2.04981e-08	6e-37	MAF4	AG_SOLLC
AT2G22630.1|c89673_g3_i1	2.5571	-4.04286	1.13e-09	2.66332e-15	3e-33	PI	SOC1_ARATH
AT2G22630.1|c89673_g4_i1	#N/A	1.00933	#N/A	0.0181732	4e-31	AGL65	SOC1_ARATH
AT2G22630.1|c89673_g5_i1	#N/A	-0.594356	#N/A	0.0323835	1e-20	HUA2	.
AT2G22630.1|c90289_g1_i1	#N/A	-6.58019	#N/A	3.35652e-17	6e-33	AGL21	SVP_ARATH
AT2G22630.1|c90289_g1_i2	#N/A	-3.91941	#N/A	1.52295e-11	1e-32	AT5G51860.1	SVP_ARATH
AT2G22630.1|c90289_g1_i3	#N/A	-6.22076	#N/A	4.64902e-14	4e-32	TT16, ABS, AGL85	JOIN_SOLLC
AT2G22630.1|c90289_g1_i4	#N/A	-3.7367	#N/A	4.66913e-15	9e-33	PI	SVP_ARATH
AT2G22630.1|c90323_g1_i1	#N/A	-2.10096	#N/A	1.16256e-06	1e-21	AGL6	MADS6_ORYSJ
AT2G22630.1|c90323_g1_i3	#N/A	-3.35501	#N/A	2.20298e-07	1e-21	ANR1, AGL44	MADS6_ORYSJ
AT2G22630.1|c90323_g1_i4	#N/A	-3.48803	#N/A	5.39034e-09	7e-21	AGL79	MADS6_ORYSJ
AT2G22630.1|c90323_g2_i1	2.04899	-6.22904	0.00154311	3.27591e-10	2e-24	AGL71	MADS6_ORYSJ
AT2G22630.1|c90829_g2_i1	1.1897	-1.19673	0.000987966	0.000535958	4e-30	SEP3, AGL9	SVP_ARATH
AT2G22630.1|c90829_g2_i2	1.15059	#N/A	0.00898954	#N/A	#N/A	AGL18	SVP_ARATH
AT2G22630.1|c91178_g1_i1	#N/A	0.91527	#N/A	6.39006e-05	7e-37	AGL65	.
AT2G22630.1|c91178_g1_i2	0.795429	0.91607	0.0108592	4.17984e-07	1e-37	MAF5, AGL68	AG_PETHY
AT2G22630.1|c91178_g3_i1	3.45864	#N/A	0.0381059	#N/A	#N/A	AGL13	.
AT2G22630.1|c91377_g1_i11	#N/A	-1.25752	#N/A	0.0409181	1e-27	AGL66	SVP_ARATH
AT2G22630.1|c91377_g1_i14	#N/A	-1.45927	#N/A	0.0105688	9e-28	FLR1, FLOR1	SVP_ARATH
AT2G22630.1|c91377_g1_i7	1.00989	-1.60387	0.0272888	0.000969482	3e-27	BEL1	SVP_ARATH
AT2G22630.1|c92021_g1_i1	-0.590455	-1.80131	0.0402832	4.85062e-15	3e-31	TT16, ABS, AGL88	AGL8_SOLTU
AT2G22630.1|c92021_g1_i2	#N/A	-2.01557	#N/A	2.03538e-19	4e-32	AGL21	AGL8_SOLTU
AT2G22630.1|c94119_g4_i1	1.0762	#N/A	0.00206606	#N/A	#N/A	AGL66	AGL15_ARATH
AT2G28700.1|c87346_g2_i2	-1.22361	#N/A	0.00289215	#N/A	#N/A	AGL42	AGL80_ARATH
AT2G42830.2|c11865_g1_i1	3.99923	#N/A	0.0064832	#N/A	#N/A	AGL79	AGL11_ARATH
AT2G42830.2|c58215_g1_i1	1.95347	-3.14084	6.37e-16	1.1969e-23	1e-22	AGL14	GLOB_ANTMA
AT2G42830.2|c65987_g1_i1	0.616491	0.860406	0.0115876	3.00852e-05	3e-20	SEP3, AGL9	.
AT2G42830.2|c67980_g1_i1	3.40477	-4.64172	7.5e-46	1.56374e-70	8e-23	SHP2, AGL5	DEFA_ANTMA
AT2G42830.2|c68983_g1_i1	2.49766	#N/A	3.07e-06	#N/A	#N/A	CAL, CAL1, AGL10	.
AT2G42830.2|c72632_g1_i1	-0.657329	-0.69548	0.00346693	0.00327915	1e-21	FLR1, FLOR1	AMP22_MACIN
AT2G42830.2|c72752_g1_i1	#N/A	2.04721	#N/A	3.00075e-12	1e-28	AGL42	AGL12_ARATH
AT2G42830.2|c73602_g1_i1	#N/A	-2.1514	#N/A	0.000370304	2e-33	AGL12, XAL1	MAD27_ORYSJ
AT2G42830.2|c77146_g1_i1	4.86245	-3.05567	2.23e-57	9.44112e-37	5e-40	SEP2, AGL4	MADS6_ORYSJ
AT2G42830.2|c77424_g2_i1	#N/A	2.8464	#N/A	1.06152e-35	6e-69	SEP2, AGL4	AGL11_ARATH
AT2G42830.2|c77424_g2_i2	1.03269	2.22337	0.00610522	2.59009e-19	1e-69	AGL21	AGL11_ARATH
AT2G42830.2|c79125_g1_i1	-0.337232	-1.06553	0.0376032	1.65291e-13	2e-22	AGL71	DEFA_ANTMA
AT2G42830.2|c79125_g1_i2	#N/A	-1.33763	#N/A	8.74662e-23	2e-22	AG	DEFA_ANTMA
AT2G42830.2|c80136_g1_i1	-0.902144	-1.17782	0.000240946	1.56522e-08	1e-34	AGL17	MADS6_ORYSJ
AT2G42830.2|c80136_g2_i1	#N/A	-2.14994	#N/A	0.0128111	9e-23	AG	MADS6_ORYSJ
AT2G42830.2|c80388_g1_i1	4.87661	1.85657	6.39e-15	4.2657e-13	9e-35	AT5G51860.1	MAD27_ORYSJ
AT2G42830.2|c80388_g1_i2	3.86727	3.17026	0.041874	5.12211e-09	3e-37	SEP3, AGL9	MAD23_ORYSJ
AT2G42830.2|c81232_g1_i1	#N/A	4.3507	#N/A	8.0693e-29	6e-20	AGL14	FBP24_PETHY
AT2G42830.2|c81830_g1_i1	3.47777	-2.12244	1.55e-42	3.51118e-24	7e-37	AGL14	AGL9_PETHY
AT2G42830.2|c81830_g2_i1	#N/A	1.65047	#N/A	4.67633e-37	9e-36	SEP2, AGL4	AGL9_PETHY
AT2G42830.2|c83301_g1_i1	2.99072	-1.46114	1.82e-39	9.64495e-16	3e-23	AGL71	DEFA_ANTMA
AT2G42830.2|c83301_g2_i1	0.625109	0.808452	0.0167744	3.40043e-11	4e-22	AGL42	DEFA_ANTMA
AT2G42830.2|c86010_g1_i1	#N/A	-2.70268	#N/A	3.37374e-47	1e-40	SHP2, AGL5	SOC1_ARATH
AT2G42830.2|c86010_g1_i2	#N/A	-2.06302	#N/A	1.4987e-20	3e-40	AGL21	SOC1_ARATH
AT2G42830.2|c86010_g1_i3	#N/A	-2.65112	#N/A	1.19584e-32	4e-31	AGL18	SOC1_ARATH
AT2G42830.2|c86010_g2_i1	3.88577	-4.40448	1.47e-08	2.24398e-09	2e-28	SEP3, AGL9	SOC1_ARATH
AT2G42830.2|c87555_g1_i1	#N/A	0.935487	#N/A	2.1441e-14	5e-39	AGL71	AGL6_ARATH
AT2G42830.2|c88116_g1_i1	-0.441773	0.770937	0.0401952	1.15896e-10	2e-31	AGL71	AGL8_SOLTU
AT2G42830.2|c88116_g2_i1	#N/A	-1.08096	#N/A	6.5221e-08	1e-30	MAF5, AGL68	JOIN_SOLLC
AT2G42830.2|c88116_g3_i1	#N/A	1.93986	#N/A	1.38719e-103	1e-32	SHP2, AGL5	SEP2_ARATH
AT2G42830.2|c88116_g6_i1	4.05702	-1.85693	5.39e-91	1.34608e-26	5e-34	AGL14	SEP1_ARATH
AT2G42830.2|c88116_g7_i1	3.57929	-2.73373	3.48e-33	7.00571e-41	7e-33	SHP2, AGL5	AP1_SINAL
AT2G42830.2|c88116_g8_i1	3.20283	-5.44862	1.05e-16	1.5916e-59	1e-33	SHP2, AGL5	AGL8_SOLTU
AT2G42830.2|c88293_g1_i1	6.76028	-5.83273	1.04e-58	8.43593e-54	2e-27	SHP2, AGL5	AG_SOLLC
AT2G42830.2|c88293_g2_i1	#N/A	-6.2077	#N/A	3.84159e-10	2e-25	SEP3, AGL9	MAD50_ORYSJ
AT2G42830.2|c88293_g3_i1	4.67932	-4.6523	4.88e-21	5.28887e-20	6e-47	AGL21	AG_TOBAC
AT2G42830.2|c88293_g4_i2	#N/A	1.0244	#N/A	4.29648e-13	8e-83	AT5G51860.1	AG_SOLLC
AT2G42830.2|c88293_g4_i3	#N/A	1.00857	#N/A	2.04981e-08	5e-81	MAF5, AGL68	AG_SOLLC
AT2G42830.2|c89673_g3_i1	2.5571	-4.04286	1.13e-09	2.66332e-15	6e-31	TT16, ABS, AGL36	SOC1_ARATH
AT2G42830.2|c89673_g4_i1	#N/A	1.00933	#N/A	0.0181732	7e-34	AGL104	SOC1_ARATH
AT2G42830.2|c90289_g1_i1	#N/A	-6.58019	#N/A	3.35652e-17	3e-30	FLC, FLF, AGL25	SVP_ARATH
AT2G42830.2|c90289_g1_i2	#N/A	-3.91941	#N/A	1.52295e-11	3e-30	AGL71	SVP_ARATH
AT2G42830.2|c90289_g1_i3	#N/A	-6.22076	#N/A	4.64902e-14	3e-29	AT5G51860.1	JOIN_SOLLC
AT2G42830.2|c90289_g1_i4	#N/A	-3.7367	#N/A	4.66913e-15	4e-30	TT16, ABS, AGL81	SVP_ARATH
AT2G42830.2|c90323_g1_i1	#N/A	-2.10096	#N/A	1.16256e-06	2e-28	SEP2, AGL4	MADS6_ORYSJ
AT2G42830.2|c90323_g1_i3	#N/A	-3.35501	#N/A	2.20298e-07	1e-28	AGL17	MADS6_ORYSJ
AT2G42830.2|c90323_g1_i4	#N/A	-3.48803	#N/A	5.39034e-09	4e-28	AP3, ATAP3	MADS6_ORYSJ
AT2G42830.2|c90323_g2_i1	2.04899	-6.22904	0.00154311	3.27591e-10	2e-21	AGL42	MADS6_ORYSJ
AT2G42830.2|c90829_g2_i1	1.1897	-1.19673	0.000987966	0.000535958	9e-24	CAL, CAL1, AGL10	SVP_ARATH
AT2G42830.2|c90829_g2_i2	1.15059	#N/A	0.00898954	#N/A	#N/A	AGL13	SVP_ARATH
AT2G42830.2|c91178_g1_i1	#N/A	0.91527	#N/A	6.39006e-05	4e-98	AGL104	.
AT2G42830.2|c91178_g1_i2	0.795429	0.91607	0.0108592	4.17984e-07	1e-99	SEP3, AGL9	AG_PETHY
AT2G42830.2|c91178_g3_i1	3.45864	#N/A	0.0381059	#N/A	#N/A	STK, AGL11	.
AT2G42830.2|c91377_g1_i11	#N/A	-1.25752	#N/A	0.0409181	3e-27	ANR1, AGL44	SVP_ARATH
AT2G42830.2|c91377_g1_i14	#N/A	-1.45927	#N/A	0.0105688	3e-27	FLR1, FLOR1	SVP_ARATH
AT2G42830.2|c91377_g1_i7	1.00989	-1.60387	0.0272888	0.000969482	3e-26	SEP3, AGL9	SVP_ARATH
AT2G42830.2|c92021_g1_i1	-0.590455	-1.80131	0.0402832	4.85062e-15	3e-29	AT5G51860.1	AGL8_SOLTU
AT2G42830.2|c92021_g1_i2	#N/A	-2.01557	#N/A	2.03538e-19	3e-31	FLC, FLF, AGL25	AGL8_SOLTU
AT2G42830.2|c94119_g4_i1	1.0762	#N/A	0.00206606	#N/A	#N/A	ANR1, AGL44	AGL15_ARATH
AT2G45650.1|c11865_g1_i1	3.99923	#N/A	0.0064832	#N/A	#N/A	AP3, ATAP3	AGL11_ARATH
AT2G45650.1|c135780_g1_i1	5.88131	-3.82579	2.38e-19	3.77133e-14	4e-25	AGL17	AGL9_ARADE
AT2G45650.1|c46138_g1_i1	4.38611	-3.50362	9.39e-32	9.69262e-29	9e-22	AG	.
AT2G45650.1|c58215_g1_i1	1.95347	-3.14084	6.37e-16	1.1969e-23	3e-24	AG	GLOB_ANTMA
AT2G45650.1|c59357_g1_i1	-2.36463	-1.93566	4.86e-06	0.000160602	4e-27	AGL12, XAL1	.
AT2G45650.1|c61685_g1_i1	#N/A	1.3358	#N/A	1.25937e-18	5e-26	AP1, AGL7	AGL9_ARADE
AT2G45650.1|c65987_g1_i1	0.616491	0.860406	0.0115876	3.00852e-05	4e-31	SEP2, AGL4	.
AT2G45650.1|c67980_g1_i1	3.40477	-4.64172	7.5e-46	1.56374e-70	5e-25	AGL6	DEFA_ANTMA
AT2G45650.1|c68983_g1_i1	2.49766	#N/A	3.07e-06	#N/A	#N/A	AP1, AGL7	.
AT2G45650.1|c72632_g1_i1	-0.657329	-0.69548	0.00346693	0.00327915	3e-23	AGL19, GL19	AMP22_MACIN
AT2G45650.1|c72752_g1_i1	#N/A	2.04721	#N/A	3.00075e-12	2e-26	AGL31, MAF2	AGL12_ARATH
AT2G45650.1|c73602_g1_i1	#N/A	-2.1514	#N/A	0.000370304	3e-23	ANR1, AGL44	MAD27_ORYSJ
AT2G45650.1|c75036_g1_i1	1.62	#N/A	0.026963	#N/A	#N/A	STK, AGL11	AGL8_SOLLC
AT2G45650.1|c77146_g1_i1	4.86245	-3.05567	2.23e-57	9.44112e-37	4e-70	AGL79	MADS6_ORYSJ
AT2G45650.1|c77424_g2_i1	#N/A	2.8464	#N/A	1.06152e-35	8e-39	AGL79	AGL11_ARATH
AT2G45650.1|c77424_g2_i2	1.03269	2.22337	0.00610522	2.59009e-19	2e-39	FLC, FLF, AGL25	AGL11_ARATH
AT2G45650.1|c79125_g1_i1	-0.337232	-1.06553	0.0376032	1.65291e-13	1e-24	AGL42	DEFA_ANTMA
AT2G45650.1|c79125_g1_i2	#N/A	-1.33763	#N/A	8.74662e-23	2e-24	AGL19, GL19	DEFA_ANTMA
AT2G45650.1|c80136_g1_i1	-0.902144	-1.17782	0.000240946	1.56522e-08	1e-44	SHP2, AGL5	MADS6_ORYSJ
AT2G45650.1|c80136_g2_i1	#N/A	-2.14994	#N/A	0.0128111	9e-34	AGL19, GL19	MADS6_ORYSJ
AT2G45650.1|c80388_g1_i1	4.87661	1.85657	6.39e-15	4.2657e-13	3e-34	AGL71	MAD27_ORYSJ
AT2G45650.1|c80388_g1_i2	3.86727	3.17026	0.041874	5.12211e-09	1e-34	CAL, CAL1, AGL10	MAD23_ORYSJ
AT2G45650.1|c81232_g1_i1	#N/A	4.3507	#N/A	8.0693e-29	4e-21	AG	FBP24_PETHY
AT2G45650.1|c81830_g1_i1	3.47777	-2.12244	1.55e-42	3.51118e-24	1e-49	AG	AGL9_PETHY
AT2G45650.1|c81830_g2_i1	#N/A	1.65047	#N/A	4.67633e-37	1e-49	AGL79	AGL9_PETHY
AT2G45650.1|c83301_g2_i1	0.625109	0.808452	0.0167744	3.40043e-11	9e-22	SEP3, AGL9	DEFA_ANTMA
AT2G45650.1|c86010_g1_i1	#N/A	-2.70268	#N/A	3.37374e-47	1e-37	AGL6	SOC1_ARATH
AT2G45650.1|c86010_g1_i2	#N/A	-2.06302	#N/A	1.4987e-20	1e-37	FLC, FLF, AGL25	SOC1_ARATH
AT2G45650.1|c86010_g1_i3	#N/A	-2.65112	#N/A	1.19584e-32	3e-29	AGL13	SOC1_ARATH
AT2G45650.1|c86010_g2_i1	3.88577	-4.40448	1.47e-08	2.24398e-09	3e-31	CAL, CAL1, AGL10	SOC1_ARATH
AT2G45650.1|c87555_g1_i1	#N/A	0.935487	#N/A	2.1441e-14	1e-88	AGL42	AGL6_ARATH
AT2G45650.1|c88116_g1_i1	-0.441773	0.770937	0.0401952	1.15896e-10	1e-38	AGL42	AGL8_SOLTU
AT2G45650.1|c88116_g2_i1	#N/A	-1.08096	#N/A	6.5221e-08	4e-33	FLR1, FLOR1	JOIN_SOLLC
AT2G45650.1|c88116_g3_i1	#N/A	1.93986	#N/A	1.38719e-103	1e-49	AGL6	SEP2_ARATH
AT2G45650.1|c88116_g6_i1	4.05702	-1.85693	5.39e-91	1.34608e-26	1e-48	AG	SEP1_ARATH
AT2G45650.1|c88116_g7_i1	3.57929	-2.73373	3.48e-33	7.00571e-41	7e-39	AGL6	AP1_SINAL
AT2G45650.1|c88116_g8_i1	3.20283	-5.44862	1.05e-16	1.5916e-59	1e-40	AGL6	AGL8_SOLTU
AT2G45650.1|c88293_g2_i1	#N/A	-6.2077	#N/A	3.84159e-10	2e-24	CAL, CAL1, AGL10	MAD50_ORYSJ
AT2G45650.1|c88293_g3_i1	4.67932	-4.6523	4.88e-21	5.28887e-20	1e-32	FLC, FLF, AGL25	AG_TOBAC
AT2G45650.1|c88293_g4_i2	#N/A	1.0244	#N/A	4.29648e-13	5e-36	AGL71	AG_SOLLC
AT2G45650.1|c88293_g4_i3	#N/A	1.00857	#N/A	2.04981e-08	4e-34	FLR1, FLOR1	AG_SOLLC
AT2G45650.1|c89673_g3_i1	2.5571	-4.04286	1.13e-09	2.66332e-15	5e-31	AT5G51860.1	SOC1_ARATH
AT2G45650.1|c89673_g4_i1	#N/A	1.00933	#N/A	0.0181732	1e-34	AGL94	SOC1_ARATH
AT2G45650.1|c89673_g5_i1	#N/A	-0.594356	#N/A	0.0323835	1e-25	FLR1, FLOR1	.
AT2G45650.1|c90289_g1_i1	#N/A	-6.58019	#N/A	3.35652e-17	1e-20	AGL15	SVP_ARATH
AT2G45650.1|c90289_g1_i2	#N/A	-3.91941	#N/A	1.52295e-11	5e-21	AGL42	SVP_ARATH
AT2G45650.1|c90289_g1_i3	#N/A	-6.22076	#N/A	4.64902e-14	1e-20	AGL71	JOIN_SOLLC
AT2G45650.1|c90289_g1_i4	#N/A	-3.7367	#N/A	4.66913e-15	1e-20	AT5G51860.1	SVP_ARATH
AT2G45650.1|c90323_g1_i1	#N/A	-2.10096	#N/A	1.16256e-06	1e-21	AGL79	MADS6_ORYSJ
AT2G45650.1|c90323_g1_i3	#N/A	-3.35501	#N/A	2.20298e-07	9e-22	SHP2, AGL5	MADS6_ORYSJ
AT2G45650.1|c90323_g1_i4	#N/A	-3.48803	#N/A	5.39034e-09	2e-20	AGL16	MADS6_ORYSJ
AT2G45650.1|c90323_g2_i1	2.04899	-6.22904	0.00154311	3.27591e-10	6e-30	AGL42	MADS6_ORYSJ
AT2G45650.1|c90829_g2_i1	1.1897	-1.19673	0.000987966	0.000535958	6e-21	AP1, AGL7	SVP_ARATH
AT2G45650.1|c90829_g2_i2	1.15059	#N/A	0.00898954	#N/A	#N/A	STK, AGL11	SVP_ARATH
AT2G45650.1|c91178_g1_i1	#N/A	0.91527	#N/A	6.39006e-05	3e-44	AGL94	.
AT2G45650.1|c91178_g1_i2	0.795429	0.91607	0.0108592	4.17984e-07	3e-45	CAL, CAL1, AGL10	AG_PETHY
AT2G45650.1|c91178_g3_i1	3.45864	#N/A	0.0381059	#N/A	#N/A	AGL14	.
AT2G45650.1|c91377_g1_i11	#N/A	-1.25752	#N/A	0.0409181	1e-23	AGL17	SVP_ARATH
AT2G45650.1|c91377_g1_i14	#N/A	-1.45927	#N/A	0.0105688	1e-23	BEL1	SVP_ARATH
AT2G45650.1|c91377_g1_i7	1.00989	-1.60387	0.0272888	0.000969482	8e-23	CAL, CAL1, AGL10	SVP_ARATH
AT2G45650.1|c92021_g1_i1	-0.590455	-1.80131	0.0402832	4.85062e-15	1e-34	AGL71	AGL8_SOLTU
AT2G45650.1|c92021_g1_i2	#N/A	-2.01557	#N/A	2.03538e-19	2e-37	AGL15	AGL8_SOLTU
AT2G45650.1|c92220_g3_i1	#N/A	-4.03027	#N/A	1.63034e-06	3e-27	AGL6	.
AT2G45650.1|c94119_g4_i1	1.0762	#N/A	0.00206606	#N/A	#N/A	AGL17	AGL15_ARATH
AT2G45650.1|c95303_g7_i4	#N/A	1.69681	#N/A	5.83996e-10	4e-20	CAL, CAL1, AGL10	.
AT3G02310.1|c11865_g1_i1	3.99923	#N/A	0.0064832	#N/A	#N/A	AGL16	AGL11_ARATH
AT3G02310.1|c135780_g1_i1	5.88131	-3.82579	2.38e-19	3.77133e-14	1e-55	SHP2, AGL5	AGL9_ARADE
AT3G02310.1|c46138_g1_i1	4.38611	-3.50362	9.39e-32	9.69262e-29	9e-26	AGL19, GL19	.
AT3G02310.1|c58215_g1_i1	1.95347	-3.14084	6.37e-16	1.1969e-23	2e-29	AGL19, GL19	GLOB_ANTMA
AT3G02310.1|c59357_g1_i1	-2.36463	-1.93566	4.86e-06	0.000160602	3e-26	AGL66	.
AT3G02310.1|c61685_g1_i1	#N/A	1.3358	#N/A	1.25937e-18	6e-66	AGL12, XAL1	AGL9_ARADE
AT3G02310.1|c65987_g1_i1	0.616491	0.860406	0.0115876	3.00852e-05	3e-40	STK, AGL11	.
AT3G02310.1|c67980_g1_i1	3.40477	-4.64172	7.5e-46	1.56374e-70	2e-29	SEP2, AGL4	DEFA_ANTMA
AT3G02310.1|c68983_g1_i1	2.49766	#N/A	3.07e-06	#N/A	#N/A	ANR1, AGL44	.
AT3G02310.1|c72632_g1_i1	-0.657329	-0.69548	0.00346693	0.00327915	3e-28	FLR1, FLOR1	AMP22_MACIN
AT3G02310.1|c72752_g1_i1	#N/A	2.04721	#N/A	3.00075e-12	2e-33	FLR1, FLOR1	AGL12_ARATH
AT3G02310.1|c73602_g1_i1	#N/A	-2.1514	#N/A	0.000370304	6e-28	AGL6	MAD27_ORYSJ
AT3G02310.1|c75036_g1_i1	1.62	#N/A	0.026963	#N/A	#N/A	AGL14	AGL8_SOLLC
AT3G02310.1|c75036_g1_i2	#N/A	-1.01836	#N/A	3.78875e-06	8e-21	PI	.
AT3G02310.1|c75710_g2_i1	#N/A	1.70029	#N/A	7.14608e-13	3e-33	STK, AGL11	.
AT3G02310.1|c77146_g1_i1	4.86245	-3.05567	2.23e-57	9.44112e-37	4e-65	AP3, ATAP3	MADS6_ORYSJ
AT3G02310.1|c77424_g2_i1	#N/A	2.8464	#N/A	1.06152e-35	1e-40	AP3, ATAP3	AGL11_ARATH
AT3G02310.1|c77424_g2_i2	1.03269	2.22337	0.00610522	2.59009e-19	2e-41	AGL15	AGL11_ARATH
AT3G02310.1|c79125_g1_i1	-0.337232	-1.06553	0.0376032	1.65291e-13	7e-29	AGL42	DEFA_ANTMA
AT3G02310.1|c79125_g1_i2	#N/A	-1.33763	#N/A	8.74662e-23	1e-28	AGL21	DEFA_ANTMA
AT3G02310.1|c80136_g1_i1	-0.902144	-1.17782	0.000240946	1.56522e-08	5e-42	AGL6	MADS6_ORYSJ
AT3G02310.1|c80136_g2_i1	#N/A	-2.14994	#N/A	0.0128111	7e-32	AGL24	MADS6_ORYSJ
AT3G02310.1|c80388_g1_i1	4.87661	1.85657	6.39e-15	4.2657e-13	2e-33	AGL42	MAD27_ORYSJ
AT3G02310.1|c80388_g1_i2	3.86727	3.17026	0.041874	5.12211e-09	7e-34	AP1, AGL7	MAD23_ORYSJ
AT3G02310.1|c81232_g1_i1	#N/A	4.3507	#N/A	8.0693e-29	2e-25	AGL19, GL19	FBP24_PETHY
AT3G02310.1|c81830_g1_i1	3.47777	-2.12244	1.55e-42	3.51118e-24	2e-91	AGL19, GL19	AGL9_PETHY
AT3G02310.1|c81830_g2_i1	#N/A	1.65047	#N/A	4.67633e-37	5e-93	AP3, ATAP3	AGL9_PETHY
AT3G02310.1|c83301_g1_i1	2.99072	-1.46114	1.82e-39	9.64495e-16	1e-21	AGL42	DEFA_ANTMA
AT3G02310.1|c83301_g2_i1	0.625109	0.808452	0.0167744	3.40043e-11	9e-24	CAL, CAL1, AGL10	DEFA_ANTMA
AT3G02310.1|c86010_g1_i1	#N/A	-2.70268	#N/A	3.37374e-47	2e-37	SEP2, AGL4	SOC1_ARATH
AT3G02310.1|c86010_g1_i2	#N/A	-2.06302	#N/A	1.4987e-20	1e-37	AGL15	SOC1_ARATH
AT3G02310.1|c86010_g1_i3	#N/A	-2.65112	#N/A	1.19584e-32	2e-26	STK, AGL11	SOC1_ARATH
AT3G02310.1|c86010_g2_i1	3.88577	-4.40448	1.47e-08	2.24398e-09	4e-28	AP1, AGL7	SOC1_ARATH
AT3G02310.1|c87555_g1_i1	#N/A	0.935487	#N/A	2.1441e-14	8e-68	AGL42	AGL6_ARATH
AT3G02310.1|c88116_g1_i1	-0.441773	0.770937	0.0401952	1.15896e-10	7e-50	AGL42	AGL8_SOLTU
AT3G02310.1|c88116_g2_i1	#N/A	-1.08096	#N/A	6.5221e-08	1e-37	BEL1	JOIN_SOLLC
AT3G02310.1|c88116_g3_i1	#N/A	1.93986	#N/A	1.38719e-103	5e-102	SEP2, AGL4	SEP2_ARATH
AT3G02310.1|c88116_g6_i1	4.05702	-1.85693	5.39e-91	1.34608e-26	2e-86	AGL19, GL19	SEP1_ARATH
AT3G02310.1|c88116_g7_i1	3.57929	-2.73373	3.48e-33	7.00571e-41	2e-50	SEP2, AGL4	AP1_SINAL
AT3G02310.1|c88116_g8_i1	3.20283	-5.44862	1.05e-16	1.5916e-59	1e-52	SEP2, AGL4	AGL8_SOLTU
AT3G02310.1|c88293_g2_i1	#N/A	-6.2077	#N/A	3.84159e-10	2e-24	AP1, AGL7	MAD50_ORYSJ
AT3G02310.1|c88293_g3_i1	4.67932	-4.6523	4.88e-21	5.28887e-20	2e-30	AGL15	AG_TOBAC
AT3G02310.1|c88293_g4_i2	#N/A	1.0244	#N/A	4.29648e-13	5e-37	AGL42	AG_SOLLC
AT3G02310.1|c88293_g4_i3	#N/A	1.00857	#N/A	2.04981e-08	4e-35	SEP3, AGL9	AG_SOLLC
AT3G02310.1|c89673_g3_i1	2.5571	-4.04286	1.13e-09	2.66332e-15	2e-36	AGL71	SOC1_ARATH
AT3G02310.1|c89673_g4_i1	#N/A	1.00933	#N/A	0.0181732	6e-34	AGL67	SOC1_ARATH
AT3G02310.1|c89673_g5_i1	#N/A	-0.594356	#N/A	0.0323835	1e-24	FLR1, FLOR1	.
AT3G02310.1|c90289_g1_i1	#N/A	-6.58019	#N/A	3.35652e-17	4e-28	SEP1, AGL2	SVP_ARATH
AT3G02310.1|c90289_g1_i2	#N/A	-3.91941	#N/A	1.52295e-11	8e-28	AGL42	SVP_ARATH
AT3G02310.1|c90289_g1_i3	#N/A	-6.22076	#N/A	4.64902e-14	1e-26	AGL42	JOIN_SOLLC
AT3G02310.1|c90289_g1_i4	#N/A	-3.7367	#N/A	4.66913e-15	6e-28	AGL71	SVP_ARATH
AT3G02310.1|c90323_g1_i1	#N/A	-2.10096	#N/A	1.16256e-06	3e-22	AP3, ATAP3	MADS6_ORYSJ
AT3G02310.1|c90323_g1_i3	#N/A	-3.35501	#N/A	2.20298e-07	2e-22	AGL6	MADS6_ORYSJ
AT3G02310.1|c90323_g1_i4	#N/A	-3.48803	#N/A	5.39034e-09	2e-21	AGL18	MADS6_ORYSJ
AT3G02310.1|c90323_g2_i1	2.04899	-6.22904	0.00154311	3.27591e-10	1e-26	AGL31, MAF2	MADS6_ORYSJ
AT3G02310.1|c90829_g2_i1	1.1897	-1.19673	0.000987966	0.000535958	1e-27	ANR1, AGL44	SVP_ARATH
AT3G02310.1|c90829_g2_i2	1.15059	#N/A	0.00898954	#N/A	#N/A	AGL14	SVP_ARATH
AT3G02310.1|c91178_g1_i1	#N/A	0.91527	#N/A	6.39006e-05	1e-39	AGL67	.
AT3G02310.1|c91178_g1_i2	0.795429	0.91607	0.0108592	4.17984e-07	2e-40	AP1, AGL7	AG_PETHY
AT3G02310.1|c91178_g3_i1	3.45864	#N/A	0.0381059	#N/A	#N/A	AG	.
AT3G02310.1|c91377_g1_i11	#N/A	-1.25752	#N/A	0.0409181	3e-27	AGL6	SVP_ARATH
AT3G02310.1|c91377_g1_i14	#N/A	-1.45927	#N/A	0.0105688	3e-27	FLR1, FLOR1	SVP_ARATH
AT3G02310.1|c91377_g1_i7	1.00989	-1.60387	0.0272888	0.000969482	2e-26	AP1, AGL7	SVP_ARATH
AT3G02310.1|c92021_g1_i1	-0.590455	-1.80131	0.0402832	4.85062e-15	3e-45	AGL42	AGL8_SOLTU
AT3G02310.1|c92021_g1_i2	#N/A	-2.01557	#N/A	2.03538e-19	2e-48	SEP1, AGL2	AGL8_SOLTU
AT3G02310.1|c92220_g3_i1	#N/A	-4.03027	#N/A	1.63034e-06	2e-26	SEP2, AGL4	.
AT3G02310.1|c94119_g4_i1	1.0762	#N/A	0.00206606	#N/A	#N/A	SHP2, AGL5	AGL15_ARATH
AT3G02310.1|c95303_g7_i2	#N/A	2.01242	#N/A	5.87589e-14	1e-22	AGL79	CMB1_DIACA
AT3G02310.1|c95303_g7_i4	#N/A	1.69681	#N/A	5.83996e-10	2e-27	AP1, AGL7	.
AT3G02310.1|c95303_g7_i6	#N/A	2.55782	#N/A	1.04392e-25	2e-21	MAF3, FCL3, AGL70	.
AT3G05860.1|c87346_g2_i2	-1.22361	#N/A	0.00289215	#N/A	#N/A	AGL31, MAF2	AGL80_ARATH
AT3G12145.1|c100229_g4_i1	#N/A	0.71679	#N/A	0.000967142	1e-24	TT16, ABS, AGL84	Y3475_ARATH
AT3G12145.1|c100229_g4_i2	#N/A	0.758934	#N/A	0.00627682	3e-24	SEP1, AGL2	Y3475_ARATH
AT3G12145.1|c100229_g4_i3	#N/A	0.613401	#N/A	0.00922281	3e-24	AGL21	Y3475_ARATH
AT3G12145.1|c100229_g4_i5	#N/A	0.835385	#N/A	0.0014426	3e-24	AT5G51860.1	Y3475_ARATH
AT3G12145.1|c65427_g1_i1	6.79583	-5.36858	7.28e-08	1.24701e-05	1e-34	AGL21	.
AT3G12145.1|c70529_g1_i1	5.05017	-4.60838	1.9e-78	1.46369e-76	4e-21	FLR1, FLOR1	Y1571_ARATH
AT3G12145.1|c82091_g1_i1	#N/A	-2.68883	#N/A	3.5165e-21	3e-23	AGL79	ERECT_ARATH
AT3G12145.1|c83103_g3_i1	#N/A	1.42255	#N/A	0.0216196	1e-20	AGL71	PXL2_ARATH
AT3G12145.1|c83954_g2_i1	-0.529733	-2.28354	0.0416897	2.60134e-15	7e-22	AGL21	Y3804_ARATH
AT3G12145.1|c84446_g1_i1	#N/A	-1.9935	#N/A	1.50829e-09	2e-20	AGL31, MAF2	GSO1_ARATH
AT3G12145.1|c87124_g1_i1	#N/A	-0.492491	#N/A	2.0032e-06	2e-20	SEP3, AGL9	Y1571_ARATH
AT3G12145.1|c87741_g1_i1	#N/A	0.392448	#N/A	0.0295467	1e-24	FLC, FLF, AGL25	TDR_ARATH
AT3G12145.1|c88352_g4_i1	-1.71945	#N/A	4.43e-05	#N/A	#N/A	MAF4	Y5977_ARATH
AT3G12145.1|c88352_g4_i3	#N/A	-1.23578	#N/A	0.0334181	3e-25	BEL1	Y5977_ARATH
AT3G12145.1|c88352_g5_i2	-0.560943	-1.18538	0.0542416	6.55633e-06	1e-26	AGL15	.
AT3G12145.1|c88375_g1_i2	#N/A	1.09847	#N/A	0.0426129	6e-20	FLR1, FLOR1	.
AT3G12145.1|c88989_g1_i1	1.97373	4.04759	1.68e-09	2.52985e-78	8e-40	FLR1, FLOR1	DR100_ARATH
AT3G12145.1|c89689_g1_i1	#N/A	-2.63808	#N/A	9.68071e-13	1e-21	AGL79	ERECT_ARATH
AT3G12145.1|c89878_g1_i10	-2.71613	#N/A	8.76e-05	#N/A	#N/A	MAF3, FCL3, AGL70	Y3475_ARATH
AT3G12145.1|c89878_g1_i11	-1.97613	1.44124	0.0038774	0.000430257	3e-25	AGL42	Y3475_ARATH
AT3G12145.1|c89878_g1_i2	-1.41711	1.01643	0.052379	0.00926421	3e-25	AGL19, GL19	Y3475_ARATH
AT3G12145.1|c89878_g1_i3	-2.04486	#N/A	0.00921049	#N/A	#N/A	AGL6	Y3475_ARATH
AT3G12145.1|c89878_g1_i4	#N/A	1.88003	#N/A	4.9642e-10	4e-24	AT5G51860.1	.
AT3G12145.1|c89878_g1_i5	-1.95557	1.11339	0.00245564	0.00332936	3e-25	AGL42	Y3475_ARATH
AT3G12145.1|c89878_g1_i6	-2.82323	#N/A	0.000165484	#N/A	#N/A	AGL31, MAF2	Y3475_ARATH
AT3G12145.1|c89878_g1_i7	-2.08456	2.07377	0.00416387	1.09137e-07	4e-25	SEP1, AGL2	Y3475_ARATH
AT3G12145.1|c89878_g1_i9	-2.1397	#N/A	0.00177126	#N/A	#N/A	AGL42	Y3475_ARATH
AT3G12145.1|c90012_g2_i1	5.49003	-4.55102	8.2e-10	1.23077e-07	4e-36	FLC, FLF, AGL25	.
AT3G12145.1|c90012_g3_i1	#N/A	1.69789	#N/A	0.00389285	1e-90	AGL42	PGIP_PYRCO
AT3G12145.1|c91060_g2_i1	-0.664605	#N/A	0.000190198	#N/A	#N/A	AGL42	DR100_ARATH
AT3G12145.1|c91914_g2_i1	#N/A	-0.766753	#N/A	8.49578e-05	8e-21	SEP1, AGL2	HSL1_ARATH
AT3G12145.1|c93033_g1_i1	#N/A	-3.60603	#N/A	1.6033e-24	2e-20	SEP1, AGL2	GSO1_ARATH
AT3G12145.1|c94044_g1_i7	#N/A	-3.69909	#N/A	0.00167954	6e-20	PI	Y3475_ARATH
AT3G12145.1|c95003_g1_i1	#N/A	-0.88964	#N/A	9.91601e-13	8e-23	AGL6	Y1668_ARATH
AT3G12145.1|c95091_g3_i1	2.34622	-3.09687	5.64e-14	6.88016e-27	2e-28	AGL79	.
AT3G12145.1|c95958_g3_i1	-1.82564	-2.75906	8.64e-07	5.20418e-13	1e-23	AG	EXS_ARATH
AT3G12145.1|c96216_g1_i1	#N/A	-3.15733	#N/A	5.33489e-45	2e-20	FLR1, FLOR1	BRL2_ARATH
AT3G12145.1|c96359_g1_i1	#N/A	-3.05028	#N/A	0.00213159	4e-20	AGL15	Y1571_ARATH
AT3G12145.1|c96359_g1_i2	#N/A	-2.97477	#N/A	0.00520403	6e-24	PI	Y1571_ARATH
AT3G12145.1|c96359_g2_i1	-0.78969	-1.87302	0.0116868	2.004e-06	2e-20	BEL1	Y1571_ARATH
AT3G12145.1|c96359_g2_i2	#N/A	-1.03092	#N/A	0.0127475	1e-20	AGL42	Y1571_ARATH
AT3G12145.1|c96604_g1_i1	#N/A	-3.68958	#N/A	2.88855e-18	3e-26	FLR1, FLOR1	Y5977_ARATH
AT3G12145.1|c97042_g1_i1	#N/A	-1.11471	#N/A	2.73431e-10	2e-20	AGL24	Y1684_ARATH
AT3G12145.1|c97042_g1_i4	#N/A	-0.745564	#N/A	0.000101275	2e-20	AGL15	Y1684_ARATH
AT3G12145.1|c97042_g1_i7	#N/A	-0.925561	#N/A	6.10048e-08	2e-21	AGL15	Y1684_ARATH
AT3G12145.1|c97100_g3_i1	#N/A	-3.22626	#N/A	8.90328e-32	9e-27	SHP2, AGL5	.
AT3G12145.1|c97100_g3_i2	#N/A	-2.67235	#N/A	3.28659e-23	7e-26	SEP2, AGL4	DR100_ARATH
AT3G12145.1|c97114_g2_i1	1.33349	4.44565	1.27e-05	1.20424e-39	4e-21	FLR1, FLOR1	Y5269_ARATH
AT3G12145.1|c97114_g2_i2	0.833398	4.94278	0.0354234	6.99211e-57	5e-20	FLR1, FLOR1	.
AT3G12145.1|c97367_g1_i1	#N/A	-0.623568	#N/A	0.00631241	1e-21	AGL15	HSL1_ARATH
AT3G12145.1|c97469_g1_i1	-1.27593	-2.48046	4.2e-18	1.60191e-30	5e-23	AGL17	IMK3_ARATH
AT3G12145.1|c97748_g1_i1	0.92353	-1.31455	0.0180066	0.000367196	4e-24	FLR1, FLOR1	HSL1_ARATH
AT3G12145.1|c97909_g1_i1	-0.949557	-1.78646	0.0284586	3.37088e-06	6e-23	AGL42	ERL2_ARATH
AT3G12145.1|c97909_g1_i2	-0.948636	-1.8562	0.0227379	1.13328e-06	6e-23	AGL15	ERL2_ARATH
AT3G12145.1|c97957_g5_i1	#N/A	-0.304347	#N/A	0.0424648	4e-20	AGL104	BAME1_ARATH
AT3G12145.1|c98205_g1_i1	-1.15875	-0.535083	5.56e-05	0.021548	2e-20	AGL42	Y4294_ARATH
AT3G12145.1|c98205_g1_i2	-1.25029	-0.518568	1.03e-06	0.0146779	2e-20	AGL16	Y4294_ARATH
AT3G12145.1|c98393_g1_i1	-2.12321	-1.78314	1.9e-17	2.89091e-05	1e-25	AG	IMK3_ARATH
AT3G12145.1|c98393_g1_i3	-2.41005	-2.93493	9.75e-10	2.46475e-05	8e-26	AGL19, GL19	IMK3_ARATH
AT3G12145.1|c98393_g1_i4	-2.20413	-1.56065	3.35e-17	4.61664e-05	2e-25	SEP1, AGL2	IMK3_ARATH
AT3G12145.1|c98759_g1_i1	#N/A	-1.52784	#N/A	7.63802e-07	8e-23	SEP1, AGL2	Y1684_ARATH
AT3G12145.1|c98759_g1_i3	#N/A	-1.04742	#N/A	0.0153786	7e-23	AGL79	Y1684_ARATH
AT3G12145.1|c98759_g1_i4	#N/A	-1.06292	#N/A	0.00146254	6e-23	TT16, ABS, AGL70	Y1684_ARATH
AT3G12145.1|c98759_g1_i6	#N/A	-1.38856	#N/A	0.000892165	8e-23	AT5G51860.1	Y1684_ARATH
AT3G12145.1|c98759_g1_i7	#N/A	-1.24515	#N/A	7.27357e-05	9e-23	PI	.
AT3G12145.1|c98759_g1_i9	#N/A	-0.976391	#N/A	0.0117476	9e-23	MAF5, AGL68	Y1684_ARATH
AT3G12145.1|c99115_g1_i1	-0.593193	-0.772094	0.0242195	0.00107716	1e-22	AGL42	BAME3_ARATH
AT3G12145.1|c99115_g1_i2	#N/A	-0.689821	#N/A	0.00212687	1e-22	SEP1, AGL2	BAME3_ARATH
AT3G12145.1|c99149_g4_i1	-0.723274	-1.89376	0.00148148	7.67252e-23	4e-22	AGL6	.
AT3G12145.1|c99181_g2_i2	-0.726888	-1.37809	0.000120555	5.53058e-19	1e-23	AP3, ATAP3	Y3804_ARATH
AT3G12145.1|c99270_g2_i3	#N/A	1.47644	#N/A	6.72366e-15	2e-21	AGL19, GL19	FLS2_ARATH
AT3G12145.1|c99270_g2_i4	#N/A	1.22308	#N/A	9.89057e-13	7e-21	SEP2, AGL4	FLS2_ARATH
AT3G12145.1|c99304_g2_i1	-0.687964	#N/A	0.00232582	#N/A	#N/A	FLR1, FLOR1	RCH2_ARATH
AT3G12145.1|c99645_g3_i1	#N/A	-0.652983	#N/A	0.000422964	1e-22	AGL31, MAF2	AT74H_ARATH
AT3G12145.1|c99645_g3_i2	#N/A	-0.597761	#N/A	0.000716001	1e-22	AGL71	Y2579_ARATH
AT3G12145.1|c99648_g6_i2	-0.660791	0.583367	0.0021957	7.00431e-05	7e-22	TT16, ABS, AGL60	HSL2_ARATH
AT3G12145.1|c99678_g3_i1	-1.3268	-3.2909	2.52e-06	7.70129e-22	2e-21	AP3, ATAP3	Y4361_ARATH
AT3G12145.1|c99891_g2_i1	#N/A	-0.735556	#N/A	0.000980418	1e-28	MAF5, AGL68	Y5977_ARATH
AT3G12145.1|c99891_g2_i2	#N/A	-0.943781	#N/A	1.11043e-07	3e-28	AGL15	Y5977_ARATH
AT3G12145.1|c99891_g2_i3	#N/A	-1.00964	#N/A	1.88002e-08	1e-28	AGL42	Y5977_ARATH
AT3G12145.1|c99891_g2_i4	#N/A	-0.775936	#N/A	0.000701809	3e-28	AGL42	Y5977_ARATH
AT3G12145.1|c99893_g1_i2	#N/A	-1.40155	#N/A	0.00427614	9e-22	AT5G51860.1	Y3475_ARATH
AT3G12145.1|c99971_g1_i3	#N/A	-1.24059	#N/A	0.0142227	4e-21	AGL18	Y3475_ARATH
AT3G30260.1|c11865_g1_i1	3.99923	#N/A	0.0064832	#N/A	#N/A	AGL18	AGL11_ARATH
AT3G30260.1|c135780_g1_i1	5.88131	-3.82579	2.38e-19	3.77133e-14	1e-21	AGL6	AGL9_ARADE
AT3G30260.1|c46138_g1_i1	4.38611	-3.50362	9.39e-32	9.69262e-29	2e-25	AGL21	.
AT3G30260.1|c58215_g1_i1	1.95347	-3.14084	6.37e-16	1.1969e-23	5e-28	AGL24	GLOB_ANTMA
AT3G30260.1|c59357_g1_i1	-2.36463	-1.93566	4.86e-06	0.000160602	3e-28	ANR1, AGL44	.
AT3G30260.1|c61614_g1_i1	4.77125	-9.10143	2.78e-49	3.77963e-70	1e-23	AGL79	AGL8_SOLTU
AT3G30260.1|c61685_g1_i1	#N/A	1.3358	#N/A	1.25937e-18	6e-21	AGL66	AGL9_ARADE
AT3G30260.1|c65987_g1_i1	0.616491	0.860406	0.0115876	3.00852e-05	2e-27	SEP1, AGL2	.
AT3G30260.1|c67980_g1_i1	3.40477	-4.64172	7.5e-46	1.56374e-70	2e-27	AGL79	DEFA_ANTMA
AT3G30260.1|c68983_g1_i1	2.49766	#N/A	3.07e-06	#N/A	#N/A	AGL17	.
AT3G30260.1|c72632_g1_i1	-0.657329	-0.69548	0.00346693	0.00327915	9e-27	BEL1	AMP22_MACIN
AT3G30260.1|c72752_g1_i1	#N/A	2.04721	#N/A	3.00075e-12	8e-29	FLR1, FLOR1	AGL12_ARATH
AT3G30260.1|c73602_g1_i1	#N/A	-2.1514	#N/A	0.000370304	2e-29	SEP2, AGL4	MAD27_ORYSJ
AT3G30260.1|c75036_g1_i1	1.62	#N/A	0.026963	#N/A	#N/A	AG	AGL8_SOLLC
AT3G30260.1|c77146_g1_i1	4.86245	-3.05567	2.23e-57	9.44112e-37	2e-46	AGL16	MADS6_ORYSJ
AT3G30260.1|c77424_g2_i1	#N/A	2.8464	#N/A	1.06152e-35	2e-31	AGL16	AGL11_ARATH
AT3G30260.1|c77424_g2_i2	1.03269	2.22337	0.00610522	2.59009e-19	4e-32	SEP1, AGL2	AGL11_ARATH
AT3G30260.1|c79125_g1_i1	-0.337232	-1.06553	0.0376032	1.65291e-13	6e-27	SEP3, AGL9	DEFA_ANTMA
AT3G30260.1|c79125_g1_i2	#N/A	-1.33763	#N/A	8.74662e-23	6e-27	FLC, FLF, AGL25	DEFA_ANTMA
AT3G30260.1|c80136_g1_i1	-0.902144	-1.17782	0.000240946	1.56522e-08	4e-27	SEP2, AGL4	MADS6_ORYSJ
AT3G30260.1|c80388_g1_i1	4.87661	1.85657	6.39e-15	4.2657e-13	6e-33	AGL42	MAD27_ORYSJ
AT3G30260.1|c80388_g1_i2	3.86727	3.17026	0.041874	5.12211e-09	5e-34	AGL12, XAL1	MAD23_ORYSJ
AT3G30260.1|c81232_g1_i1	#N/A	4.3507	#N/A	8.0693e-29	3e-28	AGL21	FBP24_PETHY
AT3G30260.1|c81830_g1_i1	3.47777	-2.12244	1.55e-42	3.51118e-24	6e-39	AGL21	AGL9_PETHY
AT3G30260.1|c81830_g2_i1	#N/A	1.65047	#N/A	4.67633e-37	1e-37	AGL16	AGL9_PETHY
AT3G30260.1|c83301_g1_i1	2.99072	-1.46114	1.82e-39	9.64495e-16	2e-23	AGL65	DEFA_ANTMA
AT3G30260.1|c83301_g2_i1	0.625109	0.808452	0.0167744	3.40043e-11	7e-26	AP1, AGL7	DEFA_ANTMA
AT3G30260.1|c83742_g1_i1	#N/A	-3.61243	#N/A	2.55587e-55	4e-23	AGL79	AGL8_SOLTU
AT3G30260.1|c86010_g1_i1	#N/A	-2.70268	#N/A	3.37374e-47	5e-30	AGL79	SOC1_ARATH
AT3G30260.1|c86010_g1_i2	#N/A	-2.06302	#N/A	1.4987e-20	7e-30	SEP1, AGL2	SOC1_ARATH
AT3G30260.1|c86010_g1_i3	#N/A	-2.65112	#N/A	1.19584e-32	5e-25	AGL14	SOC1_ARATH
AT3G30260.1|c86010_g2_i1	3.88577	-4.40448	1.47e-08	2.24398e-09	1e-26	MAF1, FLM, AGL27	SOC1_ARATH
AT3G30260.1|c87555_g1_i1	#N/A	0.935487	#N/A	2.1441e-14	3e-44	AGL31, MAF2	AGL6_ARATH
AT3G30260.1|c88116_g1_i1	-0.441773	0.770937	0.0401952	1.15896e-10	4e-60	AGL31, MAF2	AGL8_SOLTU
AT3G30260.1|c88116_g2_i1	#N/A	-1.08096	#N/A	6.5221e-08	1e-34	AGL104	JOIN_SOLLC
AT3G30260.1|c88116_g3_i1	#N/A	1.93986	#N/A	1.38719e-103	8e-40	AGL79	SEP2_ARATH
AT3G30260.1|c88116_g6_i1	4.05702	-1.85693	5.39e-91	1.34608e-26	5e-42	AGL24	SEP1_ARATH
AT3G30260.1|c88116_g7_i1	3.57929	-2.73373	3.48e-33	7.00571e-41	1e-61	AGL79	AP1_SINAL
AT3G30260.1|c88116_g8_i1	3.20283	-5.44862	1.05e-16	1.5916e-59	1e-64	AGL79	AGL8_SOLTU
AT3G30260.1|c88293_g2_i1	#N/A	-6.2077	#N/A	3.84159e-10	7e-21	AGL12, XAL1	MAD50_ORYSJ
AT3G30260.1|c88293_g3_i1	4.67932	-4.6523	4.88e-21	5.28887e-20	5e-24	SEP1, AGL2	AG_TOBAC
AT3G30260.1|c88293_g4_i2	#N/A	1.0244	#N/A	4.29648e-13	8e-33	AGL42	AG_SOLLC
AT3G30260.1|c88293_g4_i3	#N/A	1.00857	#N/A	2.04981e-08	1e-30	CAL, CAL1, AGL10	AG_SOLLC
AT3G30260.1|c89673_g3_i1	2.5571	-4.04286	1.13e-09	2.66332e-15	2e-30	AGL42	SOC1_ARATH
AT3G30260.1|c89673_g4_i1	#N/A	1.00933	#N/A	0.0181732	2e-31	AGL66	SOC1_ARATH
AT3G30260.1|c89673_g5_i1	#N/A	-0.594356	#N/A	0.0323835	7e-22	SEP3, AGL9	.
AT3G30260.1|c90289_g1_i1	#N/A	-6.58019	#N/A	3.35652e-17	7e-28	PI	SVP_ARATH
AT3G30260.1|c90289_g1_i2	#N/A	-3.91941	#N/A	1.52295e-11	3e-28	AGL31, MAF2	SVP_ARATH
AT3G30260.1|c90289_g1_i3	#N/A	-6.22076	#N/A	4.64902e-14	5e-28	AGL42	JOIN_SOLLC
AT3G30260.1|c90289_g1_i4	#N/A	-3.7367	#N/A	4.66913e-15	9e-28	AGL42	SVP_ARATH
AT3G30260.1|c90323_g1_i1	#N/A	-2.10096	#N/A	1.16256e-06	5e-20	AGL16	MADS6_ORYSJ
AT3G30260.1|c90323_g1_i3	#N/A	-3.35501	#N/A	2.20298e-07	4e-20	SEP2, AGL4	MADS6_ORYSJ
AT3G30260.1|c90323_g1_i4	#N/A	-3.48803	#N/A	5.39034e-09	8e-20	AGL13	MADS6_ORYSJ
AT3G30260.1|c90323_g2_i1	2.04899	-6.22904	0.00154311	3.27591e-10	9e-26	MAF4	MADS6_ORYSJ
AT3G30260.1|c90829_g2_i1	1.1897	-1.19673	0.000987966	0.000535958	3e-27	AGL17	SVP_ARATH
AT3G30260.1|c90829_g2_i2	1.15059	#N/A	0.00898954	#N/A	#N/A	AG	SVP_ARATH
AT3G30260.1|c91178_g1_i1	#N/A	0.91527	#N/A	6.39006e-05	2e-33	AGL66	.
AT3G30260.1|c91178_g1_i2	0.795429	0.91607	0.0108592	4.17984e-07	6e-33	ANR1, AGL44	AG_PETHY
AT3G30260.1|c91178_g3_i1	3.45864	#N/A	0.0381059	#N/A	#N/A	AGL19, GL19	.
AT3G30260.1|c91377_g1_i11	#N/A	-1.25752	#N/A	0.0409181	1e-24	SEP2, AGL4	SVP_ARATH
AT3G30260.1|c91377_g1_i14	#N/A	-1.45927	#N/A	0.0105688	1e-24		SVP_ARATH
AT3G30260.1|c91377_g1_i7	1.00989	-1.60387	0.0272888	0.000969482	3e-24	ANR1, AGL44	SVP_ARATH
AT3G30260.1|c92021_g1_i1	-0.590455	-1.80131	0.0402832	4.85062e-15	3e-59	AGL42	AGL8_SOLTU
AT3G30260.1|c92021_g1_i2	#N/A	-2.01557	#N/A	2.03538e-19	8e-59	PI	AGL8_SOLTU
AT3G30260.1|c92220_g3_i1	#N/A	-4.03027	#N/A	1.63034e-06	3e-28	AGL79	.
AT3G30260.1|c93787_g2_i1	#N/A	9.64797	#N/A	5.70578e-64	2e-20	AGL79	MAD13_ORYSJ
AT3G30260.1|c94119_g4_i1	1.0762	#N/A	0.00206606	#N/A	#N/A	AGL6	AGL15_ARATH
AT3G30260.1|c95303_g7_i2	#N/A	2.01242	#N/A	5.87589e-14	3e-24	AP3, ATAP3	CMB1_DIACA
AT3G30260.1|c95303_g7_i4	#N/A	1.69681	#N/A	5.83996e-10	2e-27	AGL12, XAL1	.
AT3G30260.1|c95303_g7_i6	#N/A	2.55782	#N/A	1.04392e-25	4e-23	MAF5, AGL68	.
AT3G54340.1|c46138_g1_i1	4.38611	-3.50362	9.39e-32	9.69262e-29	2e-20	FLC, FLF, AGL25	.
AT3G54340.1|c58215_g1_i1	1.95347	-3.14084	6.37e-16	1.1969e-23	3e-33	AGL21	GLOB_ANTMA
AT3G54340.1|c59357_g1_i1	-2.36463	-1.93566	4.86e-06	0.000160602	2e-21	AGL17	.
AT3G54340.1|c65987_g1_i1	0.616491	0.860406	0.0115876	3.00852e-05	1e-22	AGL42	.
AT3G54340.1|c67980_g1_i1	3.40477	-4.64172	7.5e-46	1.56374e-70	6e-68	AP3, ATAP3	DEFA_ANTMA
AT3G54340.1|c68983_g1_i1	2.49766	#N/A	3.07e-06	#N/A	#N/A	SHP2, AGL5	.
AT3G54340.1|c72632_g1_i1	-0.657329	-0.69548	0.00346693	0.00327915	8e-32	FLR1, FLOR1	AMP22_MACIN
AT3G54340.1|c77146_g1_i1	4.86245	-3.05567	2.23e-57	9.44112e-37	1e-29	AGL18	MADS6_ORYSJ
AT3G54340.1|c77424_g2_i1	#N/A	2.8464	#N/A	1.06152e-35	7e-27	AGL18	AGL11_ARATH
AT3G54340.1|c77424_g2_i2	1.03269	2.22337	0.00610522	2.59009e-19	3e-27	PI	AGL11_ARATH
AT3G54340.1|c79125_g1_i1	-0.337232	-1.06553	0.0376032	1.65291e-13	6e-67	CAL, CAL1, AGL10	DEFA_ANTMA
AT3G54340.1|c79125_g1_i2	#N/A	-1.33763	#N/A	8.74662e-23	4e-61	AGL15	DEFA_ANTMA
AT3G54340.1|c80388_g1_i1	4.87661	1.85657	6.39e-15	4.2657e-13	2e-25	AGL31, MAF2	MAD27_ORYSJ
AT3G54340.1|c80388_g1_i2	3.86727	3.17026	0.041874	5.12211e-09	1e-25	ANR1, AGL44	MAD23_ORYSJ
AT3G54340.1|c81232_g1_i1	#N/A	4.3507	#N/A	8.0693e-29	1e-24	FLC, FLF, AGL25	FBP24_PETHY
AT3G54340.1|c81830_g1_i1	3.47777	-2.12244	1.55e-42	3.51118e-24	2e-24	FLC, FLF, AGL25	AGL9_PETHY
AT3G54340.1|c81830_g2_i1	#N/A	1.65047	#N/A	4.67633e-37	6e-24	AGL18	AGL9_PETHY
AT3G54340.1|c83301_g1_i1	2.99072	-1.46114	1.82e-39	9.64495e-16	2e-87	AGL65	DEFA_ANTMA
AT3G54340.1|c83301_g2_i1	0.625109	0.808452	0.0167744	3.40043e-11	2e-89	ANR1, AGL44	DEFA_ANTMA
AT3G54340.1|c86010_g1_i1	#N/A	-2.70268	#N/A	3.37374e-47	8e-27	AP3, ATAP3	SOC1_ARATH
AT3G54340.1|c86010_g1_i2	#N/A	-2.06302	#N/A	1.4987e-20	7e-27	PI	SOC1_ARATH
AT3G54340.1|c86010_g1_i3	#N/A	-2.65112	#N/A	1.19584e-32	7e-20	AGL14	SOC1_ARATH
AT3G54340.1|c86010_g2_i1	3.88577	-4.40448	1.47e-08	2.24398e-09	3e-21	ANR1, AGL44	SOC1_ARATH
AT3G54340.1|c87555_g1_i1	#N/A	0.935487	#N/A	2.1441e-14	1e-28	MAF3, FCL3, AGL70	AGL6_ARATH
AT3G54340.1|c88116_g1_i1	-0.441773	0.770937	0.0401952	1.15896e-10	4e-26	MAF3, FCL3, AGL70	AGL8_SOLTU
AT3G54340.1|c88116_g2_i1	#N/A	-1.08096	#N/A	6.5221e-08	1e-26	SEP3, AGL9	JOIN_SOLLC
AT3G54340.1|c88116_g3_i1	#N/A	1.93986	#N/A	1.38719e-103	1e-26	AP3, ATAP3	SEP2_ARATH
AT3G54340.1|c88116_g6_i1	4.05702	-1.85693	5.39e-91	1.34608e-26	2e-27	AGL21	SEP1_ARATH
AT3G54340.1|c88116_g7_i1	3.57929	-2.73373	3.48e-33	7.00571e-41	4e-26	AP3, ATAP3	AP1_SINAL
AT3G54340.1|c88116_g8_i1	3.20283	-5.44862	1.05e-16	1.5916e-59	2e-28	AP3, ATAP3	AGL8_SOLTU
AT3G54340.1|c88293_g3_i1	4.67932	-4.6523	4.88e-21	5.28887e-20	1e-21	PI	AG_TOBAC
AT3G54340.1|c88293_g4_i2	#N/A	1.0244	#N/A	4.29648e-13	2e-26	AGL31, MAF2	AG_SOLLC
AT3G54340.1|c88293_g4_i3	#N/A	1.00857	#N/A	2.04981e-08	5e-25	AP1, AGL7	AG_SOLLC
AT3G54340.1|c89673_g3_i1	2.5571	-4.04286	1.13e-09	2.66332e-15	1e-23	AGL42	SOC1_ARATH
AT3G54340.1|c89673_g4_i1	#N/A	1.00933	#N/A	0.0181732	3e-23	AGL30	SOC1_ARATH
AT3G54340.1|c89673_g5_i1	#N/A	-0.594356	#N/A	0.0323835	5e-22	CAL, CAL1, AGL10	.
AT3G54340.1|c90289_g1_i1	#N/A	-6.58019	#N/A	3.35652e-17	5e-23	TT16, ABS, AGL76	SVP_ARATH
AT3G54340.1|c90289_g1_i2	#N/A	-3.91941	#N/A	1.52295e-11	6e-23	CRC	SVP_ARATH
AT3G54340.1|c90289_g1_i3	#N/A	-6.22076	#N/A	4.64902e-14	1e-22	AGL31, MAF2	JOIN_SOLLC
AT3G54340.1|c90289_g1_i4	#N/A	-3.7367	#N/A	4.66913e-15	6e-23	AGL42	SVP_ARATH
AT3G54340.1|c90829_g2_i1	1.1897	-1.19673	0.000987966	0.000535958	1e-20	SHP2, AGL5	SVP_ARATH
AT3G54340.1|c90829_g2_i2	1.15059	#N/A	0.00898954	#N/A	#N/A	AGL19, GL19	SVP_ARATH
AT3G54340.1|c91178_g1_i1	#N/A	0.91527	#N/A	6.39006e-05	4e-28	AGL30	.
AT3G54340.1|c91178_g1_i2	0.795429	0.91607	0.0108592	4.17984e-07	9e-28	AGL17	AG_PETHY
AT3G54340.1|c91178_g3_i1	3.45864	#N/A	0.0381059	#N/A	#N/A	AGL21	.
AT3G54340.1|c91377_g1_i11	#N/A	-1.25752	#N/A	0.0409181	3e-20	AGL79	SVP_ARATH
AT3G54340.1|c91377_g1_i14	#N/A	-1.45927	#N/A	0.0105688	3e-20	HUA2	SVP_ARATH
AT3G54340.1|c92021_g1_i1	-0.590455	-1.80131	0.0402832	4.85062e-15	9e-25	AGL31, MAF2	AGL8_SOLTU
AT3G54340.1|c92021_g1_i2	#N/A	-2.01557	#N/A	2.03538e-19	9e-27	TT16, ABS, AGL71	AGL8_SOLTU
AT3G54340.1|c92220_g3_i1	#N/A	-4.03027	#N/A	1.63034e-06	2e-21	AGL16	.
AT3G54340.1|c94119_g4_i1	1.0762	#N/A	0.00206606	#N/A	#N/A	SEP2, AGL4	AGL15_ARATH
AT3G57230.1|c11865_g1_i1	3.99923	#N/A	0.0064832	#N/A	#N/A	AGL13	AGL11_ARATH
AT3G57230.1|c46138_g1_i1	4.38611	-3.50362	9.39e-32	9.69262e-29	8e-23	AGL15	.
AT3G57230.1|c58215_g1_i1	1.95347	-3.14084	6.37e-16	1.1969e-23	8e-24	FLC, FLF, AGL25	GLOB_ANTMA
AT3G57230.1|c59357_g1_i1	-2.36463	-1.93566	4.86e-06	0.000160602	2e-20	SHP2, AGL5	.
AT3G57230.1|c65987_g1_i1	0.616491	0.860406	0.0115876	3.00852e-05	5e-25	FLR1, FLOR1	.
AT3G57230.1|c67980_g1_i1	3.40477	-4.64172	7.5e-46	1.56374e-70	7e-27	AGL16	DEFA_ANTMA
AT3G57230.1|c68983_g1_i1	2.49766	#N/A	3.07e-06	#N/A	#N/A	AGL6	.
AT3G57230.1|c72632_g1_i1	-0.657329	-0.69548	0.00346693	0.00327915	1e-22	SEP3, AGL9	AMP22_MACIN
AT3G57230.1|c72752_g1_i1	#N/A	2.04721	#N/A	3.00075e-12	1e-28	FLR1, FLOR1	AGL12_ARATH
AT3G57230.1|c73602_g1_i1	#N/A	-2.1514	#N/A	0.000370304	5e-65	AGL79	MAD27_ORYSJ
AT3G57230.1|c75036_g1_i1	1.62	#N/A	0.026963	#N/A	#N/A	AGL19, GL19	AGL8_SOLLC
AT3G57230.1|c77146_g1_i1	4.86245	-3.05567	2.23e-57	9.44112e-37	1e-34	AGL13	MADS6_ORYSJ
AT3G57230.1|c77424_g2_i1	#N/A	2.8464	#N/A	1.06152e-35	1e-37	AGL13	AGL11_ARATH
AT3G57230.1|c77424_g2_i2	1.03269	2.22337	0.00610522	2.59009e-19	5e-38	TT16, ABS, AGL42	AGL11_ARATH
AT3G57230.1|c79125_g1_i1	-0.337232	-1.06553	0.0376032	1.65291e-13	2e-26	AP1, AGL7	DEFA_ANTMA
AT3G57230.1|c79125_g1_i2	#N/A	-1.33763	#N/A	8.74662e-23	4e-26	SEP1, AGL2	DEFA_ANTMA
AT3G57230.1|c80136_g1_i1	-0.902144	-1.17782	0.000240946	1.56522e-08	4e-20	AGL79	MADS6_ORYSJ
AT3G57230.1|c80388_g1_i1	4.87661	1.85657	6.39e-15	4.2657e-13	7e-71	SEP3, AGL9	MAD27_ORYSJ
AT3G57230.1|c80388_g1_i2	3.86727	3.17026	0.041874	5.12211e-09	2e-60	AGL17	MAD23_ORYSJ
AT3G57230.1|c81232_g1_i1	#N/A	4.3507	#N/A	8.0693e-29	3e-23	AGL15	FBP24_PETHY
AT3G57230.1|c81830_g1_i1	3.47777	-2.12244	1.55e-42	3.51118e-24	3e-28	AGL15	AGL9_PETHY
AT3G57230.1|c81830_g2_i1	#N/A	1.65047	#N/A	4.67633e-37	2e-27	AGL13	AGL9_PETHY
AT3G57230.1|c83301_g1_i1	2.99072	-1.46114	1.82e-39	9.64495e-16	7e-24	AGL94	DEFA_ANTMA
AT3G57230.1|c83301_g2_i1	0.625109	0.808452	0.0167744	3.40043e-11	4e-26	AGL17	DEFA_ANTMA
AT3G57230.1|c86010_g1_i1	#N/A	-2.70268	#N/A	3.37374e-47	2e-31	AGL16	SOC1_ARATH
AT3G57230.1|c86010_g1_i2	#N/A	-2.06302	#N/A	1.4987e-20	4e-32	TT16, ABS, AGL53	SOC1_ARATH
AT3G57230.1|c86010_g1_i3	#N/A	-2.65112	#N/A	1.19584e-32	6e-26	AG	SOC1_ARATH
AT3G57230.1|c86010_g2_i1	3.88577	-4.40448	1.47e-08	2.24398e-09	1e-27	AGL6	SOC1_ARATH
AT3G57230.1|c87555_g1_i1	#N/A	0.935487	#N/A	2.1441e-14	2e-33	MAF4	AGL6_ARATH
AT3G57230.1|c88116_g1_i1	-0.441773	0.770937	0.0401952	1.15896e-10	1e-33	MAF4	AGL8_SOLTU
AT3G57230.1|c88116_g2_i1	#N/A	-1.08096	#N/A	6.5221e-08	7e-33	CAL, CAL1, AGL10	JOIN_SOLLC
AT3G57230.1|c88116_g3_i1	#N/A	1.93986	#N/A	1.38719e-103	6e-32	AGL16	SEP2_ARATH
AT3G57230.1|c88116_g6_i1	4.05702	-1.85693	5.39e-91	1.34608e-26	2e-32	FLC, FLF, AGL25	SEP1_ARATH
AT3G57230.1|c88116_g7_i1	3.57929	-2.73373	3.48e-33	7.00571e-41	1e-33	AGL16	AP1_SINAL
AT3G57230.1|c88116_g8_i1	3.20283	-5.44862	1.05e-16	1.5916e-59	1e-31	AGL16	AGL8_SOLTU
AT3G57230.1|c88293_g2_i1	#N/A	-6.2077	#N/A	3.84159e-10	6e-22	AGL66	MAD50_ORYSJ
AT3G57230.1|c88293_g3_i1	4.67932	-4.6523	4.88e-21	5.28887e-20	6e-35	TT16, ABS, AGL92	AG_TOBAC
AT3G57230.1|c88293_g4_i2	#N/A	1.0244	#N/A	4.29648e-13	2e-41	MAF4	AG_SOLLC
AT3G57230.1|c88293_g4_i3	#N/A	1.00857	#N/A	2.04981e-08	5e-39	ANR1, AGL44	AG_SOLLC
AT3G57230.1|c89673_g3_i1	2.5571	-4.04286	1.13e-09	2.66332e-15	3e-38	AGL31, MAF2	SOC1_ARATH
AT3G57230.1|c89673_g4_i1	#N/A	1.00933	#N/A	0.0181732	4e-34	FLR1, FLOR1	SOC1_ARATH
AT3G57230.1|c89673_g5_i1	#N/A	-0.594356	#N/A	0.0323835	3e-26	AP1, AGL7	.
AT3G57230.1|c90289_g1_i1	#N/A	-6.58019	#N/A	3.35652e-17	4e-34	AT5G51860.1	SVP_ARATH
AT3G57230.1|c90289_g1_i2	#N/A	-3.91941	#N/A	1.52295e-11	4e-34	SEP3, AGL9	SVP_ARATH
AT3G57230.1|c90289_g1_i3	#N/A	-6.22076	#N/A	4.64902e-14	3e-32	SEP3, AGL9	JOIN_SOLLC
AT3G57230.1|c90289_g1_i4	#N/A	-3.7367	#N/A	4.66913e-15	6e-34	AGL31, MAF2	SVP_ARATH
AT3G57230.1|c90323_g1_i1	#N/A	-2.10096	#N/A	1.16256e-06	2e-22	AGL18	MADS6_ORYSJ
AT3G57230.1|c90323_g1_i3	#N/A	-3.35501	#N/A	2.20298e-07	1e-22	AGL79	MADS6_ORYSJ
AT3G57230.1|c90323_g1_i4	#N/A	-3.48803	#N/A	5.39034e-09	3e-22	STK, AGL11	MADS6_ORYSJ
AT3G57230.1|c90323_g2_i1	2.04899	-6.22904	0.00154311	3.27591e-10	3e-30	FLR1, FLOR1	MADS6_ORYSJ
AT3G57230.1|c90829_g2_i1	1.1897	-1.19673	0.000987966	0.000535958	3e-27	AGL6	SVP_ARATH
AT3G57230.1|c90829_g2_i2	1.15059	#N/A	0.00898954	#N/A	#N/A	AGL21	SVP_ARATH
AT3G57230.1|c91178_g1_i1	#N/A	0.91527	#N/A	6.39006e-05	1e-40	SEP3, AGL9	.
AT3G57230.1|c91178_g1_i2	0.795429	0.91607	0.0108592	4.17984e-07	1e-41	SHP2, AGL5	AG_PETHY
AT3G57230.1|c91178_g3_i1	3.45864	#N/A	0.0381059	#N/A	#N/A	AGL15	.
AT3G57230.1|c91377_g1_i11	#N/A	-1.25752	#N/A	0.0409181	5e-31	AP3, ATAP3	SVP_ARATH
AT3G57230.1|c91377_g1_i14	#N/A	-1.45927	#N/A	0.0105688	4e-31	FLR1, FLOR1	SVP_ARATH
AT3G57230.1|c91377_g1_i7	1.00989	-1.60387	0.0272888	0.000969482	2e-30	AGL17	SVP_ARATH
AT3G57230.1|c92021_g1_i1	-0.590455	-1.80131	0.0402832	4.85062e-15	4e-28	MAF3, FCL3, AGL70	AGL8_SOLTU
AT3G57230.1|c92021_g1_i2	#N/A	-2.01557	#N/A	2.03538e-19	5e-29	AT5G51860.1	AGL8_SOLTU
AT3G57230.1|c92220_g3_i1	#N/A	-4.03027	#N/A	1.63034e-06	2e-20	AGL13	.
AT3G57230.1|c94119_g4_i1	1.0762	#N/A	0.00206606	#N/A	#N/A	AGL79	AGL15_ARATH
AT3G57230.1|c95303_g7_i4	#N/A	1.69681	#N/A	5.83996e-10	6e-20	ANR1, AGL44	.
AT3G57390.1|c46138_g1_i1	4.38611	-3.50362	9.39e-32	9.69262e-29	6e-21	SEP1, AGL2	.
AT3G57390.1|c58215_g1_i1	1.95347	-3.14084	6.37e-16	1.1969e-23	4e-28	AGL15	GLOB_ANTMA
AT3G57390.1|c59357_g1_i1	-2.36463	-1.93566	4.86e-06	0.000160602	3e-21	AGL6	.
AT3G57390.1|c65987_g1_i1	0.616491	0.860406	0.0115876	3.00852e-05	5e-23	FLR1, FLOR1	.
AT3G57390.1|c67980_g1_i1	3.40477	-4.64172	7.5e-46	1.56374e-70	3e-27	AGL18	DEFA_ANTMA
AT3G57390.1|c68983_g1_i1	2.49766	#N/A	3.07e-06	#N/A	#N/A	SEP2, AGL4	.
AT3G57390.1|c72632_g1_i1	-0.657329	-0.69548	0.00346693	0.00327915	6e-27	CAL, CAL1, AGL10	AMP22_MACIN
AT3G57390.1|c72752_g1_i1	#N/A	2.04721	#N/A	3.00075e-12	6e-23	FLR1, FLOR1	AGL12_ARATH
AT3G57390.1|c73602_g1_i1	#N/A	-2.1514	#N/A	0.000370304	2e-32	AP3, ATAP3	MAD27_ORYSJ
AT3G57390.1|c75036_g1_i1	1.62	#N/A	0.026963	#N/A	#N/A	AGL21	AGL8_SOLLC
AT3G57390.1|c77146_g1_i1	4.86245	-3.05567	2.23e-57	9.44112e-37	6e-32	STK, AGL11	MADS6_ORYSJ
AT3G57390.1|c77424_g2_i1	#N/A	2.8464	#N/A	1.06152e-35	3e-25	STK, AGL11	AGL11_ARATH
AT3G57390.1|c77424_g2_i2	1.03269	2.22337	0.00610522	2.59009e-19	1e-25	AT5G51860.1	AGL11_ARATH
AT3G57390.1|c79125_g1_i1	-0.337232	-1.06553	0.0376032	1.65291e-13	1e-26	ANR1, AGL44	DEFA_ANTMA
AT3G57390.1|c79125_g1_i2	#N/A	-1.33763	#N/A	8.74662e-23	1e-26	PI	DEFA_ANTMA
AT3G57390.1|c80136_g1_i1	-0.902144	-1.17782	0.000240946	1.56522e-08	5e-23	AGL16	MADS6_ORYSJ
AT3G57390.1|c80388_g1_i1	4.87661	1.85657	6.39e-15	4.2657e-13	7e-39	CAL, CAL1, AGL10	MAD27_ORYSJ
AT3G57390.1|c80388_g1_i2	3.86727	3.17026	0.041874	5.12211e-09	3e-38	SHP2, AGL5	MAD23_ORYSJ
AT3G57390.1|c81232_g1_i1	#N/A	4.3507	#N/A	8.0693e-29	2e-26	SEP1, AGL2	FBP24_PETHY
AT3G57390.1|c81830_g1_i1	3.47777	-2.12244	1.55e-42	3.51118e-24	4e-25	SEP1, AGL2	AGL9_PETHY
AT3G57390.1|c81830_g2_i1	#N/A	1.65047	#N/A	4.67633e-37	2e-24	STK, AGL11	AGL9_PETHY
AT3G57390.1|c83301_g1_i1	2.99072	-1.46114	1.82e-39	9.64495e-16	3e-21	AGL94	DEFA_ANTMA
AT3G57390.1|c83301_g2_i1	0.625109	0.808452	0.0167744	3.40043e-11	2e-23	SHP2, AGL5	DEFA_ANTMA
AT3G57390.1|c86010_g1_i1	#N/A	-2.70268	#N/A	3.37374e-47	2e-32	AGL18	SOC1_ARATH
AT3G57390.1|c86010_g1_i2	#N/A	-2.06302	#N/A	1.4987e-20	3e-32	AT5G51860.1	SOC1_ARATH
AT3G57390.1|c86010_g1_i3	#N/A	-2.65112	#N/A	1.19584e-32	1e-23	AGL19, GL19	SOC1_ARATH
AT3G57390.1|c86010_g2_i1	3.88577	-4.40448	1.47e-08	2.24398e-09	5e-25	SEP2, AGL4	SOC1_ARATH
AT3G57390.1|c87555_g1_i1	#N/A	0.935487	#N/A	2.1441e-14	3e-31	MAF5, AGL68	AGL6_ARATH
AT3G57390.1|c88116_g1_i1	-0.441773	0.770937	0.0401952	1.15896e-10	1e-30	MAF5, AGL68	AGL8_SOLTU
AT3G57390.1|c88116_g2_i1	#N/A	-1.08096	#N/A	6.5221e-08	8e-32	AP1, AGL7	JOIN_SOLLC
AT3G57390.1|c88116_g3_i1	#N/A	1.93986	#N/A	1.38719e-103	3e-32	AGL18	SEP2_ARATH
AT3G57390.1|c88116_g6_i1	4.05702	-1.85693	5.39e-91	1.34608e-26	2e-33	AGL15	SEP1_ARATH
AT3G57390.1|c88116_g7_i1	3.57929	-2.73373	3.48e-33	7.00571e-41	2e-30	AGL18	AP1_SINAL
AT3G57390.1|c88116_g8_i1	3.20283	-5.44862	1.05e-16	1.5916e-59	8e-32	AGL18	AGL8_SOLTU
AT3G57390.1|c88293_g3_i1	4.67932	-4.6523	4.88e-21	5.28887e-20	1e-24	AT5G51860.1	AG_TOBAC
AT3G57390.1|c88293_g4_i2	#N/A	1.0244	#N/A	4.29648e-13	1e-27	MAF5, AGL68	AG_SOLLC
AT3G57390.1|c88293_g4_i3	#N/A	1.00857	#N/A	2.04981e-08	1e-25	AGL17	AG_SOLLC
AT3G57390.1|c89673_g3_i1	2.5571	-4.04286	1.13e-09	2.66332e-15	9e-29	MAF3, FCL3, AGL70	SOC1_ARATH
AT3G57390.1|c89673_g4_i1	#N/A	1.00933	#N/A	0.0181732	8e-29	VIP5	SOC1_ARATH
AT3G57390.1|c89673_g5_i1	#N/A	-0.594356	#N/A	0.0323835	6e-24	AGL12, XAL1	.
AT3G57390.1|c90289_g1_i1	#N/A	-6.58019	#N/A	3.35652e-17	3e-29	AGL71	SVP_ARATH
AT3G57390.1|c90289_g1_i2	#N/A	-3.91941	#N/A	1.52295e-11	4e-29	CAL, CAL1, AGL10	SVP_ARATH
AT3G57390.1|c90289_g1_i3	#N/A	-6.22076	#N/A	4.64902e-14	5e-27	CAL, CAL1, AGL10	JOIN_SOLLC
AT3G57390.1|c90289_g1_i4	#N/A	-3.7367	#N/A	4.66913e-15	4e-29	AGL104	SVP_ARATH
AT3G57390.1|c90323_g2_i1	2.04899	-6.22904	0.00154311	3.27591e-10	2e-27	BEL1	MADS6_ORYSJ
AT3G57390.1|c90829_g2_i1	1.1897	-1.19673	0.000987966	0.000535958	8e-32	SEP2, AGL4	SVP_ARATH
AT3G57390.1|c90829_g2_i2	1.15059	#N/A	0.00898954	#N/A	#N/A	FLC, FLF, AGL25	SVP_ARATH
AT3G57390.1|c91178_g1_i1	#N/A	0.91527	#N/A	6.39006e-05	1e-26	CAL, CAL1, AGL10	.
AT3G57390.1|c91178_g1_i2	0.795429	0.91607	0.0108592	4.17984e-07	9e-27	AGL6	AG_PETHY
AT3G57390.1|c91178_g3_i1	3.45864	#N/A	0.0381059	#N/A	#N/A	SEP1, AGL2	.
AT3G57390.1|c91377_g1_i11	#N/A	-1.25752	#N/A	0.0409181	6e-32	AGL16	SVP_ARATH
AT3G57390.1|c91377_g1_i14	#N/A	-1.45927	#N/A	0.0105688	5e-32	FLR1, FLOR1	SVP_ARATH
AT3G57390.1|c91377_g1_i7	1.00989	-1.60387	0.0272888	0.000969482	5e-32	SHP2, AGL5	SVP_ARATH
AT3G57390.1|c92021_g1_i1	-0.590455	-1.80131	0.0402832	4.85062e-15	8e-28	MAF4	AGL8_SOLTU
AT3G57390.1|c92021_g1_i2	#N/A	-2.01557	#N/A	2.03538e-19	2e-29	AGL71	AGL8_SOLTU
AT3G57390.1|c92220_g3_i1	#N/A	-4.03027	#N/A	1.63034e-06	2e-21	STK, AGL11	.
AT3G57390.1|c93787_g2_i1	#N/A	9.64797	#N/A	5.70578e-64	6e-21	AGL18	MAD13_ORYSJ
AT3G57390.1|c94119_g4_i1	1.0762	#N/A	0.00206606	#N/A	#N/A	AP3, ATAP3	AGL15_ARATH
AT3G57390.1|c95303_g7_i4	#N/A	1.69681	#N/A	5.83996e-10	6e-20	SHP2, AGL5	.
AT3G61120.1|c11865_g1_i1	3.99923	#N/A	0.0064832	#N/A	#N/A	STK, AGL11	AGL11_ARATH
AT3G61120.1|c135780_g1_i1	5.88131	-3.82579	2.38e-19	3.77133e-14	6e-26	SEP2, AGL4	AGL9_ARADE
AT3G61120.1|c46138_g1_i1	4.38611	-3.50362	9.39e-32	9.69262e-29	3e-20	TT16, ABS, AGL91	.
AT3G61120.1|c58215_g1_i1	1.95347	-3.14084	6.37e-16	1.1969e-23	3e-26	SEP1, AGL2	GLOB_ANTMA
AT3G61120.1|c59357_g1_i1	-2.36463	-1.93566	4.86e-06	0.000160602	7e-25	SEP2, AGL4	.
AT3G61120.1|c61685_g1_i1	#N/A	1.3358	#N/A	1.25937e-18	4e-25	ANR1, AGL44	AGL9_ARADE
AT3G61120.1|c65987_g1_i1	0.616491	0.860406	0.0115876	3.00852e-05	2e-26	FLR1, FLOR1	.
AT3G61120.1|c67980_g1_i1	3.40477	-4.64172	7.5e-46	1.56374e-70	5e-28	AGL13	DEFA_ANTMA
AT3G61120.1|c68983_g1_i1	2.49766	#N/A	3.07e-06	#N/A	#N/A	AGL79	.
AT3G61120.1|c72632_g1_i1	-0.657329	-0.69548	0.00346693	0.00327915	4e-25	AP1, AGL7	AMP22_MACIN
AT3G61120.1|c72752_g1_i1	#N/A	2.04721	#N/A	3.00075e-12	5e-30	AGL65	AGL12_ARATH
AT3G61120.1|c73602_g1_i1	#N/A	-2.1514	#N/A	0.000370304	4e-27	AGL16	MAD27_ORYSJ
AT3G61120.1|c75036_g1_i1	1.62	#N/A	0.026963	#N/A	#N/A	FLC, FLF, AGL25	AGL8_SOLLC
AT3G61120.1|c77146_g1_i1	4.86245	-3.05567	2.23e-57	9.44112e-37	7e-69	AGL14	MADS6_ORYSJ
AT3G61120.1|c77424_g2_i1	#N/A	2.8464	#N/A	1.06152e-35	3e-34	AGL14	AGL11_ARATH
AT3G61120.1|c77424_g2_i2	1.03269	2.22337	0.00610522	2.59009e-19	5e-35	AGL71	AGL11_ARATH
AT3G61120.1|c79125_g1_i1	-0.337232	-1.06553	0.0376032	1.65291e-13	2e-27	SEP2, AGL4	DEFA_ANTMA
AT3G61120.1|c79125_g1_i2	#N/A	-1.33763	#N/A	8.74662e-23	4e-27	TT16, ABS, AGL69	DEFA_ANTMA
AT3G61120.1|c80136_g1_i1	-0.902144	-1.17782	0.000240946	1.56522e-08	9e-40	AGL13	MADS6_ORYSJ
AT3G61120.1|c80136_g2_i1	#N/A	-2.14994	#N/A	0.0128111	1e-27	AGL21	MADS6_ORYSJ
AT3G61120.1|c80388_g1_i1	4.87661	1.85657	6.39e-15	4.2657e-13	2e-37	AP1, AGL7	MAD27_ORYSJ
AT3G61120.1|c80388_g1_i2	3.86727	3.17026	0.041874	5.12211e-09	4e-38	AGL6	MAD23_ORYSJ
AT3G61120.1|c81232_g1_i1	#N/A	4.3507	#N/A	8.0693e-29	1e-23	PI	FBP24_PETHY
AT3G61120.1|c81830_g1_i1	3.47777	-2.12244	1.55e-42	3.51118e-24	1e-46	PI	AGL9_PETHY
AT3G61120.1|c81830_g2_i1	#N/A	1.65047	#N/A	4.67633e-37	4e-45	AGL14	AGL9_PETHY
AT3G61120.1|c83301_g1_i1	2.99072	-1.46114	1.82e-39	9.64495e-16	5e-22	AGL30	DEFA_ANTMA
AT3G61120.1|c83301_g2_i1	0.625109	0.808452	0.0167744	3.40043e-11	2e-24	AGL6	DEFA_ANTMA
AT3G61120.1|c86010_g1_i1	#N/A	-2.70268	#N/A	3.37374e-47	2e-35	AGL13	SOC1_ARATH
AT3G61120.1|c86010_g1_i2	#N/A	-2.06302	#N/A	1.4987e-20	3e-35	AGL71	SOC1_ARATH
AT3G61120.1|c86010_g1_i3	#N/A	-2.65112	#N/A	1.19584e-32	2e-24	AGL19, GL19	SOC1_ARATH
AT3G61120.1|c86010_g2_i1	3.88577	-4.40448	1.47e-08	2.24398e-09	4e-26	AGL79	SOC1_ARATH
AT3G61120.1|c87555_g1_i1	#N/A	0.935487	#N/A	2.1441e-14	2e-73	FLR1, FLOR1	AGL6_ARATH
AT3G61120.1|c88116_g1_i1	-0.441773	0.770937	0.0401952	1.15896e-10	5e-41	SEP3, AGL9	AGL8_SOLTU
AT3G61120.1|c88116_g2_i1	#N/A	-1.08096	#N/A	6.5221e-08	4e-32	AGL12, XAL1	JOIN_SOLLC
AT3G61120.1|c88116_g3_i1	#N/A	1.93986	#N/A	1.38719e-103	5e-46	AGL13	SEP2_ARATH
AT3G61120.1|c88116_g6_i1	4.05702	-1.85693	5.39e-91	1.34608e-26	5e-48	SEP1, AGL2	SEP1_ARATH
AT3G61120.1|c88116_g7_i1	3.57929	-2.73373	3.48e-33	7.00571e-41	2e-41	AGL13	AP1_SINAL
AT3G61120.1|c88116_g8_i1	3.20283	-5.44862	1.05e-16	1.5916e-59	4e-43	AGL13	AGL8_SOLTU
AT3G61120.1|c88293_g2_i1	#N/A	-6.2077	#N/A	3.84159e-10	4e-22	ANR1, AGL44	MAD50_ORYSJ
AT3G61120.1|c88293_g3_i1	4.67932	-4.6523	4.88e-21	5.28887e-20	9e-28	AGL71	AG_TOBAC
AT3G61120.1|c88293_g4_i2	#N/A	1.0244	#N/A	4.29648e-13	8e-38	SEP3, AGL9	AG_SOLLC
AT3G61120.1|c88293_g4_i3	#N/A	1.00857	#N/A	2.04981e-08	7e-36	SHP2, AGL5	AG_SOLLC
AT3G61120.1|c89673_g3_i1	2.5571	-4.04286	1.13e-09	2.66332e-15	8e-35	MAF4	SOC1_ARATH
AT3G61120.1|c89673_g4_i1	#N/A	1.00933	#N/A	0.0181732	2e-39	FLR1, FLOR1	SOC1_ARATH
AT3G61120.1|c89673_g5_i1	#N/A	-0.594356	#N/A	0.0323835	4e-24	ANR1, AGL44	.
AT3G61120.1|c90289_g1_i1	#N/A	-6.58019	#N/A	3.35652e-17	1e-27	AGL42	SVP_ARATH
AT3G61120.1|c90289_g1_i2	#N/A	-3.91941	#N/A	1.52295e-11	5e-28	AP1, AGL7	SVP_ARATH
AT3G61120.1|c90289_g1_i3	#N/A	-6.22076	#N/A	4.64902e-14	7e-27	AP1, AGL7	JOIN_SOLLC
AT3G61120.1|c90289_g1_i4	#N/A	-3.7367	#N/A	4.66913e-15	1e-27	SEP3, AGL9	SVP_ARATH
AT3G61120.1|c90323_g1_i1	#N/A	-2.10096	#N/A	1.16256e-06	2e-22	AGL13	MADS6_ORYSJ
AT3G61120.1|c90323_g1_i3	#N/A	-3.35501	#N/A	2.20298e-07	2e-22	AP3, ATAP3	MADS6_ORYSJ
AT3G61120.1|c90323_g1_i4	#N/A	-3.48803	#N/A	5.39034e-09	2e-21	AGL14	MADS6_ORYSJ
AT3G61120.1|c90323_g2_i1	2.04899	-6.22904	0.00154311	3.27591e-10	3e-26	SEP3, AGL9	MADS6_ORYSJ
AT3G61120.1|c90829_g2_i1	1.1897	-1.19673	0.000987966	0.000535958	6e-24	AGL79	SVP_ARATH
AT3G61120.1|c90829_g2_i2	1.15059	#N/A	0.00898954	#N/A	#N/A	AGL15	SVP_ARATH
AT3G61120.1|c91178_g1_i1	#N/A	0.91527	#N/A	6.39006e-05	4e-40	AP1, AGL7	.
AT3G61120.1|c91178_g1_i2	0.795429	0.91607	0.0108592	4.17984e-07	5e-41	SEP2, AGL4	AG_PETHY
AT3G61120.1|c91178_g3_i1	3.45864	#N/A	0.0381059	#N/A	#N/A	PI	.
AT3G61120.1|c91377_g1_i11	#N/A	-1.25752	#N/A	0.0409181	9e-29	AGL18	SVP_ARATH
AT3G61120.1|c91377_g1_i14	#N/A	-1.45927	#N/A	0.0105688	8e-29	SEP3, AGL9	SVP_ARATH
AT3G61120.1|c91377_g1_i7	1.00989	-1.60387	0.0272888	0.000969482	4e-28	AGL6	SVP_ARATH
AT3G61120.1|c92021_g1_i1	-0.590455	-1.80131	0.0402832	4.85062e-15	2e-36	MAF5, AGL68	AGL8_SOLTU
AT3G61120.1|c92021_g1_i2	#N/A	-2.01557	#N/A	2.03538e-19	7e-40	AGL42	AGL8_SOLTU
AT3G61120.1|c92220_g3_i1	#N/A	-4.03027	#N/A	1.63034e-06	6e-25	AGL14	.
AT3G61120.1|c94119_g4_i1	1.0762	#N/A	0.00206606	#N/A	#N/A	AGL16	AGL15_ARATH
AT3G61120.1|c95303_g7_i4	#N/A	1.69681	#N/A	5.83996e-10	1e-23	AGL6	.
AT4G09960.3|c11865_g1_i1	3.99923	#N/A	0.0064832	#N/A	#N/A	AGL14	AGL11_ARATH
AT4G09960.3|c135780_g1_i1	5.88131	-3.82579	2.38e-19	3.77133e-14	1e-22	AGL79	AGL9_ARADE
AT4G09960.3|c46138_g1_i1	4.38611	-3.50362	9.39e-32	9.69262e-29	2e-23	AT5G51860.1	.
AT4G09960.3|c58215_g1_i1	1.95347	-3.14084	6.37e-16	1.1969e-23	1e-28	PI	GLOB_ANTMA
AT4G09960.3|c59357_g1_i1	-2.36463	-1.93566	4.86e-06	0.000160602	2e-26	AGL79	.
AT4G09960.3|c61685_g1_i1	#N/A	1.3358	#N/A	1.25937e-18	5e-22	AGL17	AGL9_ARADE
AT4G09960.3|c65987_g1_i1	0.616491	0.860406	0.0115876	3.00852e-05	6e-29	FLR1, FLOR1	.
AT4G09960.3|c67980_g1_i1	3.40477	-4.64172	7.5e-46	1.56374e-70	5e-30	STK, AGL11	DEFA_ANTMA
AT4G09960.3|c68983_g1_i1	2.49766	#N/A	3.07e-06	#N/A	#N/A	AP3, ATAP3	.
AT4G09960.3|c72632_g1_i1	-0.657329	-0.69548	0.00346693	0.00327915	3e-28	ANR1, AGL44	AMP22_MACIN
AT4G09960.3|c72752_g1_i1	#N/A	2.04721	#N/A	3.00075e-12	4e-33	AGL94	AGL12_ARATH
AT4G09960.3|c73602_g1_i1	#N/A	-2.1514	#N/A	0.000370304	2e-35	AGL18	MAD27_ORYSJ
AT4G09960.3|c75036_g1_i1	1.62	#N/A	0.026963	#N/A	#N/A	AGL15	AGL8_SOLLC
AT4G09960.3|c75036_g1_i2	#N/A	-1.01836	#N/A	3.78875e-06	4e-21	AT5G51860.1	.
AT4G09960.3|c77146_g1_i1	4.86245	-3.05567	2.23e-57	9.44112e-37	4e-48	AG	MADS6_ORYSJ
AT4G09960.3|c77424_g2_i1	#N/A	2.8464	#N/A	1.06152e-35	2e-95	AG	AGL11_ARATH
AT4G09960.3|c77424_g2_i2	1.03269	2.22337	0.00610522	2.59009e-19	3e-96	AGL42	AGL11_ARATH
AT4G09960.3|c79125_g1_i1	-0.337232	-1.06553	0.0376032	1.65291e-13	1e-29	AGL79	DEFA_ANTMA
AT4G09960.3|c79125_g1_i2	#N/A	-1.33763	#N/A	8.74662e-23	2e-29	AT5G51860.1	DEFA_ANTMA
AT4G09960.3|c80136_g1_i1	-0.902144	-1.17782	0.000240946	1.56522e-08	8e-31	STK, AGL11	MADS6_ORYSJ
AT4G09960.3|c80136_g2_i1	#N/A	-2.14994	#N/A	0.0128111	8e-22	AGL15	MADS6_ORYSJ
AT4G09960.3|c80388_g1_i1	4.87661	1.85657	6.39e-15	4.2657e-13	2e-43	AGL12, XAL1	MAD27_ORYSJ
AT4G09960.3|c80388_g1_i2	3.86727	3.17026	0.041874	5.12211e-09	3e-43	SEP2, AGL4	MAD23_ORYSJ
AT4G09960.3|c81232_g1_i1	#N/A	4.3507	#N/A	8.0693e-29	2e-28	TT16, ABS, AGL33	FBP24_PETHY
AT4G09960.3|c81830_g1_i1	3.47777	-2.12244	1.55e-42	3.51118e-24	2e-39	TT16, ABS, AGL68	AGL9_PETHY
AT4G09960.3|c81830_g2_i1	#N/A	1.65047	#N/A	4.67633e-37	3e-38	AG	AGL9_PETHY
AT4G09960.3|c83301_g1_i1	2.99072	-1.46114	1.82e-39	9.64495e-16	5e-25	AGL30	DEFA_ANTMA
AT4G09960.3|c83301_g2_i1	0.625109	0.808452	0.0167744	3.40043e-11	9e-28	SEP2, AGL4	DEFA_ANTMA
AT4G09960.3|c86010_g1_i1	#N/A	-2.70268	#N/A	3.37374e-47	1e-43	STK, AGL11	SOC1_ARATH
AT4G09960.3|c86010_g1_i2	#N/A	-2.06302	#N/A	1.4987e-20	2e-44	AGL42	SOC1_ARATH
AT4G09960.3|c86010_g1_i3	#N/A	-2.65112	#N/A	1.19584e-32	1e-30	AGL24	SOC1_ARATH
AT4G09960.3|c86010_g2_i1	3.88577	-4.40448	1.47e-08	2.24398e-09	8e-33	AGL16	SOC1_ARATH
AT4G09960.3|c87555_g1_i1	#N/A	0.935487	#N/A	2.1441e-14	4e-47	FLR1, FLOR1	AGL6_ARATH
AT4G09960.3|c88116_g1_i1	-0.441773	0.770937	0.0401952	1.15896e-10	8e-40	CAL, CAL1, AGL10	AGL8_SOLTU
AT4G09960.3|c88116_g2_i1	#N/A	-1.08096	#N/A	6.5221e-08	6e-35	AGL66	JOIN_SOLLC
AT4G09960.3|c88116_g3_i1	#N/A	1.93986	#N/A	1.38719e-103	3e-41	STK, AGL11	SEP2_ARATH
AT4G09960.3|c88116_g6_i1	4.05702	-1.85693	5.39e-91	1.34608e-26	4e-43	PI	SEP1_ARATH
AT4G09960.3|c88116_g7_i1	3.57929	-2.73373	3.48e-33	7.00571e-41	2e-39	STK, AGL11	AP1_SINAL
AT4G09960.3|c88116_g8_i1	3.20283	-5.44862	1.05e-16	1.5916e-59	5e-39	STK, AGL11	AGL8_SOLTU
AT4G09960.3|c88293_g2_i1	#N/A	-6.2077	#N/A	3.84159e-10	3e-28	AGL17	MAD50_ORYSJ
AT4G09960.3|c88293_g3_i1	4.67932	-4.6523	4.88e-21	5.28887e-20	8e-57	AGL42	AG_TOBAC
AT4G09960.3|c88293_g4_i2	#N/A	1.0244	#N/A	4.29648e-13	3e-83	CAL, CAL1, AGL10	AG_SOLLC
AT4G09960.3|c88293_g4_i3	#N/A	1.00857	#N/A	2.04981e-08	4e-81	AGL6	AG_SOLLC
AT4G09960.3|c89673_g3_i1	2.5571	-4.04286	1.13e-09	2.66332e-15	1e-40	MAF5, AGL68	SOC1_ARATH
AT4G09960.3|c89673_g4_i1	#N/A	1.00933	#N/A	0.0181732	2e-43	FLR1, FLOR1	SOC1_ARATH
AT4G09960.3|c89673_g5_i1	#N/A	-0.594356	#N/A	0.0323835	2e-27	AGL17	.
AT4G09960.3|c90289_g1_i1	#N/A	-6.58019	#N/A	3.35652e-17	1e-31	AGL42	SVP_ARATH
AT4G09960.3|c90289_g1_i2	#N/A	-3.91941	#N/A	1.52295e-11	6e-32	AGL12, XAL1	SVP_ARATH
AT4G09960.3|c90289_g1_i3	#N/A	-6.22076	#N/A	4.64902e-14	5e-30	AGL6	JOIN_SOLLC
AT4G09960.3|c90289_g1_i4	#N/A	-3.7367	#N/A	4.66913e-15	1e-31	CAL, CAL1, AGL10	SVP_ARATH
AT4G09960.3|c90323_g1_i1	#N/A	-2.10096	#N/A	1.16256e-06	1e-26	STK, AGL11	MADS6_ORYSJ
AT4G09960.3|c90323_g1_i3	#N/A	-3.35501	#N/A	2.20298e-07	7e-27	AGL16	MADS6_ORYSJ
AT4G09960.3|c90323_g1_i4	#N/A	-3.48803	#N/A	5.39034e-09	1e-26	AG	MADS6_ORYSJ
AT4G09960.3|c90323_g2_i1	2.04899	-6.22904	0.00154311	3.27591e-10	2e-29	CAL, CAL1, AGL10	MADS6_ORYSJ
AT4G09960.3|c90829_g2_i1	1.1897	-1.19673	0.000987966	0.000535958	4e-29	AGL16	SVP_ARATH
AT4G09960.3|c90829_g2_i2	1.15059	#N/A	0.00898954	#N/A	#N/A	SEP1, AGL2	SVP_ARATH
AT4G09960.3|c91178_g1_i1	#N/A	0.91527	#N/A	6.39006e-05	4e-90	AGL12, XAL1	.
AT4G09960.3|c91178_g1_i2	0.795429	0.91607	0.0108592	4.17984e-07	9e-92	AGL79	AG_PETHY
AT4G09960.3|c91178_g3_i1	3.45864	#N/A	0.0381059	#N/A	#N/A	TT16, ABS, AGL79	.
AT4G09960.3|c91377_g1_i11	#N/A	-1.25752	#N/A	0.0409181	6e-29	AGL13	SVP_ARATH
AT4G09960.3|c91377_g1_i14	#N/A	-1.45927	#N/A	0.0105688	5e-29	CAL, CAL1, AGL10	SVP_ARATH
AT4G09960.3|c91377_g1_i7	1.00989	-1.60387	0.0272888	0.000969482	7e-29	SEP2, AGL4	SVP_ARATH
AT4G09960.3|c92021_g1_i1	-0.590455	-1.80131	0.0402832	4.85062e-15	1e-34	SEP3, AGL9	AGL8_SOLTU
AT4G09960.3|c92021_g1_i2	#N/A	-2.01557	#N/A	2.03538e-19	6e-36	AGL42	AGL8_SOLTU
AT4G09960.3|c92220_g3_i1	#N/A	-4.03027	#N/A	1.63034e-06	9e-26	AG	.
AT4G09960.3|c93787_g2_i1	#N/A	9.64797	#N/A	5.70578e-64	5e-21	STK, AGL11	MAD13_ORYSJ
AT4G09960.3|c94119_g4_i1	1.0762	#N/A	0.00206606	#N/A	#N/A	AGL18	AGL15_ARATH
AT4G09960.3|c95303_g7_i4	#N/A	1.69681	#N/A	5.83996e-10	2e-23	SEP2, AGL4	.
AT4G11880.1|c11865_g1_i1	3.99923	#N/A	0.0064832	#N/A	#N/A	AG	AGL11_ARATH
AT4G11880.1|c135780_g1_i1	5.88131	-3.82579	2.38e-19	3.77133e-14	2e-20	AP3, ATAP3	AGL9_ARADE
AT4G11880.1|c46138_g1_i1	4.38611	-3.50362	9.39e-32	9.69262e-29	1e-24	AGL71	.
AT4G11880.1|c58215_g1_i1	1.95347	-3.14084	6.37e-16	1.1969e-23	3e-25	TT16, ABS, AGL34	GLOB_ANTMA
AT4G11880.1|c59357_g1_i1	-2.36463	-1.93566	4.86e-06	0.000160602	9e-23	AP3, ATAP3	.
AT4G11880.1|c65987_g1_i1	0.616491	0.860406	0.0115876	3.00852e-05	6e-29	SEP3, AGL9	.
AT4G11880.1|c67980_g1_i1	3.40477	-4.64172	7.5e-46	1.56374e-70	7e-30	AGL14	DEFA_ANTMA
AT4G11880.1|c68983_g1_i1	2.49766	#N/A	3.07e-06	#N/A	#N/A	AGL16	.
AT4G11880.1|c72632_g1_i1	-0.657329	-0.69548	0.00346693	0.00327915	4e-24	AGL17	AMP22_MACIN
AT4G11880.1|c72752_g1_i1	#N/A	2.04721	#N/A	3.00075e-12	2e-30	AGL30	AGL12_ARATH
AT4G11880.1|c73602_g1_i1	#N/A	-2.1514	#N/A	0.000370304	3e-26	AGL13	MAD27_ORYSJ
AT4G11880.1|c75036_g1_i1	1.62	#N/A	0.026963	#N/A	#N/A	SEP1, AGL2	AGL8_SOLLC
AT4G11880.1|c77146_g1_i1	4.86245	-3.05567	2.23e-57	9.44112e-37	7e-41	AGL19, GL19	MADS6_ORYSJ
AT4G11880.1|c77424_g2_i1	#N/A	2.8464	#N/A	1.06152e-35	1e-40	AGL19, GL19	AGL11_ARATH
AT4G11880.1|c77424_g2_i2	1.03269	2.22337	0.00610522	2.59009e-19	4e-41	AGL42	AGL11_ARATH
AT4G11880.1|c79125_g1_i1	-0.337232	-1.06553	0.0376032	1.65291e-13	2e-29	AGL14	DEFA_ANTMA
AT4G11880.1|c79125_g1_i2	#N/A	-1.33763	#N/A	8.74662e-23	3e-29	AGL71	DEFA_ANTMA
AT4G11880.1|c80136_g1_i1	-0.902144	-1.17782	0.000240946	1.56522e-08	4e-28	AGL14	MADS6_ORYSJ
AT4G11880.1|c80136_g2_i1	#N/A	-2.14994	#N/A	0.0128111	2e-20	SEP1, AGL2	MADS6_ORYSJ
AT4G11880.1|c80388_g1_i1	4.87661	1.85657	6.39e-15	4.2657e-13	9e-33	ANR1, AGL44	MAD27_ORYSJ
AT4G11880.1|c80388_g1_i2	3.86727	3.17026	0.041874	5.12211e-09	3e-34	AGL79	MAD23_ORYSJ
AT4G11880.1|c81232_g1_i1	#N/A	4.3507	#N/A	8.0693e-29	3e-30	AT5G51860.1	FBP24_PETHY
AT4G11880.1|c81830_g1_i1	3.47777	-2.12244	1.55e-42	3.51118e-24	1e-37	AT5G51860.1	AGL9_PETHY
AT4G11880.1|c81830_g2_i1	#N/A	1.65047	#N/A	4.67633e-37	2e-36	AGL19, GL19	AGL9_PETHY
AT4G11880.1|c83301_g1_i1	2.99072	-1.46114	1.82e-39	9.64495e-16	2e-23	SEP3, AGL9	DEFA_ANTMA
AT4G11880.1|c83301_g2_i1	0.625109	0.808452	0.0167744	3.40043e-11	3e-25	AGL79	DEFA_ANTMA
AT4G11880.1|c86010_g1_i1	#N/A	-2.70268	#N/A	3.37374e-47	5e-62	AGL14	SOC1_ARATH
AT4G11880.1|c86010_g1_i2	#N/A	-2.06302	#N/A	1.4987e-20	2e-56	AGL42	SOC1_ARATH
AT4G11880.1|c86010_g1_i3	#N/A	-2.65112	#N/A	1.19584e-32	6e-47	AGL21	SOC1_ARATH
AT4G11880.1|c86010_g2_i1	3.88577	-4.40448	1.47e-08	2.24398e-09	3e-44	AGL18	SOC1_ARATH
AT4G11880.1|c87555_g1_i1	#N/A	0.935487	#N/A	2.1441e-14	7e-39	SEP3, AGL9	AGL6_ARATH
AT4G11880.1|c88116_g1_i1	-0.441773	0.770937	0.0401952	1.15896e-10	6e-35	AP1, AGL7	AGL8_SOLTU
AT4G11880.1|c88116_g2_i1	#N/A	-1.08096	#N/A	6.5221e-08	2e-30	ANR1, AGL44	JOIN_SOLLC
AT4G11880.1|c88116_g3_i1	#N/A	1.93986	#N/A	1.38719e-103	1e-39	AGL14	SEP2_ARATH
AT4G11880.1|c88116_g6_i1	4.05702	-1.85693	5.39e-91	1.34608e-26	8e-42	TT16, ABS, AGL51	SEP1_ARATH
AT4G11880.1|c88116_g7_i1	3.57929	-2.73373	3.48e-33	7.00571e-41	2e-36	AGL14	AP1_SINAL
AT4G11880.1|c88116_g8_i1	3.20283	-5.44862	1.05e-16	1.5916e-59	6e-35	AGL14	AGL8_SOLTU
AT4G11880.1|c88293_g2_i1	#N/A	-6.2077	#N/A	3.84159e-10	2e-32	SHP2, AGL5	MAD50_ORYSJ
AT4G11880.1|c88293_g3_i1	4.67932	-4.6523	4.88e-21	5.28887e-20	1e-29	AGL42	AG_TOBAC
AT4G11880.1|c88293_g4_i2	#N/A	1.0244	#N/A	4.29648e-13	3e-38	AP1, AGL7	AG_SOLLC
AT4G11880.1|c88293_g4_i3	#N/A	1.00857	#N/A	2.04981e-08	5e-36	SEP2, AGL4	AG_SOLLC
AT4G11880.1|c89673_g3_i1	2.5571	-4.04286	1.13e-09	2.66332e-15	1e-48	FLR1, FLOR1	SOC1_ARATH
AT4G11880.1|c89673_g4_i1	#N/A	1.00933	#N/A	0.0181732	7e-55	SEP3, AGL9	SOC1_ARATH
AT4G11880.1|c89673_g5_i1	#N/A	-0.594356	#N/A	0.0323835	6e-30	SHP2, AGL5	.
AT4G11880.1|c90289_g1_i1	#N/A	-6.58019	#N/A	3.35652e-17	9e-29	AGL31, MAF2	SVP_ARATH
AT4G11880.1|c90289_g1_i2	#N/A	-3.91941	#N/A	1.52295e-11	8e-29	ANR1, AGL44	SVP_ARATH
AT4G11880.1|c90289_g1_i3	#N/A	-6.22076	#N/A	4.64902e-14	4e-28	SEP2, AGL4	JOIN_SOLLC
AT4G11880.1|c90289_g1_i4	#N/A	-3.7367	#N/A	4.66913e-15	1e-28	AP1, AGL7	SVP_ARATH
AT4G11880.1|c90323_g1_i1	#N/A	-2.10096	#N/A	1.16256e-06	1e-21	AGL14	MADS6_ORYSJ
AT4G11880.1|c90323_g1_i3	#N/A	-3.35501	#N/A	2.20298e-07	1e-21	AGL18	MADS6_ORYSJ
AT4G11880.1|c90323_g1_i4	#N/A	-3.48803	#N/A	5.39034e-09	2e-21	AGL19, GL19	MADS6_ORYSJ
AT4G11880.1|c90323_g2_i1	2.04899	-6.22904	0.00154311	3.27591e-10	8e-30	AP1, AGL7	MADS6_ORYSJ
AT4G11880.1|c90829_g2_i1	1.1897	-1.19673	0.000987966	0.000535958	1e-22	AGL18	SVP_ARATH
AT4G11880.1|c90829_g2_i2	1.15059	#N/A	0.00898954	#N/A	#N/A	PI	SVP_ARATH
AT4G11880.1|c91178_g1_i1	#N/A	0.91527	#N/A	6.39006e-05	3e-38	ANR1, AGL44	.
AT4G11880.1|c91178_g1_i2	0.795429	0.91607	0.0108592	4.17984e-07	5e-39	AGL16	AG_PETHY
AT4G11880.1|c91178_g3_i1	3.45864	#N/A	0.0381059	#N/A	#N/A	AT5G51860.1	.
AT4G11880.1|c91377_g1_i11	#N/A	-1.25752	#N/A	0.0409181	8e-25	STK, AGL11	SVP_ARATH
AT4G11880.1|c91377_g1_i14	#N/A	-1.45927	#N/A	0.0105688	7e-25	AP1, AGL7	SVP_ARATH
AT4G11880.1|c91377_g1_i7	1.00989	-1.60387	0.0272888	0.000969482	3e-24	AGL79	SVP_ARATH
AT4G11880.1|c92021_g1_i1	-0.590455	-1.80131	0.0402832	4.85062e-15	7e-32	CAL, CAL1, AGL10	AGL8_SOLTU
AT4G11880.1|c92021_g1_i2	#N/A	-2.01557	#N/A	2.03538e-19	2e-32	AGL31, MAF2	AGL8_SOLTU
AT4G11880.1|c92220_g3_i1	#N/A	-4.03027	#N/A	1.63034e-06	8e-23	AGL19, GL19	.
AT4G11880.1|c93787_g2_i1	#N/A	9.64797	#N/A	5.70578e-64	5e-21	AGL14	MAD13_ORYSJ
AT4G11880.1|c94107_g3_i2	#N/A	-4.33854	#N/A	0.000388055	5e-20	FLR1, FLOR1	.
AT4G11880.1|c94107_g4_i1	#N/A	-3.63595	#N/A	0.0283594	2e-23	AGL15	SOC1_ARATH
AT4G11880.1|c94107_g4_i4	#N/A	-3.10308	#N/A	2.46522e-14	2e-20	STK, AGL11	SOC1_ARATH
AT4G11880.1|c94119_g4_i1	1.0762	#N/A	0.00206606	#N/A	#N/A	AGL13	AGL15_ARATH
AT4G11880.1|c95303_g7_i2	#N/A	2.01242	#N/A	5.87589e-14	2e-22	AGL16	CMB1_DIACA
AT4G11880.1|c95303_g7_i4	#N/A	1.69681	#N/A	5.83996e-10	4e-25	AGL79	.
AT4G11880.1|c95303_g7_i6	#N/A	2.55782	#N/A	1.04392e-25	3e-21	AGL104	.
AT4G18960.1|c11865_g1_i1	3.99923	#N/A	0.0064832	#N/A	#N/A	AGL19, GL19	AGL11_ARATH
AT4G18960.1|c46138_g1_i1	4.38611	-3.50362	9.39e-32	9.69262e-29	6e-23	AGL42	.
AT4G18960.1|c58215_g1_i1	1.95347	-3.14084	6.37e-16	1.1969e-23	4e-27	AT5G51860.1	GLOB_ANTMA
AT4G18960.1|c59357_g1_i1	-2.36463	-1.93566	4.86e-06	0.000160602	2e-24	AGL16	.
AT4G18960.1|c65987_g1_i1	0.616491	0.860406	0.0115876	3.00852e-05	2e-27	CAL, CAL1, AGL10	.
AT4G18960.1|c67980_g1_i1	3.40477	-4.64172	7.5e-46	1.56374e-70	2e-29	AG	DEFA_ANTMA
AT4G18960.1|c68983_g1_i1	2.49766	#N/A	3.07e-06	#N/A	#N/A	AGL18	.
AT4G18960.1|c72632_g1_i1	-0.657329	-0.69548	0.00346693	0.00327915	5e-26	SHP2, AGL5	AMP22_MACIN
AT4G18960.1|c72752_g1_i1	#N/A	2.04721	#N/A	3.00075e-12	1e-31	SEP3, AGL9	AGL12_ARATH
AT4G18960.1|c73602_g1_i1	#N/A	-2.1514	#N/A	0.000370304	2e-32	STK, AGL11	MAD27_ORYSJ
AT4G18960.1|c75036_g1_i1	1.62	#N/A	0.026963	#N/A	#N/A	PI	AGL8_SOLLC
AT4G18960.1|c77146_g1_i1	4.86245	-3.05567	2.23e-57	9.44112e-37	9e-42	AGL21	MADS6_ORYSJ
AT4G18960.1|c77424_g2_i1	#N/A	2.8464	#N/A	1.06152e-35	8e-72	AGL24	AGL11_ARATH
AT4G18960.1|c77424_g2_i2	1.03269	2.22337	0.00610522	2.59009e-19	1e-72	AGL31, MAF2	AGL11_ARATH
AT4G18960.1|c79125_g1_i1	-0.337232	-1.06553	0.0376032	1.65291e-13	7e-29	AGL19, GL19	DEFA_ANTMA
AT4G18960.1|c79125_g1_i2	#N/A	-1.33763	#N/A	8.74662e-23	1e-28	AGL42	DEFA_ANTMA
AT4G18960.1|c80136_g1_i1	-0.902144	-1.17782	0.000240946	1.56522e-08	3e-28	AG	MADS6_ORYSJ
AT4G18960.1|c80136_g2_i1	#N/A	-2.14994	#N/A	0.0128111	8e-21	PI	MADS6_ORYSJ
AT4G18960.1|c80388_g1_i1	4.87661	1.85657	6.39e-15	4.2657e-13	5e-33	AGL17	MAD27_ORYSJ
AT4G18960.1|c80388_g1_i2	3.86727	3.17026	0.041874	5.12211e-09	4e-33	AP3, ATAP3	MAD23_ORYSJ
AT4G18960.1|c81232_g1_i1	#N/A	4.3507	#N/A	8.0693e-29	5e-25	AGL71	FBP24_PETHY
AT4G18960.1|c81830_g1_i1	3.47777	-2.12244	1.55e-42	3.51118e-24	1e-36	AGL71	AGL9_PETHY
AT4G18960.1|c81830_g2_i1	#N/A	1.65047	#N/A	4.67633e-37	1e-35	AGL21	AGL9_PETHY
AT4G18960.1|c83301_g1_i1	2.99072	-1.46114	1.82e-39	9.64495e-16	5e-27	CAL, CAL1, AGL10	DEFA_ANTMA
AT4G18960.1|c83301_g2_i1	0.625109	0.808452	0.0167744	3.40043e-11	1e-30	AP3, ATAP3	DEFA_ANTMA
AT4G18960.1|c86010_g1_i1	#N/A	-2.70268	#N/A	3.37374e-47	2e-40	AG	SOC1_ARATH
AT4G18960.1|c86010_g1_i2	#N/A	-2.06302	#N/A	1.4987e-20	5e-41	AGL31, MAF2	SOC1_ARATH
AT4G18960.1|c86010_g1_i3	#N/A	-2.65112	#N/A	1.19584e-32	2e-30	AGL15	SOC1_ARATH
AT4G18960.1|c86010_g2_i1	3.88577	-4.40448	1.47e-08	2.24398e-09	1e-32	AGL13	SOC1_ARATH
AT4G18960.1|c87555_g1_i1	#N/A	0.935487	#N/A	2.1441e-14	4e-41	CAL, CAL1, AGL10	AGL6_ARATH
AT4G18960.1|c88116_g1_i1	-0.441773	0.770937	0.0401952	1.15896e-10	3e-35	ANR1, AGL44	AGL8_SOLTU
AT4G18960.1|c88116_g2_i1	#N/A	-1.08096	#N/A	6.5221e-08	9e-32	AGL17	JOIN_SOLLC
AT4G18960.1|c88116_g3_i1	#N/A	1.93986	#N/A	1.38719e-103	1e-35	AG	SEP2_ARATH
AT4G18960.1|c88116_g6_i1	4.05702	-1.85693	5.39e-91	1.34608e-26	4e-36	AT5G51860.1	SEP1_ARATH
AT4G18960.1|c88116_g7_i1	3.57929	-2.73373	3.48e-33	7.00571e-41	1e-35	AG	AP1_SINAL
AT4G18960.1|c88116_g8_i1	3.20283	-5.44862	1.05e-16	1.5916e-59	9e-36	AG	AGL8_SOLTU
AT4G18960.1|c88293_g1_i1	6.76028	-5.83273	1.04e-58	8.43593e-54	7e-39	AG	AG_SOLLC
AT4G18960.1|c88293_g2_i1	#N/A	-6.2077	#N/A	3.84159e-10	4e-27	AGL6	MAD50_ORYSJ
AT4G18960.1|c88293_g3_i1	4.67932	-4.6523	4.88e-21	5.28887e-20	5e-59	MAF4	AG_TOBAC
AT4G18960.1|c88293_g4_i2	#N/A	1.0244	#N/A	4.29648e-13	2e-103	AGL12, XAL1	AG_SOLLC
AT4G18960.1|c88293_g4_i3	#N/A	1.00857	#N/A	2.04981e-08	1e-101	AGL79	AG_SOLLC
AT4G18960.1|c89673_g3_i1	2.5571	-4.04286	1.13e-09	2.66332e-15	1e-35	FLR1, FLOR1	SOC1_ARATH
AT4G18960.1|c89673_g4_i1	#N/A	1.00933	#N/A	0.0181732	2e-39	CAL, CAL1, AGL10	SOC1_ARATH
AT4G18960.1|c89673_g5_i1	#N/A	-0.594356	#N/A	0.0323835	9e-26	AGL6	.
AT4G18960.1|c90289_g1_i1	#N/A	-6.58019	#N/A	3.35652e-17	5e-30	FLR1, FLOR1	SVP_ARATH
AT4G18960.1|c90289_g1_i2	#N/A	-3.91941	#N/A	1.52295e-11	3e-30	AGL17	SVP_ARATH
AT4G18960.1|c90289_g1_i3	#N/A	-6.22076	#N/A	4.64902e-14	2e-27	AGL79	JOIN_SOLLC
AT4G18960.1|c90289_g1_i4	#N/A	-3.7367	#N/A	4.66913e-15	7e-30	AGL12, XAL1	SVP_ARATH
AT4G18960.1|c90323_g1_i1	#N/A	-2.10096	#N/A	1.16256e-06	6e-24	AG	MADS6_ORYSJ
AT4G18960.1|c90323_g1_i3	#N/A	-3.35501	#N/A	2.20298e-07	4e-24	AGL13	MADS6_ORYSJ
AT4G18960.1|c90323_g1_i4	#N/A	-3.48803	#N/A	5.39034e-09	1e-23	AGL24	MADS6_ORYSJ
AT4G18960.1|c90323_g2_i1	2.04899	-6.22904	0.00154311	3.27591e-10	1e-27	AGL12, XAL1	MADS6_ORYSJ
AT4G18960.1|c90829_g2_i1	1.1897	-1.19673	0.000987966	0.000535958	1e-23	AGL13	SVP_ARATH
AT4G18960.1|c90829_g2_i2	1.15059	#N/A	0.00898954	#N/A	#N/A	TT16, ABS, AGL62	SVP_ARATH
AT4G18960.1|c91178_g1_i1	#N/A	0.91527	#N/A	6.39006e-05	9e-94	SHP2, AGL5	.
AT4G18960.1|c91178_g1_i2	0.795429	0.91607	0.0108592	4.17984e-07	2e-95	AGL13	AG_PETHY
AT4G18960.1|c91178_g3_i1	3.45864	#N/A	0.0381059	#N/A	#N/A	AGL71	.
AT4G18960.1|c91377_g1_i11	#N/A	-1.25752	#N/A	0.0409181	4e-27	AGL14	SVP_ARATH
AT4G18960.1|c91377_g1_i14	#N/A	-1.45927	#N/A	0.0105688	4e-27	ANR1, AGL44	SVP_ARATH
AT4G18960.1|c91377_g1_i7	1.00989	-1.60387	0.0272888	0.000969482	6e-27	AP3, ATAP3	SVP_ARATH
AT4G18960.1|c92021_g1_i1	-0.590455	-1.80131	0.0402832	4.85062e-15	2e-30	AP1, AGL7	AGL8_SOLTU
AT4G18960.1|c92021_g1_i2	#N/A	-2.01557	#N/A	2.03538e-19	6e-33	MAF3, FCL3, AGL70	AGL8_SOLTU
AT4G18960.1|c92220_g3_i1	#N/A	-4.03027	#N/A	1.63034e-06	2e-24	AGL21	.
AT4G18960.1|c93787_g2_i1	#N/A	9.64797	#N/A	5.70578e-64	4e-20	AG	MAD13_ORYSJ
AT4G18960.1|c94119_g4_i1	1.0762	#N/A	0.00206606	#N/A	#N/A	STK, AGL11	AGL15_ARATH
AT4G18960.1|c95303_g7_i4	#N/A	1.69681	#N/A	5.83996e-10	9e-20	AGL16	.
AT4G22950.1|c11865_g1_i1	3.99923	#N/A	0.0064832	#N/A	#N/A	AGL21	AGL11_ARATH
AT4G22950.1|c135780_g1_i1	5.88131	-3.82579	2.38e-19	3.77133e-14	5e-22	AGL16	AGL9_ARADE
AT4G22950.1|c46138_g1_i1	4.38611	-3.50362	9.39e-32	9.69262e-29	2e-21	AGL42	.
AT4G22950.1|c58215_g1_i1	1.95347	-3.14084	6.37e-16	1.1969e-23	5e-27	AGL71	GLOB_ANTMA
AT4G22950.1|c59357_g1_i1	-2.36463	-1.93566	4.86e-06	0.000160602	1e-21	AGL18	.
AT4G22950.1|c61685_g1_i1	#N/A	1.3358	#N/A	1.25937e-18	1e-21	SHP2, AGL5	AGL9_ARADE
AT4G22950.1|c65987_g1_i1	0.616491	0.860406	0.0115876	3.00852e-05	2e-26	AP1, AGL7	.
AT4G22950.1|c67980_g1_i1	3.40477	-4.64172	7.5e-46	1.56374e-70	1e-27	AGL19, GL19	DEFA_ANTMA
AT4G22950.1|c68983_g1_i1	2.49766	#N/A	3.07e-06	#N/A	#N/A	AGL13	.
AT4G22950.1|c72632_g1_i1	-0.657329	-0.69548	0.00346693	0.00327915	7e-26	AGL6	AMP22_MACIN
AT4G22950.1|c72752_g1_i1	#N/A	2.04721	#N/A	3.00075e-12	7e-31	SEP2, AGL4	AGL12_ARATH
AT4G22950.1|c73602_g1_i1	#N/A	-2.1514	#N/A	0.000370304	2e-30	AGL14	MAD27_ORYSJ
AT4G22950.1|c75036_g1_i1	1.62	#N/A	0.026963	#N/A	#N/A	TT16, ABS, AGL68	AGL8_SOLLC
AT4G22950.1|c77146_g1_i1	4.86245	-3.05567	2.23e-57	9.44112e-37	5e-45	FLC, FLF, AGL25	MADS6_ORYSJ
AT4G22950.1|c77424_g2_i1	#N/A	2.8464	#N/A	1.06152e-35	7e-42	AGL21	AGL11_ARATH
AT4G22950.1|c77424_g2_i2	1.03269	2.22337	0.00610522	2.59009e-19	1e-42	MAF3, FCL3, AGL70	AGL11_ARATH
AT4G22950.1|c79125_g1_i1	-0.337232	-1.06553	0.0376032	1.65291e-13	5e-27	AGL21	DEFA_ANTMA
AT4G22950.1|c79125_g1_i2	#N/A	-1.33763	#N/A	8.74662e-23	6e-27	AGL42	DEFA_ANTMA
AT4G22950.1|c80136_g1_i1	-0.902144	-1.17782	0.000240946	1.56522e-08	9e-34	AGL19, GL19	MADS6_ORYSJ
AT4G22950.1|c80136_g2_i1	#N/A	-2.14994	#N/A	0.0128111	6e-23	TT16, ABS, AGL65	MADS6_ORYSJ
AT4G22950.1|c80388_g1_i1	4.87661	1.85657	6.39e-15	4.2657e-13	3e-38	SHP2, AGL5	MAD27_ORYSJ
AT4G22950.1|c80388_g1_i2	3.86727	3.17026	0.041874	5.12211e-09	3e-39	AGL16	MAD23_ORYSJ
AT4G22950.1|c81232_g1_i1	#N/A	4.3507	#N/A	8.0693e-29	1e-33	AGL42	FBP24_PETHY
AT4G22950.1|c81830_g1_i1	3.47777	-2.12244	1.55e-42	3.51118e-24	1e-37	AGL42	AGL9_PETHY
AT4G22950.1|c81830_g2_i1	#N/A	1.65047	#N/A	4.67633e-37	2e-36	FLC, FLF, AGL25	AGL9_PETHY
AT4G22950.1|c83301_g1_i1	2.99072	-1.46114	1.82e-39	9.64495e-16	7e-23	AP1, AGL7	DEFA_ANTMA
AT4G22950.1|c83301_g2_i1	0.625109	0.808452	0.0167744	3.40043e-11	7e-25	AGL16	DEFA_ANTMA
AT4G22950.1|c86010_g1_i1	#N/A	-2.70268	#N/A	3.37374e-47	4e-75	AGL19, GL19	SOC1_ARATH
AT4G22950.1|c86010_g1_i2	#N/A	-2.06302	#N/A	1.4987e-20	3e-67	MAF3, FCL3, AGL70	SOC1_ARATH
AT4G22950.1|c86010_g1_i3	#N/A	-2.65112	#N/A	1.19584e-32	9e-57	SEP1, AGL2	SOC1_ARATH
AT4G22950.1|c86010_g2_i1	3.88577	-4.40448	1.47e-08	2.24398e-09	5e-47	STK, AGL11	SOC1_ARATH
AT4G22950.1|c87555_g1_i1	#N/A	0.935487	#N/A	2.1441e-14	3e-43	AP1, AGL7	AGL6_ARATH
AT4G22950.1|c88116_g1_i1	-0.441773	0.770937	0.0401952	1.15896e-10	8e-37	AGL17	AGL8_SOLTU
AT4G22950.1|c88116_g2_i1	#N/A	-1.08096	#N/A	6.5221e-08	6e-34	SHP2, AGL5	JOIN_SOLLC
AT4G22950.1|c88116_g3_i1	#N/A	1.93986	#N/A	1.38719e-103	3e-40	AGL19, GL19	SEP2_ARATH
AT4G22950.1|c88116_g6_i1	4.05702	-1.85693	5.39e-91	1.34608e-26	4e-42	AGL71	SEP1_ARATH
AT4G22950.1|c88116_g7_i1	3.57929	-2.73373	3.48e-33	7.00571e-41	3e-38	AGL19, GL19	AP1_SINAL
AT4G22950.1|c88116_g8_i1	3.20283	-5.44862	1.05e-16	1.5916e-59	6e-37	AGL19, GL19	AGL8_SOLTU
AT4G22950.1|c88293_g2_i1	#N/A	-6.2077	#N/A	3.84159e-10	2e-35	SEP2, AGL4	MAD50_ORYSJ
AT4G22950.1|c88293_g3_i1	4.67932	-4.6523	4.88e-21	5.28887e-20	6e-30	MAF5, AGL68	AG_TOBAC
AT4G22950.1|c88293_g4_i2	#N/A	1.0244	#N/A	4.29648e-13	2e-41	ANR1, AGL44	AG_SOLLC
AT4G22950.1|c88293_g4_i3	#N/A	1.00857	#N/A	2.04981e-08	5e-39	AGL16	AG_SOLLC
AT4G22950.1|c89673_g3_i1	2.5571	-4.04286	1.13e-09	2.66332e-15	7e-57	SEP3, AGL9	SOC1_ARATH
AT4G22950.1|c89673_g4_i1	#N/A	1.00933	#N/A	0.0181732	7e-68	AP1, AGL7	SOC1_ARATH
AT4G22950.1|c89673_g5_i1	#N/A	-0.594356	#N/A	0.0323835	5e-30	SEP2, AGL4	.
AT4G22950.1|c90289_g1_i1	#N/A	-6.58019	#N/A	3.35652e-17	4e-32	SEP3, AGL9	SVP_ARATH
AT4G22950.1|c90289_g1_i2	#N/A	-3.91941	#N/A	1.52295e-11	4e-32	SHP2, AGL5	SVP_ARATH
AT4G22950.1|c90289_g1_i3	#N/A	-6.22076	#N/A	4.64902e-14	2e-30	AGL13	JOIN_SOLLC
AT4G22950.1|c90289_g1_i4	#N/A	-3.7367	#N/A	4.66913e-15	6e-32	AGL66	SVP_ARATH
AT4G22950.1|c90323_g1_i1	#N/A	-2.10096	#N/A	1.16256e-06	1e-27	AGL19, GL19	MADS6_ORYSJ
AT4G22950.1|c90323_g1_i3	#N/A	-3.35501	#N/A	2.20298e-07	9e-28	STK, AGL11	MADS6_ORYSJ
AT4G22950.1|c90323_g1_i4	#N/A	-3.48803	#N/A	5.39034e-09	2e-26	AGL21	MADS6_ORYSJ
AT4G22950.1|c90323_g2_i1	2.04899	-6.22904	0.00154311	3.27591e-10	7e-31	ANR1, AGL44	MADS6_ORYSJ
AT4G22950.1|c90829_g2_i1	1.1897	-1.19673	0.000987966	0.000535958	2e-28	STK, AGL11	SVP_ARATH
AT4G22950.1|c90829_g2_i2	1.15059	#N/A	0.00898954	#N/A	#N/A	AT5G51860.1	SVP_ARATH
AT4G22950.1|c91178_g1_i1	#N/A	0.91527	#N/A	6.39006e-05	2e-43	AGL6	.
AT4G22950.1|c91178_g1_i2	0.795429	0.91607	0.0108592	4.17984e-07	2e-44	STK, AGL11	AG_PETHY
AT4G22950.1|c91178_g3_i1	3.45864	#N/A	0.0381059	#N/A	#N/A	AGL42	.
AT4G22950.1|c91377_g1_i11	#N/A	-1.25752	#N/A	0.0409181	6e-31	AG	SVP_ARATH
AT4G22950.1|c91377_g1_i14	#N/A	-1.45927	#N/A	0.0105688	5e-31	AGL17	SVP_ARATH
AT4G22950.1|c91377_g1_i7	1.00989	-1.60387	0.0272888	0.000969482	3e-30	AGL16	SVP_ARATH
AT4G22950.1|c92021_g1_i1	-0.590455	-1.80131	0.0402832	4.85062e-15	1e-32	ANR1, AGL44	AGL8_SOLTU
AT4G22950.1|c92021_g1_i2	#N/A	-2.01557	#N/A	2.03538e-19	2e-34	MAF4	AGL8_SOLTU
AT4G22950.1|c92220_g3_i1	#N/A	-4.03027	#N/A	1.63034e-06	1e-21	SEP1, AGL2	.
AT4G22950.1|c94107_g4_i1	#N/A	-3.63595	#N/A	0.0283594	7e-33	SEP1, AGL2	SOC1_ARATH
AT4G22950.1|c94107_g4_i2	#N/A	-2.09286	#N/A	0.00115242	1e-20	AGL71	SOC1_ARATH
AT4G22950.1|c94107_g4_i4	#N/A	-3.10308	#N/A	2.46522e-14	6e-29	AGL14	SOC1_ARATH
AT4G22950.1|c94107_g4_i5	#N/A	-2.36011	#N/A	1.29791e-07	6e-22	AGL21	SOC1_ARATH
AT4G22950.1|c94107_g4_i6	#N/A	-2.94715	#N/A	0.00869684	3e-25	FLC, FLF, AGL25	SOC1_ARATH
AT4G22950.1|c94119_g4_i1	1.0762	#N/A	0.00206606	#N/A	#N/A	AGL14	AGL15_ARATH
AT4G22950.1|c95303_g7_i2	#N/A	2.01242	#N/A	5.87589e-14	4e-22	AGL18	CMB1_DIACA
AT4G22950.1|c95303_g7_i4	#N/A	1.69681	#N/A	5.83996e-10	5e-25	AGL13	.
AT4G22950.1|c95303_g7_i6	#N/A	2.55782	#N/A	1.04392e-25	5e-21	SEP3, AGL9	.
AT4G24540.1|c58215_g1_i1	1.95347	-3.14084	6.37e-16	1.1969e-23	1e-20	AGL42	GLOB_ANTMA
AT4G24540.1|c68983_g1_i1	2.49766	#N/A	3.07e-06	#N/A	#N/A	STK, AGL11	.
AT4G24540.1|c77424_g2_i1	#N/A	2.8464	#N/A	1.06152e-35	2e-23	FLC, FLF, AGL25	AGL11_ARATH
AT4G24540.1|c77424_g2_i2	1.03269	2.22337	0.00610522	2.59009e-19	9e-24	MAF4	AGL11_ARATH
AT4G24540.1|c80388_g1_i1	4.87661	1.85657	6.39e-15	4.2657e-13	1e-23	AGL6	MAD27_ORYSJ
AT4G24540.1|c80388_g1_i2	3.86727	3.17026	0.041874	5.12211e-09	2e-24	AGL18	MAD23_ORYSJ
AT4G24540.1|c86010_g1_i1	#N/A	-2.70268	#N/A	3.37374e-47	9e-24	AGL24	SOC1_ARATH
AT4G24540.1|c86010_g1_i2	#N/A	-2.06302	#N/A	1.4987e-20	9e-24	MAF5, AGL68	SOC1_ARATH
AT4G24540.1|c86010_g1_i3	#N/A	-2.65112	#N/A	1.19584e-32	3e-23	AT5G51860.1	SOC1_ARATH
AT4G24540.1|c86010_g2_i1	3.88577	-4.40448	1.47e-08	2.24398e-09	1e-24	AGL14	SOC1_ARATH
AT4G24540.1|c88116_g1_i1	-0.441773	0.770937	0.0401952	1.15896e-10	1e-22	SHP2, AGL5	AGL8_SOLTU
AT4G24540.1|c88116_g2_i1	#N/A	-1.08096	#N/A	6.5221e-08	4e-62	AGL6	JOIN_SOLLC
AT4G24540.1|c88116_g6_i1	4.05702	-1.85693	5.39e-91	1.34608e-26	5e-20	AGL42	SEP1_ARATH
AT4G24540.1|c88116_g7_i1	3.57929	-2.73373	3.48e-33	7.00571e-41	2e-22	AGL24	AP1_SINAL
AT4G24540.1|c88116_g8_i1	3.20283	-5.44862	1.05e-16	1.5916e-59	5e-20	AGL24	AGL8_SOLTU
AT4G24540.1|c88293_g2_i1	#N/A	-6.2077	#N/A	3.84159e-10	9e-20	AGL79	MAD50_ORYSJ
AT4G24540.1|c88293_g3_i1	4.67932	-4.6523	4.88e-21	5.28887e-20	2e-20	SEP3, AGL9	AG_TOBAC
AT4G24540.1|c88293_g4_i2	#N/A	1.0244	#N/A	4.29648e-13	5e-21	AGL17	AG_SOLLC
AT4G24540.1|c88293_g4_i3	#N/A	1.00857	#N/A	2.04981e-08	1e-20	AGL18	AG_SOLLC
AT4G24540.1|c89673_g3_i1	2.5571	-4.04286	1.13e-09	2.66332e-15	6e-25	CAL, CAL1, AGL10	SOC1_ARATH
AT4G24540.1|c89673_g4_i1	#N/A	1.00933	#N/A	0.0181732	7e-21	SHP2, AGL5	SOC1_ARATH
AT4G24540.1|c89673_g5_i1	#N/A	-0.594356	#N/A	0.0323835	3e-22	AGL79	.
AT4G24540.1|c90289_g1_i1	#N/A	-6.58019	#N/A	3.35652e-17	2e-57	CAL, CAL1, AGL10	SVP_ARATH
AT4G24540.1|c90289_g1_i2	#N/A	-3.91941	#N/A	1.52295e-11	3e-57	AGL6	SVP_ARATH
AT4G24540.1|c90289_g1_i3	#N/A	-6.22076	#N/A	4.64902e-14	1e-48	STK, AGL11	JOIN_SOLLC
AT4G24540.1|c90289_g1_i4	#N/A	-3.7367	#N/A	4.66913e-15	4e-57	ANR1, AGL44	SVP_ARATH
AT4G24540.1|c90323_g2_i1	2.04899	-6.22904	0.00154311	3.27591e-10	2e-20	AGL17	MADS6_ORYSJ
AT4G24540.1|c90829_g2_i1	1.1897	-1.19673	0.000987966	0.000535958	1e-55	AGL14	SVP_ARATH
AT4G24540.1|c90829_g2_i2	1.15059	#N/A	0.00898954	#N/A	#N/A	AGL71	SVP_ARATH
AT4G24540.1|c91178_g1_i1	#N/A	0.91527	#N/A	6.39006e-05	3e-25	SEP2, AGL4	.
AT4G24540.1|c91178_g1_i2	0.795429	0.91607	0.0108592	4.17984e-07	2e-25	AGL14	AG_PETHY
AT4G24540.1|c91178_g3_i1	3.45864	#N/A	0.0381059	#N/A	#N/A	SEP3, AGL9	.
AT4G24540.1|c91377_g1_i11	#N/A	-1.25752	#N/A	0.0409181	2e-40	AGL19, GL19	SVP_ARATH
AT4G24540.1|c91377_g1_i14	#N/A	-1.45927	#N/A	0.0105688	2e-40	SHP2, AGL5	SVP_ARATH
AT4G24540.1|c91377_g1_i7	1.00989	-1.60387	0.0272888	0.000969482	1e-39	AGL18	SVP_ARATH
AT4G24540.1|c94119_g4_i1	1.0762	#N/A	0.00206606	#N/A	#N/A	AG	AGL15_ARATH
AT4G37940.1|c11865_g1_i1	3.99923	#N/A	0.0064832	#N/A	#N/A	FLC, FLF, AGL25	AGL11_ARATH
AT4G37940.1|c46138_g1_i1	4.38611	-3.50362	9.39e-32	9.69262e-29	2e-23	AGL31, MAF2	.
AT4G37940.1|c58215_g1_i1	1.95347	-3.14084	6.37e-16	1.1969e-23	4e-24	AGL42	GLOB_ANTMA
AT4G37940.1|c59357_g1_i1	-2.36463	-1.93566	4.86e-06	0.000160602	4e-20	AGL13	.
AT4G37940.1|c65987_g1_i1	0.616491	0.860406	0.0115876	3.00852e-05	4e-24	AGL12, XAL1	.
AT4G37940.1|c67980_g1_i1	3.40477	-4.64172	7.5e-46	1.56374e-70	4e-30	AGL21	DEFA_ANTMA
AT4G37940.1|c68983_g1_i1	2.49766	#N/A	3.07e-06	#N/A	#N/A	AGL14	.
AT4G37940.1|c72632_g1_i1	-0.657329	-0.69548	0.00346693	0.00327915	6e-23	SEP2, AGL4	AMP22_MACIN
AT4G37940.1|c72752_g1_i1	#N/A	2.04721	#N/A	3.00075e-12	1e-32	SEP1, AGL2	AGL12_ARATH
AT4G37940.1|c73602_g1_i1	#N/A	-2.1514	#N/A	0.000370304	7e-74	AG	MAD27_ORYSJ
AT4G37940.1|c75036_g1_i1	1.62	#N/A	0.026963	#N/A	#N/A	AT5G51860.1	AGL8_SOLLC
AT4G37940.1|c77146_g1_i1	4.86245	-3.05567	2.23e-57	9.44112e-37	2e-37	AGL15	MADS6_ORYSJ
AT4G37940.1|c77424_g2_i1	#N/A	2.8464	#N/A	1.06152e-35	2e-40	AGL15	AGL11_ARATH
AT4G37940.1|c77424_g2_i2	1.03269	2.22337	0.00610522	2.59009e-19	5e-41	MAF5, AGL68	AGL11_ARATH
AT4G37940.1|c79125_g1_i1	-0.337232	-1.06553	0.0376032	1.65291e-13	2e-29	FLC, FLF, AGL25	DEFA_ANTMA
AT4G37940.1|c79125_g1_i2	#N/A	-1.33763	#N/A	8.74662e-23	2e-29	FLR1, FLOR1	DEFA_ANTMA
AT4G37940.1|c80136_g1_i1	-0.902144	-1.17782	0.000240946	1.56522e-08	5e-23	AGL21	MADS6_ORYSJ
AT4G37940.1|c80388_g1_i1	4.87661	1.85657	6.39e-15	4.2657e-13	6e-81	SEP2, AGL4	MAD27_ORYSJ
AT4G37940.1|c80388_g1_i2	3.86727	3.17026	0.041874	5.12211e-09	7e-73	AGL13	MAD23_ORYSJ
AT4G37940.1|c81232_g1_i1	#N/A	4.3507	#N/A	8.0693e-29	2e-23	AGL42	FBP24_PETHY
AT4G37940.1|c81830_g1_i1	3.47777	-2.12244	1.55e-42	3.51118e-24	1e-31	AGL42	AGL9_PETHY
AT4G37940.1|c81830_g2_i1	#N/A	1.65047	#N/A	4.67633e-37	1e-30	AGL15	AGL9_PETHY
AT4G37940.1|c83301_g1_i1	2.99072	-1.46114	1.82e-39	9.64495e-16	4e-25	ANR1, AGL44	DEFA_ANTMA
AT4G37940.1|c83301_g2_i1	0.625109	0.808452	0.0167744	3.40043e-11	4e-27	AGL18	DEFA_ANTMA
AT4G37940.1|c86010_g1_i1	#N/A	-2.70268	#N/A	3.37374e-47	1e-35	AGL21	SOC1_ARATH
AT4G37940.1|c86010_g1_i2	#N/A	-2.06302	#N/A	1.4987e-20	3e-36	FLR1, FLOR1	SOC1_ARATH
AT4G37940.1|c86010_g1_i3	#N/A	-2.65112	#N/A	1.19584e-32	1e-24	AT5G51860.1	SOC1_ARATH
AT4G37940.1|c86010_g2_i1	3.88577	-4.40448	1.47e-08	2.24398e-09	2e-26	AG	SOC1_ARATH
AT4G37940.1|c87555_g1_i1	#N/A	0.935487	#N/A	2.1441e-14	6e-36	AGL12, XAL1	AGL6_ARATH
AT4G37940.1|c88116_g1_i1	-0.441773	0.770937	0.0401952	1.15896e-10	8e-41	AGL6	AGL8_SOLTU
AT4G37940.1|c88116_g2_i1	#N/A	-1.08096	#N/A	6.5221e-08	5e-32	SEP2, AGL4	JOIN_SOLLC
AT4G37940.1|c88116_g3_i1	#N/A	1.93986	#N/A	1.38719e-103	5e-37	AGL21	SEP2_ARATH
AT4G37940.1|c88116_g6_i1	4.05702	-1.85693	5.39e-91	1.34608e-26	5e-37	AGL42	SEP1_ARATH
AT4G37940.1|c88116_g7_i1	3.57929	-2.73373	3.48e-33	7.00571e-41	4e-41	AGL21	AP1_SINAL
AT4G37940.1|c88116_g8_i1	3.20283	-5.44862	1.05e-16	1.5916e-59	3e-39	AGL21	AGL8_SOLTU
AT4G37940.1|c88293_g2_i1	#N/A	-6.2077	#N/A	3.84159e-10	3e-20	AGL16	MAD50_ORYSJ
AT4G37940.1|c88293_g3_i1	4.67932	-4.6523	4.88e-21	5.28887e-20	2e-29	CAL, CAL1, AGL10	AG_TOBAC
AT4G37940.1|c88293_g4_i2	#N/A	1.0244	#N/A	4.29648e-13	2e-39	SHP2, AGL5	AG_SOLLC
AT4G37940.1|c88293_g4_i3	#N/A	1.00857	#N/A	2.04981e-08	4e-37	AGL13	AG_SOLLC
AT4G37940.1|c89673_g3_i1	2.5571	-4.04286	1.13e-09	2.66332e-15	7e-41	AP1, AGL7	SOC1_ARATH
AT4G37940.1|c89673_g4_i1	#N/A	1.00933	#N/A	0.0181732	1e-37	AGL6	SOC1_ARATH
AT4G37940.1|c89673_g5_i1	#N/A	-0.594356	#N/A	0.0323835	3e-23	AP3, ATAP3	.
AT4G37940.1|c90289_g1_i1	#N/A	-6.58019	#N/A	3.35652e-17	6e-36	AP1, AGL7	SVP_ARATH
AT4G37940.1|c90289_g1_i2	#N/A	-3.91941	#N/A	1.52295e-11	7e-36	SEP2, AGL4	SVP_ARATH
AT4G37940.1|c90289_g1_i3	#N/A	-6.22076	#N/A	4.64902e-14	1e-35	AGL14	JOIN_SOLLC
AT4G37940.1|c90289_g1_i4	#N/A	-3.7367	#N/A	4.66913e-15	9e-36	AGL17	SVP_ARATH
AT4G37940.1|c90323_g1_i1	#N/A	-2.10096	#N/A	1.16256e-06	2e-23	AGL24	MADS6_ORYSJ
AT4G37940.1|c90323_g1_i3	#N/A	-3.35501	#N/A	2.20298e-07	2e-23	AGL14	MADS6_ORYSJ
AT4G37940.1|c90323_g1_i4	#N/A	-3.48803	#N/A	5.39034e-09	2e-22	FLC, FLF, AGL25	MADS6_ORYSJ
AT4G37940.1|c90323_g2_i1	2.04899	-6.22904	0.00154311	3.27591e-10	2e-25	SHP2, AGL5	MADS6_ORYSJ
AT4G37940.1|c90829_g2_i1	1.1897	-1.19673	0.000987966	0.000535958	4e-32	AG	SVP_ARATH
AT4G37940.1|c90829_g2_i2	1.15059	#N/A	0.00898954	#N/A	#N/A	AGL42	SVP_ARATH
AT4G37940.1|c91178_g1_i1	#N/A	0.91527	#N/A	6.39006e-05	2e-39	AGL79	.
AT4G37940.1|c91178_g1_i2	0.795429	0.91607	0.0108592	4.17984e-07	5e-39	AG	AG_PETHY
AT4G37940.1|c91178_g3_i1	3.45864	#N/A	0.0381059	#N/A	#N/A	CAL, CAL1, AGL10	.
AT4G37940.1|c91377_g1_i11	#N/A	-1.25752	#N/A	0.0409181	5e-32	AGL24	SVP_ARATH
AT4G37940.1|c91377_g1_i14	#N/A	-1.45927	#N/A	0.0105688	4e-32	AGL6	SVP_ARATH
AT4G37940.1|c91377_g1_i7	1.00989	-1.60387	0.0272888	0.000969482	2e-31	AGL13	SVP_ARATH
AT4G37940.1|c92021_g1_i1	-0.590455	-1.80131	0.0402832	4.85062e-15	1e-34	AGL17	AGL8_SOLTU
AT4G37940.1|c92021_g1_i2	#N/A	-2.01557	#N/A	2.03538e-19	3e-36	MAF5, AGL68	AGL8_SOLTU
AT4G37940.1|c92220_g3_i1	#N/A	-4.03027	#N/A	1.63034e-06	4e-20	AGL42	.
AT4G37940.1|c94119_g4_i1	1.0762	#N/A	0.00206606	#N/A	#N/A	AGL19, GL19	AGL15_ARATH
AT4G37940.1|c95303_g7_i2	#N/A	2.01242	#N/A	5.87589e-14	1e-21	AGL13	CMB1_DIACA
AT4G37940.1|c95303_g7_i4	#N/A	1.69681	#N/A	5.83996e-10	7e-24	STK, AGL11	.
AT4G37940.1|c95303_g7_i6	#N/A	2.55782	#N/A	1.04392e-25	1e-20	CAL, CAL1, AGL10	.
AT5G10140.1|c46138_g1_i1	4.38611	-3.50362	9.39e-32	9.69262e-29	2e-24	MAF4	.
AT5G10140.1|c58215_g1_i1	1.95347	-3.14084	6.37e-16	1.1969e-23	2e-23	AGL31, MAF2	GLOB_ANTMA
AT5G10140.1|c65987_g1_i1	0.616491	0.860406	0.0115876	3.00852e-05	3e-23	ANR1, AGL44	.
AT5G10140.1|c67980_g1_i1	3.40477	-4.64172	7.5e-46	1.56374e-70	3e-21	FLC, FLF, AGL25	DEFA_ANTMA
AT5G10140.1|c68983_g1_i1	2.49766	#N/A	3.07e-06	#N/A	#N/A	AG	.
AT5G10140.1|c72632_g1_i1	-0.657329	-0.69548	0.00346693	0.00327915	2e-22	AGL79	AMP22_MACIN
AT5G10140.1|c72752_g1_i1	#N/A	2.04721	#N/A	3.00075e-12	4e-22	FLR1, FLOR1	AGL12_ARATH
AT5G10140.1|c73602_g1_i1	#N/A	-2.1514	#N/A	0.000370304	6e-22	AGL19, GL19	MAD27_ORYSJ
AT5G10140.1|c75036_g1_i1	1.62	#N/A	0.026963	#N/A	#N/A	AGL71	AGL8_SOLLC
AT5G10140.1|c77146_g1_i1	4.86245	-3.05567	2.23e-57	9.44112e-37	2e-31	SEP1, AGL2	MADS6_ORYSJ
AT5G10140.1|c77424_g2_i1	#N/A	2.8464	#N/A	1.06152e-35	9e-29	SEP1, AGL2	AGL11_ARATH
AT5G10140.1|c77424_g2_i2	1.03269	2.22337	0.00610522	2.59009e-19	6e-29	SEP3, AGL9	AGL11_ARATH
AT5G10140.1|c79125_g1_i1	-0.337232	-1.06553	0.0376032	1.65291e-13	5e-21	SEP1, AGL2	DEFA_ANTMA
AT5G10140.1|c79125_g1_i2	#N/A	-1.33763	#N/A	8.74662e-23	5e-21	FLR1, FLOR1	DEFA_ANTMA
AT5G10140.1|c80388_g1_i1	4.87661	1.85657	6.39e-15	4.2657e-13	3e-21	AGL79	MAD27_ORYSJ
AT5G10140.1|c80388_g1_i2	3.86727	3.17026	0.041874	5.12211e-09	7e-22	STK, AGL11	MAD23_ORYSJ
AT5G10140.1|c81232_g1_i1	#N/A	4.3507	#N/A	8.0693e-29	5e-21	AGL31, MAF2	FBP24_PETHY
AT5G10140.1|c81830_g1_i1	3.47777	-2.12244	1.55e-42	3.51118e-24	3e-25	AGL31, MAF2	AGL9_PETHY
AT5G10140.1|c81830_g2_i1	#N/A	1.65047	#N/A	4.67633e-37	1e-24	SEP1, AGL2	AGL9_PETHY
AT5G10140.1|c86010_g1_i1	#N/A	-2.70268	#N/A	3.37374e-47	6e-27	FLC, FLF, AGL25	SOC1_ARATH
AT5G10140.1|c86010_g1_i2	#N/A	-2.06302	#N/A	1.4987e-20	8e-27	FLR1, FLOR1	SOC1_ARATH
AT5G10140.1|c86010_g2_i1	3.88577	-4.40448	1.47e-08	2.24398e-09	1e-20	AGL19, GL19	SOC1_ARATH
AT5G10140.1|c87555_g1_i1	#N/A	0.935487	#N/A	2.1441e-14	2e-30	ANR1, AGL44	AGL6_ARATH
AT5G10140.1|c88116_g1_i1	-0.441773	0.770937	0.0401952	1.15896e-10	6e-25	SEP2, AGL4	AGL8_SOLTU
AT5G10140.1|c88116_g2_i1	#N/A	-1.08096	#N/A	6.5221e-08	5e-23	AGL79	JOIN_SOLLC
AT5G10140.1|c88116_g3_i1	#N/A	1.93986	#N/A	1.38719e-103	9e-30	FLC, FLF, AGL25	SEP2_ARATH
AT5G10140.1|c88116_g6_i1	4.05702	-1.85693	5.39e-91	1.34608e-26	7e-31	AGL31, MAF2	SEP1_ARATH
AT5G10140.1|c88116_g7_i1	3.57929	-2.73373	3.48e-33	7.00571e-41	2e-23	FLC, FLF, AGL25	AP1_SINAL
AT5G10140.1|c88116_g8_i1	3.20283	-5.44862	1.05e-16	1.5916e-59	1e-24	FLC, FLF, AGL25	AGL8_SOLTU
AT5G10140.1|c88293_g2_i1	#N/A	-6.2077	#N/A	3.84159e-10	8e-20	AGL18	MAD50_ORYSJ
AT5G10140.1|c88293_g3_i1	4.67932	-4.6523	4.88e-21	5.28887e-20	7e-22	AP1, AGL7	AG_TOBAC
AT5G10140.1|c88293_g4_i2	#N/A	1.0244	#N/A	4.29648e-13	2e-24	AGL6	AG_SOLLC
AT5G10140.1|c88293_g4_i3	#N/A	1.00857	#N/A	2.04981e-08	7e-23	STK, AGL11	AG_SOLLC
AT5G10140.1|c89673_g3_i1	2.5571	-4.04286	1.13e-09	2.66332e-15	8e-29	ANR1, AGL44	SOC1_ARATH
AT5G10140.1|c89673_g4_i1	#N/A	1.00933	#N/A	0.0181732	1e-28	SEP2, AGL4	SOC1_ARATH
AT5G10140.1|c89673_g5_i1	#N/A	-0.594356	#N/A	0.0323835	3e-21	AGL16	.
AT5G10140.1|c90289_g1_i1	#N/A	-6.58019	#N/A	3.35652e-17	4e-24	ANR1, AGL44	SVP_ARATH
AT5G10140.1|c90289_g1_i2	#N/A	-3.91941	#N/A	1.52295e-11	4e-24	AGL79	SVP_ARATH
AT5G10140.1|c90289_g1_i3	#N/A	-6.22076	#N/A	4.64902e-14	3e-24	AGL19, GL19	JOIN_SOLLC
AT5G10140.1|c90289_g1_i4	#N/A	-3.7367	#N/A	4.66913e-15	4e-24	SHP2, AGL5	SVP_ARATH
AT5G10140.1|c90323_g2_i1	2.04899	-6.22904	0.00154311	3.27591e-10	5e-23	AGL6	MADS6_ORYSJ
AT5G10140.1|c90829_g2_i2	1.15059	#N/A	0.00898954	#N/A	#N/A	AGL42	SVP_ARATH
AT5G10140.1|c91178_g1_i1	#N/A	0.91527	#N/A	6.39006e-05	1e-21	AP3, ATAP3	.
AT5G10140.1|c91178_g1_i2	0.795429	0.91607	0.0108592	4.17984e-07	2e-21	AGL19, GL19	AG_PETHY
AT5G10140.1|c91178_g3_i1	3.45864	#N/A	0.0381059	#N/A	#N/A	AP1, AGL7	.
AT5G10140.1|c92021_g1_i1	-0.590455	-1.80131	0.0402832	4.85062e-15	5e-23	SHP2, AGL5	AGL8_SOLTU
AT5G10140.1|c92021_g1_i2	#N/A	-2.01557	#N/A	2.03538e-19	7e-23	AGL104	AGL8_SOLTU
AT5G10140.1|c93787_g2_i1	#N/A	9.64797	#N/A	5.70578e-64	3e-20	FLC, FLF, AGL25	MAD13_ORYSJ
AT5G10140.1|c94119_g4_i1	1.0762	#N/A	0.00206606	#N/A	#N/A	AGL24	AGL15_ARATH
AT5G10140.1|c95303_g7_i2	#N/A	2.01242	#N/A	5.87589e-14	4e-21	STK, AGL11	CMB1_DIACA
AT5G10140.1|c95303_g7_i4	#N/A	1.69681	#N/A	5.83996e-10	5e-26	AGL14	.
AT5G10140.1|c95303_g7_i6	#N/A	2.55782	#N/A	1.04392e-25	5e-20	AP1, AGL7	.
AT5G13790.1|c46138_g1_i1	4.38611	-3.50362	9.39e-32	9.69262e-29	6e-22	MAF5, AGL68	.
AT5G13790.1|c58215_g1_i1	1.95347	-3.14084	6.37e-16	1.1969e-23	1e-28	MAF4	GLOB_ANTMA
AT5G13790.1|c59357_g1_i1	-2.36463	-1.93566	4.86e-06	0.000160602	6e-24	STK, AGL11	.
AT5G13790.1|c65987_g1_i1	0.616491	0.860406	0.0115876	3.00852e-05	7e-24	AGL6	.
AT5G13790.1|c67980_g1_i1	3.40477	-4.64172	7.5e-46	1.56374e-70	3e-27	AGL15	DEFA_ANTMA
AT5G13790.1|c68983_g1_i1	2.49766	#N/A	3.07e-06	#N/A	#N/A	AGL19, GL19	.
AT5G13790.1|c72632_g1_i1	-0.657329	-0.69548	0.00346693	0.00327915	2e-27	AGL16	AMP22_MACIN
AT5G13790.1|c72752_g1_i1	#N/A	2.04721	#N/A	3.00075e-12	5e-30	AGL104	AGL12_ARATH
AT5G13790.1|c73602_g1_i1	#N/A	-2.1514	#N/A	0.000370304	2e-29	AGL21	MAD27_ORYSJ
AT5G13790.1|c75036_g1_i1	1.62	#N/A	0.026963	#N/A	#N/A	AGL42	AGL8_SOLLC
AT5G13790.1|c77146_g1_i1	4.86245	-3.05567	2.23e-57	9.44112e-37	9e-39	PI	MADS6_ORYSJ
AT5G13790.1|c77424_g2_i1	#N/A	2.8464	#N/A	1.06152e-35	2e-30	PI	AGL11_ARATH
AT5G13790.1|c77424_g2_i2	1.03269	2.22337	0.00610522	2.59009e-19	7e-31	CAL, CAL1, AGL10	AGL11_ARATH
AT5G13790.1|c79125_g1_i1	-0.337232	-1.06553	0.0376032	1.65291e-13	8e-27	AGL42	DEFA_ANTMA
AT5G13790.1|c79125_g1_i2	#N/A	-1.33763	#N/A	8.74662e-23	1e-26	FLR1, FLOR1	DEFA_ANTMA
AT5G13790.1|c80136_g1_i1	-0.902144	-1.17782	0.000240946	1.56522e-08	6e-24	SEP1, AGL2	MADS6_ORYSJ
AT5G13790.1|c80388_g1_i1	4.87661	1.85657	6.39e-15	4.2657e-13	1e-36	AP3, ATAP3	MAD27_ORYSJ
AT5G13790.1|c80388_g1_i2	3.86727	3.17026	0.041874	5.12211e-09	2e-35	AGL14	MAD23_ORYSJ
AT5G13790.1|c81232_g1_i1	#N/A	4.3507	#N/A	8.0693e-29	4e-24	FLR1, FLOR1	FBP24_PETHY
AT5G13790.1|c81830_g1_i1	3.47777	-2.12244	1.55e-42	3.51118e-24	2e-29	MAF4	AGL9_PETHY
AT5G13790.1|c81830_g2_i1	#N/A	1.65047	#N/A	4.67633e-37	3e-28	PI	AGL9_PETHY
AT5G13790.1|c83301_g1_i1	2.99072	-1.46114	1.82e-39	9.64495e-16	6e-26	AGL17	DEFA_ANTMA
AT5G13790.1|c83301_g2_i1	0.625109	0.808452	0.0167744	3.40043e-11	2e-28	AGL13	DEFA_ANTMA
AT5G13790.1|c86010_g1_i1	#N/A	-2.70268	#N/A	3.37374e-47	4e-34	AGL15	SOC1_ARATH
AT5G13790.1|c86010_g1_i2	#N/A	-2.06302	#N/A	1.4987e-20	4e-35	FLR1, FLOR1	SOC1_ARATH
AT5G13790.1|c86010_g1_i3	#N/A	-2.65112	#N/A	1.19584e-32	2e-25	AGL71	SOC1_ARATH
AT5G13790.1|c86010_g2_i1	3.88577	-4.40448	1.47e-08	2.24398e-09	5e-27	AGL21	SOC1_ARATH
AT5G13790.1|c87555_g1_i1	#N/A	0.935487	#N/A	2.1441e-14	1e-37	AGL17	AGL6_ARATH
AT5G13790.1|c88116_g1_i1	-0.441773	0.770937	0.0401952	1.15896e-10	3e-33	AGL79	AGL8_SOLTU
AT5G13790.1|c88116_g2_i1	#N/A	-1.08096	#N/A	6.5221e-08	2e-32	AP3, ATAP3	JOIN_SOLLC
AT5G13790.1|c88116_g3_i1	#N/A	1.93986	#N/A	1.38719e-103	2e-35	AGL15	SEP2_ARATH
AT5G13790.1|c88116_g6_i1	4.05702	-1.85693	5.39e-91	1.34608e-26	2e-36	MAF3, FCL3, AGL70	SEP1_ARATH
AT5G13790.1|c88116_g7_i1	3.57929	-2.73373	3.48e-33	7.00571e-41	8e-33	AGL15	AP1_SINAL
AT5G13790.1|c88116_g8_i1	3.20283	-5.44862	1.05e-16	1.5916e-59	7e-34	AGL15	AGL8_SOLTU
AT5G13790.1|c88293_g2_i1	#N/A	-6.2077	#N/A	3.84159e-10	2e-21	AGL13	MAD50_ORYSJ
AT5G13790.1|c88293_g3_i1	4.67932	-4.6523	4.88e-21	5.28887e-20	5e-28	AGL12, XAL1	AG_TOBAC
AT5G13790.1|c88293_g4_i2	#N/A	1.0244	#N/A	4.29648e-13	7e-34	SEP2, AGL4	AG_SOLLC
AT5G13790.1|c88293_g4_i3	#N/A	1.00857	#N/A	2.04981e-08	7e-32	AGL14	AG_SOLLC
AT5G13790.1|c89673_g3_i1	2.5571	-4.04286	1.13e-09	2.66332e-15	1e-31	AGL17	SOC1_ARATH
AT5G13790.1|c89673_g4_i1	#N/A	1.00933	#N/A	0.0181732	5e-29	AGL13	SOC1_ARATH
AT5G13790.1|c89673_g5_i1	#N/A	-0.594356	#N/A	0.0323835	5e-24	AGL18	.
AT5G13790.1|c90289_g1_i1	#N/A	-6.58019	#N/A	3.35652e-17	2e-33	AGL6	SVP_ARATH
AT5G13790.1|c90289_g1_i2	#N/A	-3.91941	#N/A	1.52295e-11	2e-33	AGL16	SVP_ARATH
AT5G13790.1|c90289_g1_i3	#N/A	-6.22076	#N/A	4.64902e-14	2e-31	SEP1, AGL2	JOIN_SOLLC
AT5G13790.1|c90289_g1_i4	#N/A	-3.7367	#N/A	4.66913e-15	4e-33	AGL6	SVP_ARATH
AT5G13790.1|c90323_g2_i1	2.04899	-6.22904	0.00154311	3.27591e-10	3e-27	SEP2, AGL4	MADS6_ORYSJ
AT5G13790.1|c90829_g2_i1	1.1897	-1.19673	0.000987966	0.000535958	2e-26	AGL19, GL19	SVP_ARATH
AT5G13790.1|c90829_g2_i2	1.15059	#N/A	0.00898954	#N/A	#N/A	CAL, CAL1, AGL10	SVP_ARATH
AT5G13790.1|c91178_g1_i1	#N/A	0.91527	#N/A	6.39006e-05	5e-35	AGL16	.
AT5G13790.1|c91178_g1_i2	0.795429	0.91607	0.0108592	4.17984e-07	3e-35	AGL21	AG_PETHY
AT5G13790.1|c91178_g3_i1	3.45864	#N/A	0.0381059	#N/A	#N/A	AGL12, XAL1	.
AT5G13790.1|c91377_g1_i11	#N/A	-1.25752	#N/A	0.0409181	8e-26	AGL21	SVP_ARATH
AT5G13790.1|c91377_g1_i14	#N/A	-1.45927	#N/A	0.0105688	8e-26	SEP2, AGL4	SVP_ARATH
AT5G13790.1|c91377_g1_i7	1.00989	-1.60387	0.0272888	0.000969482	2e-25	STK, AGL11	SVP_ARATH
AT5G13790.1|c92021_g1_i1	-0.590455	-1.80131	0.0402832	4.85062e-15	2e-31	AGL6	AGL8_SOLTU
AT5G13790.1|c92021_g1_i2	#N/A	-2.01557	#N/A	2.03538e-19	2e-31	SEP3, AGL9	AGL8_SOLTU
AT5G13790.1|c92220_g3_i1	#N/A	-4.03027	#N/A	1.63034e-06	5e-24	FLR1, FLOR1	.
AT5G13790.1|c94119_g4_i1	1.0762	#N/A	0.00206606	#N/A	#N/A	AGL21	AGL15_ARATH
AT5G13790.1|c95303_g7_i4	#N/A	1.69681	#N/A	5.83996e-10	3e-21	AGL14	.
AT5G15800.2|c11865_g1_i1	3.99923	#N/A	0.0064832	#N/A	#N/A	AGL15	AGL11_ARATH
AT5G15800.2|c135780_g1_i1	5.88131	-3.82579	2.38e-19	3.77133e-14	7e-57	AGL18	AGL9_ARADE
AT5G15800.2|c46138_g1_i1	4.38611	-3.50362	9.39e-32	9.69262e-29	5e-27	SEP3, AGL9	.
AT5G15800.2|c58215_g1_i1	1.95347	-3.14084	6.37e-16	1.1969e-23	2e-30	MAF5, AGL68	GLOB_ANTMA
AT5G15800.2|c59357_g1_i1	-2.36463	-1.93566	4.86e-06	0.000160602	4e-27	AGL14	.
AT5G15800.2|c61685_g1_i1	#N/A	1.3358	#N/A	1.25937e-18	2e-62	AGL6	AGL9_ARADE
AT5G15800.2|c65987_g1_i1	0.616491	0.860406	0.0115876	3.00852e-05	5e-40	SEP2, AGL4	.
AT5G15800.2|c67980_g1_i1	3.40477	-4.64172	7.5e-46	1.56374e-70	9e-31	SEP1, AGL2	DEFA_ANTMA
AT5G15800.2|c68983_g1_i1	2.49766	#N/A	3.07e-06	#N/A	#N/A	AGL24	.
AT5G15800.2|c72632_g1_i1	-0.657329	-0.69548	0.00346693	0.00327915	3e-29	AGL18	AMP22_MACIN
AT5G15800.2|c72752_g1_i1	#N/A	2.04721	#N/A	3.00075e-12	8e-34	SEP3, AGL9	AGL12_ARATH
AT5G15800.2|c73602_g1_i1	#N/A	-2.1514	#N/A	0.000370304	3e-27	AGL15	MAD27_ORYSJ
AT5G15800.2|c75036_g1_i1	1.62	#N/A	0.026963	#N/A	#N/A	AGL42	AGL8_SOLLC
AT5G15800.2|c75036_g1_i2	#N/A	-1.01836	#N/A	3.78875e-06	7e-22	AGL71	.
AT5G15800.2|c75710_g2_i1	#N/A	1.70029	#N/A	7.14608e-13	1e-32	AGL14	.
AT5G15800.2|c77146_g1_i1	4.86245	-3.05567	2.23e-57	9.44112e-37	9e-65	TT16, ABS, AGL50	MADS6_ORYSJ
AT5G15800.2|c77424_g2_i1	#N/A	2.8464	#N/A	1.06152e-35	8e-41	TT16, ABS, AGL46	AGL11_ARATH
AT5G15800.2|c77424_g2_i2	1.03269	2.22337	0.00610522	2.59009e-19	1e-41	AP1, AGL7	AGL11_ARATH
AT5G15800.2|c79125_g1_i1	-0.337232	-1.06553	0.0376032	1.65291e-13	4e-30	AGL31, MAF2	DEFA_ANTMA
AT5G15800.2|c79125_g1_i2	#N/A	-1.33763	#N/A	8.74662e-23	4e-30	SEP3, AGL9	DEFA_ANTMA
AT5G15800.2|c80136_g1_i1	-0.902144	-1.17782	0.000240946	1.56522e-08	8e-43	AGL42	MADS6_ORYSJ
AT5G15800.2|c80136_g2_i1	#N/A	-2.14994	#N/A	0.0128111	7e-32	AT5G51860.1	MADS6_ORYSJ
AT5G15800.2|c80388_g1_i1	4.87661	1.85657	6.39e-15	4.2657e-13	1e-33	AGL16	MAD27_ORYSJ
AT5G15800.2|c80388_g1_i2	3.86727	3.17026	0.041874	5.12211e-09	3e-33	AG	MAD23_ORYSJ
AT5G15800.2|c81232_g1_i1	#N/A	4.3507	#N/A	8.0693e-29	7e-26	FLR1, FLOR1	FBP24_PETHY
AT5G15800.2|c81830_g1_i1	3.47777	-2.12244	1.55e-42	3.51118e-24	3e-89	MAF5, AGL68	AGL9_PETHY
AT5G15800.2|c81830_g2_i1	#N/A	1.65047	#N/A	4.67633e-37	2e-88	TT16, ABS, AGL75	AGL9_PETHY
AT5G15800.2|c83301_g1_i1	2.99072	-1.46114	1.82e-39	9.64495e-16	6e-24	SHP2, AGL5	DEFA_ANTMA
AT5G15800.2|c83301_g2_i1	0.625109	0.808452	0.0167744	3.40043e-11	8e-26	STK, AGL11	DEFA_ANTMA
AT5G15800.2|c86010_g1_i1	#N/A	-2.70268	#N/A	3.37374e-47	3e-38	SEP1, AGL2	SOC1_ARATH
AT5G15800.2|c86010_g1_i2	#N/A	-2.06302	#N/A	1.4987e-20	1e-38	FLR1, FLOR1	SOC1_ARATH
AT5G15800.2|c86010_g1_i3	#N/A	-2.65112	#N/A	1.19584e-32	1e-26	AGL71	SOC1_ARATH
AT5G15800.2|c86010_g2_i1	3.88577	-4.40448	1.47e-08	2.24398e-09	2e-28	FLC, FLF, AGL25	SOC1_ARATH
AT5G15800.2|c87555_g1_i1	#N/A	0.935487	#N/A	2.1441e-14	2e-67	SHP2, AGL5	AGL6_ARATH
AT5G15800.2|c88116_g1_i1	-0.441773	0.770937	0.0401952	1.15896e-10	2e-51	AP3, ATAP3	AGL8_SOLTU
AT5G15800.2|c88116_g2_i1	#N/A	-1.08096	#N/A	6.5221e-08	5e-40	AGL16	JOIN_SOLLC
AT5G15800.2|c88116_g3_i1	#N/A	1.93986	#N/A	1.38719e-103	1e-95	SEP1, AGL2	SEP2_ARATH
AT5G15800.2|c88116_g6_i1	4.05702	-1.85693	5.39e-91	1.34608e-26	2e-87	MAF4	SEP1_ARATH
AT5G15800.2|c88116_g7_i1	3.57929	-2.73373	3.48e-33	7.00571e-41	4e-52	SEP1, AGL2	AP1_SINAL
AT5G15800.2|c88116_g8_i1	3.20283	-5.44862	1.05e-16	1.5916e-59	2e-52	SEP1, AGL2	AGL8_SOLTU
AT5G15800.2|c88293_g2_i1	#N/A	-6.2077	#N/A	3.84159e-10	2e-24	STK, AGL11	MAD50_ORYSJ
AT5G15800.2|c88293_g3_i1	4.67932	-4.6523	4.88e-21	5.28887e-20	3e-30	ANR1, AGL44	AG_TOBAC
AT5G15800.2|c88293_g4_i2	#N/A	1.0244	#N/A	4.29648e-13	9e-37	AGL79	AG_SOLLC
AT5G15800.2|c88293_g4_i3	#N/A	1.00857	#N/A	2.04981e-08	7e-35	AG	AG_SOLLC
AT5G15800.2|c89673_g3_i1	2.5571	-4.04286	1.13e-09	2.66332e-15	1e-37	SHP2, AGL5	SOC1_ARATH
AT5G15800.2|c89673_g4_i1	#N/A	1.00933	#N/A	0.0181732	1e-33	STK, AGL11	SOC1_ARATH
AT5G15800.2|c89673_g5_i1	#N/A	-0.594356	#N/A	0.0323835	2e-25	AGL13	.
AT5G15800.2|c90289_g1_i1	#N/A	-6.58019	#N/A	3.35652e-17	4e-29	SEP2, AGL4	SVP_ARATH
AT5G15800.2|c90289_g1_i2	#N/A	-3.91941	#N/A	1.52295e-11	5e-29	AGL18	SVP_ARATH
AT5G15800.2|c90289_g1_i3	#N/A	-6.22076	#N/A	4.64902e-14	4e-28	AGL42	JOIN_SOLLC
AT5G15800.2|c90289_g1_i4	#N/A	-3.7367	#N/A	4.66913e-15	6e-29	SEP2, AGL4	SVP_ARATH
AT5G15800.2|c90323_g1_i1	#N/A	-2.10096	#N/A	1.16256e-06	3e-24	AGL21	MADS6_ORYSJ
AT5G15800.2|c90323_g1_i3	#N/A	-3.35501	#N/A	2.20298e-07	2e-24	AG	MADS6_ORYSJ
AT5G15800.2|c90323_g1_i4	#N/A	-3.48803	#N/A	5.39034e-09	4e-23	AGL15	MADS6_ORYSJ
AT5G15800.2|c90323_g2_i1	2.04899	-6.22904	0.00154311	3.27591e-10	1e-27	AGL79	MADS6_ORYSJ
AT5G15800.2|c90829_g2_i1	1.1897	-1.19673	0.000987966	0.000535958	4e-29	AGL21	SVP_ARATH
AT5G15800.2|c90829_g2_i2	1.15059	#N/A	0.00898954	#N/A	#N/A	AP1, AGL7	SVP_ARATH
AT5G15800.2|c91178_g1_i1	#N/A	0.91527	#N/A	6.39006e-05	7e-39	AGL18	.
AT5G15800.2|c91178_g1_i2	0.795429	0.91607	0.0108592	4.17984e-07	1e-38	SEP1, AGL2	AG_PETHY
AT5G15800.2|c91178_g3_i1	3.45864	#N/A	0.0381059	#N/A	#N/A	ANR1, AGL44	.
AT5G15800.2|c91377_g1_i11	#N/A	-1.25752	#N/A	0.0409181	3e-27	FLC, FLF, AGL25	SVP_ARATH
AT5G15800.2|c91377_g1_i14	#N/A	-1.45927	#N/A	0.0105688	3e-27	AGL79	SVP_ARATH
AT5G15800.2|c91377_g1_i7	1.00989	-1.60387	0.0272888	0.000969482	1e-26	AGL14	SVP_ARATH
AT5G15800.2|c92021_g1_i1	-0.590455	-1.80131	0.0402832	4.85062e-15	3e-45	SEP2, AGL4	AGL8_SOLTU
AT5G15800.2|c92021_g1_i2	#N/A	-2.01557	#N/A	2.03538e-19	3e-48	CAL, CAL1, AGL10	AGL8_SOLTU
AT5G15800.2|c92220_g3_i1	#N/A	-4.03027	#N/A	1.63034e-06	4e-27	FLR1, FLOR1	.
AT5G15800.2|c94119_g4_i1	1.0762	#N/A	0.00206606	#N/A	#N/A	FLC, FLF, AGL25	AGL15_ARATH
AT5G15800.2|c95303_g7_i2	#N/A	2.01242	#N/A	5.87589e-14	5e-24	AGL14	CMB1_DIACA
AT5G15800.2|c95303_g7_i4	#N/A	1.69681	#N/A	5.83996e-10	1e-27	AG	.
AT5G15800.2|c95303_g7_i6	#N/A	2.55782	#N/A	1.04392e-25	7e-23	AGL12, XAL1	.
AT5G20240.1|c58215_g1_i1	1.95347	-3.14084	6.37e-16	1.1969e-23	1e-68	SEP3, AGL9	GLOB_ANTMA
AT5G20240.1|c59357_g1_i1	-2.36463	-1.93566	4.86e-06	0.000160602	2e-20	AG	.
AT5G20240.1|c65987_g1_i1	0.616491	0.860406	0.0115876	3.00852e-05	5e-23	AGL79	.
AT5G20240.1|c67980_g1_i1	3.40477	-4.64172	7.5e-46	1.56374e-70	4e-40	PI	DEFA_ANTMA
AT5G20240.1|c68983_g1_i1	2.49766	#N/A	3.07e-06	#N/A	#N/A	AGL21	.
AT5G20240.1|c72632_g1_i1	-0.657329	-0.69548	0.00346693	0.00327915	3e-65	AGL13	AMP22_MACIN
AT5G20240.1|c72752_g1_i1	#N/A	2.04721	#N/A	3.00075e-12	7e-20	CAL, CAL1, AGL10	AGL12_ARATH
AT5G20240.1|c75036_g1_i1	1.62	#N/A	0.026963	#N/A	#N/A	AGL31, MAF2	AGL8_SOLLC
AT5G20240.1|c77146_g1_i1	4.86245	-3.05567	2.23e-57	9.44112e-37	2e-32	AT5G51860.1	MADS6_ORYSJ
AT5G20240.1|c77424_g2_i1	#N/A	2.8464	#N/A	1.06152e-35	5e-27	AT5G51860.1	AGL11_ARATH
AT5G20240.1|c77424_g2_i2	1.03269	2.22337	0.00610522	2.59009e-19	3e-27	AGL12, XAL1	AGL11_ARATH
AT5G20240.1|c79125_g1_i1	-0.337232	-1.06553	0.0376032	1.65291e-13	2e-39	MAF3, FCL3, AGL70	DEFA_ANTMA
AT5G20240.1|c79125_g1_i2	#N/A	-1.33763	#N/A	8.74662e-23	2e-39	CAL, CAL1, AGL10	DEFA_ANTMA
AT5G20240.1|c80136_g1_i1	-0.902144	-1.17782	0.000240946	1.56522e-08	5e-20	AGL104	MADS6_ORYSJ
AT5G20240.1|c80388_g1_i1	4.87661	1.85657	6.39e-15	4.2657e-13	3e-25	AGL18	MAD27_ORYSJ
AT5G20240.1|c80388_g1_i2	3.86727	3.17026	0.041874	5.12211e-09	1e-25	AGL19, GL19	MAD23_ORYSJ
AT5G20240.1|c81232_g1_i1	#N/A	4.3507	#N/A	8.0693e-29	3e-34	FLR1, FLOR1	FBP24_PETHY
AT5G20240.1|c81830_g1_i1	3.47777	-2.12244	1.55e-42	3.51118e-24	6e-25	FLR1, FLOR1	AGL9_PETHY
AT5G20240.1|c81830_g2_i1	#N/A	1.65047	#N/A	4.67633e-37	3e-24	AT5G51860.1	AGL9_PETHY
AT5G20240.1|c83301_g1_i1	2.99072	-1.46114	1.82e-39	9.64495e-16	9e-31	AGL6	DEFA_ANTMA
AT5G20240.1|c83301_g2_i1	0.625109	0.808452	0.0167744	3.40043e-11	3e-33	AGL14	DEFA_ANTMA
AT5G20240.1|c86010_g1_i1	#N/A	-2.70268	#N/A	3.37374e-47	7e-25	PI	SOC1_ARATH
AT5G20240.1|c86010_g1_i2	#N/A	-2.06302	#N/A	1.4987e-20	4e-25	FLR1, FLOR1	SOC1_ARATH
AT5G20240.1|c86010_g2_i1	3.88577	-4.40448	1.47e-08	2.24398e-09	9e-21	AGL15	SOC1_ARATH
AT5G20240.1|c87555_g1_i1	#N/A	0.935487	#N/A	2.1441e-14	4e-31	AGL6	AGL6_ARATH
AT5G20240.1|c88116_g1_i1	-0.441773	0.770937	0.0401952	1.15896e-10	5e-30	AGL16	AGL8_SOLTU
AT5G20240.1|c88116_g2_i1	#N/A	-1.08096	#N/A	6.5221e-08	2e-28	AGL18	JOIN_SOLLC
AT5G20240.1|c88116_g3_i1	#N/A	1.93986	#N/A	1.38719e-103	8e-33	PI	SEP2_ARATH
AT5G20240.1|c88116_g6_i1	4.05702	-1.85693	5.39e-91	1.34608e-26	2e-34	MAF5, AGL68	SEP1_ARATH
AT5G20240.1|c88116_g7_i1	3.57929	-2.73373	3.48e-33	7.00571e-41	2e-29	PI	AP1_SINAL
AT5G20240.1|c88116_g8_i1	3.20283	-5.44862	1.05e-16	1.5916e-59	5e-28	PI	AGL8_SOLTU
AT5G20240.1|c88293_g3_i1	4.67932	-4.6523	4.88e-21	5.28887e-20	2e-22	AGL17	AG_TOBAC
AT5G20240.1|c88293_g4_i2	#N/A	1.0244	#N/A	4.29648e-13	3e-28	AP3, ATAP3	AG_SOLLC
AT5G20240.1|c88293_g4_i3	#N/A	1.00857	#N/A	2.04981e-08	2e-26	AGL19, GL19	AG_SOLLC
AT5G20240.1|c89673_g3_i1	2.5571	-4.04286	1.13e-09	2.66332e-15	6e-21	SEP2, AGL4	SOC1_ARATH
AT5G20240.1|c89673_g4_i1	#N/A	1.00933	#N/A	0.0181732	2e-22	AGL14	SOC1_ARATH
AT5G20240.1|c90289_g1_i1	#N/A	-6.58019	#N/A	3.35652e-17	2e-25	AGL79	SVP_ARATH
AT5G20240.1|c90289_g1_i2	#N/A	-3.91941	#N/A	1.52295e-11	3e-25	AGL13	SVP_ARATH
AT5G20240.1|c90289_g1_i3	#N/A	-6.22076	#N/A	4.64902e-14	6e-26	AGL14	JOIN_SOLLC
AT5G20240.1|c90289_g1_i4	#N/A	-3.7367	#N/A	4.66913e-15	3e-25	AGL79	SVP_ARATH
AT5G20240.1|c90323_g2_i1	2.04899	-6.22904	0.00154311	3.27591e-10	7e-21	AP3, ATAP3	MADS6_ORYSJ
AT5G20240.1|c90829_g2_i1	1.1897	-1.19673	0.000987966	0.000535958	9e-21	FLC, FLF, AGL25	SVP_ARATH
AT5G20240.1|c90829_g2_i2	1.15059	#N/A	0.00898954	#N/A	#N/A	AGL79	SVP_ARATH
AT5G20240.1|c91178_g1_i1	#N/A	0.91527	#N/A	6.39006e-05	6e-26	AGL13	.
AT5G20240.1|c91178_g1_i2	0.795429	0.91607	0.0108592	4.17984e-07	1e-25	AGL42	AG_PETHY
AT5G20240.1|c91377_g1_i11	#N/A	-1.25752	#N/A	0.0409181	5e-26	AGL15	SVP_ARATH
AT5G20240.1|c91377_g1_i14	#N/A	-1.45927	#N/A	0.0105688	5e-26	AP3, ATAP3	SVP_ARATH
AT5G20240.1|c91377_g1_i7	1.00989	-1.60387	0.0272888	0.000969482	2e-25	AG	SVP_ARATH
AT5G20240.1|c92021_g1_i1	-0.590455	-1.80131	0.0402832	4.85062e-15	7e-26	AGL79	AGL8_SOLTU
AT5G20240.1|c92021_g1_i2	#N/A	-2.01557	#N/A	2.03538e-19	8e-26	AP1, AGL7	AGL8_SOLTU
AT5G20240.1|c92220_g3_i1	#N/A	-4.03027	#N/A	1.63034e-06	1e-20	FLR1, FLOR1	.
AT5G20240.1|c94119_g4_i1	1.0762	#N/A	0.00206606	#N/A	#N/A	AGL15	AGL15_ARATH
AT5G23150.1|c87341_g1_i1	#N/A	-0.268548	#N/A	0.0221073	3e-141	AT5G51860.1	HUA2_ARATH
AT5G23150.1|c96436_g2_i1	-0.822919	0.385871	0.000181634	0.00394533	1e-59	AGL71	HUAL2_ARATH
AT5G23260.2|c46138_g1_i1	4.38611	-3.50362	9.39e-32	9.69262e-29	3e-22	CAL, CAL1, AGL10	.
AT5G23260.2|c58215_g1_i1	1.95347	-3.14084	6.37e-16	1.1969e-23	6e-35	CAL, CAL1, AGL10	GLOB_ANTMA
AT5G23260.2|c65987_g1_i1	0.616491	0.860406	0.0115876	3.00852e-05	9e-25	AP3, ATAP3	.
AT5G23260.2|c67980_g1_i1	3.40477	-4.64172	7.5e-46	1.56374e-70	2e-27	TT16, ABS, AGL62	DEFA_ANTMA
AT5G23260.2|c68983_g1_i1	2.49766	#N/A	3.07e-06	#N/A	#N/A	AGL15	.
AT5G23260.2|c72632_g1_i1	-0.657329	-0.69548	0.00346693	0.00327915	2e-33	STK, AGL11	AMP22_MACIN
AT5G23260.2|c72752_g1_i1	#N/A	2.04721	#N/A	3.00075e-12	4e-28	AP1, AGL7	AGL12_ARATH
AT5G23260.2|c73602_g1_i1	#N/A	-2.1514	#N/A	0.000370304	2e-24	SEP1, AGL2	MAD27_ORYSJ
AT5G23260.2|c75036_g1_i1	1.62	#N/A	0.026963	#N/A	#N/A	MAF4	AGL8_SOLLC
AT5G23260.2|c77146_g1_i1	4.86245	-3.05567	2.23e-57	9.44112e-37	2e-28	AGL71	MADS6_ORYSJ
AT5G23260.2|c77424_g2_i1	#N/A	2.8464	#N/A	1.06152e-35	5e-29	AGL71	AGL11_ARATH
AT5G23260.2|c77424_g2_i2	1.03269	2.22337	0.00610522	2.59009e-19	1e-29	ANR1, AGL44	AGL11_ARATH
AT5G23260.2|c79125_g1_i1	-0.337232	-1.06553	0.0376032	1.65291e-13	6e-27	MAF5, AGL68	DEFA_ANTMA
AT5G23260.2|c79125_g1_i2	#N/A	-1.33763	#N/A	8.74662e-23	3e-26	AP1, AGL7	DEFA_ANTMA
AT5G23260.2|c80136_g1_i1	-0.902144	-1.17782	0.000240946	1.56522e-08	2e-20	SEP3, AGL9	MADS6_ORYSJ
AT5G23260.2|c80388_g1_i1	4.87661	1.85657	6.39e-15	4.2657e-13	5e-30	AGL13	MAD27_ORYSJ
AT5G23260.2|c80388_g1_i2	3.86727	3.17026	0.041874	5.12211e-09	1e-28	AGL24	MAD23_ORYSJ
AT5G23260.2|c81232_g1_i1	#N/A	4.3507	#N/A	8.0693e-29	2e-45	SEP3, AGL9	FBP24_PETHY
AT5G23260.2|c81830_g1_i1	3.47777	-2.12244	1.55e-42	3.51118e-24	2e-26	SEP3, AGL9	AGL9_PETHY
AT5G23260.2|c81830_g2_i1	#N/A	1.65047	#N/A	4.67633e-37	1e-25	AGL71	AGL9_PETHY
AT5G23260.2|c83301_g1_i1	2.99072	-1.46114	1.82e-39	9.64495e-16	2e-25	SEP2, AGL4	DEFA_ANTMA
AT5G23260.2|c83301_g2_i1	0.625109	0.808452	0.0167744	3.40043e-11	6e-28	AG	DEFA_ANTMA
AT5G23260.2|c86010_g1_i1	#N/A	-2.70268	#N/A	3.37374e-47	3e-28	TT16, ABS, AGL52	SOC1_ARATH
AT5G23260.2|c86010_g1_i2	#N/A	-2.06302	#N/A	1.4987e-20	3e-28	SEP3, AGL9	SOC1_ARATH
AT5G23260.2|c86010_g2_i1	3.88577	-4.40448	1.47e-08	2.24398e-09	1e-20	SEP1, AGL2	SOC1_ARATH
AT5G23260.2|c87555_g1_i1	#N/A	0.935487	#N/A	2.1441e-14	1e-27	SEP2, AGL4	AGL6_ARATH
AT5G23260.2|c88116_g1_i1	-0.441773	0.770937	0.0401952	1.15896e-10	4e-31	AGL18	AGL8_SOLTU
AT5G23260.2|c88116_g2_i1	#N/A	-1.08096	#N/A	6.5221e-08	5e-28	AGL13	JOIN_SOLLC
AT5G23260.2|c88116_g3_i1	#N/A	1.93986	#N/A	1.38719e-103	6e-28	TT16, ABS, AGL56	SEP2_ARATH
AT5G23260.2|c88116_g6_i1	4.05702	-1.85693	5.39e-91	1.34608e-26	2e-28	FLR1, FLOR1	SEP1_ARATH
AT5G23260.2|c88116_g7_i1	3.57929	-2.73373	3.48e-33	7.00571e-41	7e-31	TT16, ABS, AGL38	AP1_SINAL
AT5G23260.2|c88116_g8_i1	3.20283	-5.44862	1.05e-16	1.5916e-59	7e-28	TT16, ABS, AGL58	AGL8_SOLTU
AT5G23260.2|c88293_g3_i1	4.67932	-4.6523	4.88e-21	5.28887e-20	3e-21	SHP2, AGL5	AG_TOBAC
AT5G23260.2|c88293_g4_i2	#N/A	1.0244	#N/A	4.29648e-13	1e-28	AGL16	AG_SOLLC
AT5G23260.2|c88293_g4_i3	#N/A	1.00857	#N/A	2.04981e-08	2e-26	AGL21	AG_SOLLC
AT5G23260.2|c89673_g3_i1	2.5571	-4.04286	1.13e-09	2.66332e-15	6e-32	AGL79	SOC1_ARATH
AT5G23260.2|c89673_g4_i1	#N/A	1.00933	#N/A	0.0181732	8e-28	AG	SOC1_ARATH
AT5G23260.2|c89673_g5_i1	#N/A	-0.594356	#N/A	0.0323835	1e-20	STK, AGL11	.
AT5G23260.2|c90289_g1_i1	#N/A	-6.58019	#N/A	3.35652e-17	1e-25	AGL13	SVP_ARATH
AT5G23260.2|c90289_g1_i2	#N/A	-3.91941	#N/A	1.52295e-11	2e-25	STK, AGL11	SVP_ARATH
AT5G23260.2|c90289_g1_i3	#N/A	-6.22076	#N/A	4.64902e-14	4e-25	AGL19, GL19	JOIN_SOLLC
AT5G23260.2|c90289_g1_i4	#N/A	-3.7367	#N/A	4.66913e-15	2e-25	AP3, ATAP3	SVP_ARATH
AT5G23260.2|c90323_g2_i1	2.04899	-6.22904	0.00154311	3.27591e-10	6e-21	AGL16	MADS6_ORYSJ
AT5G23260.2|c90829_g2_i1	1.1897	-1.19673	0.000987966	0.000535958	3e-25	AGL15	SVP_ARATH
AT5G23260.2|c90829_g2_i2	1.15059	#N/A	0.00898954	#N/A	#N/A	AGL42	SVP_ARATH
AT5G23260.2|c91178_g1_i1	#N/A	0.91527	#N/A	6.39006e-05	9e-28	STK, AGL11	.
AT5G23260.2|c91178_g1_i2	0.795429	0.91607	0.0108592	4.17984e-07	2e-27	AGL42	AG_PETHY
AT5G23260.2|c91377_g1_i11	#N/A	-1.25752	#N/A	0.0409181	1e-26	SEP1, AGL2	SVP_ARATH
AT5G23260.2|c91377_g1_i14	#N/A	-1.45927	#N/A	0.0105688	1e-26	AGL16	SVP_ARATH
AT5G23260.2|c91377_g1_i7	1.00989	-1.60387	0.0272888	0.000969482	5e-26	AGL19, GL19	SVP_ARATH
AT5G23260.2|c92021_g1_i1	-0.590455	-1.80131	0.0402832	4.85062e-15	9e-24	AP3, ATAP3	AGL8_SOLTU
AT5G23260.2|c92021_g1_i2	#N/A	-2.01557	#N/A	2.03538e-19	6e-26	AGL12, XAL1	AGL8_SOLTU
AT5G23260.2|c94119_g4_i1	1.0762	#N/A	0.00206606	#N/A	#N/A	SEP1, AGL2	AGL15_ARATH
AT5G23260.2|c95303_g7_i4	#N/A	1.69681	#N/A	5.83996e-10	5e-21	AGL19, GL19	.
AT5G26580.1|c87346_g2_i2	-1.22361	#N/A	0.00289215	#N/A	#N/A	MAF3, FCL3, AGL70	AGL80_ARATH
AT5G26630.1|c87346_g2_i2	-1.22361	#N/A	0.00289215	#N/A	#N/A	MAF4	AGL80_ARATH
AT5G26650.1|c87346_g2_i2	-1.22361	#N/A	0.00289215	#N/A	#N/A	MAF5, AGL68	AGL80_ARATH
AT5G27810.1|c87346_g2_i2	-1.22361	#N/A	0.00289215	#N/A	#N/A	SHP2, AGL5	AGL80_ARATH
AT5G27960.1|c87346_g2_i2	-1.22361	#N/A	0.00289215	#N/A	#N/A	AG	AGL80_ARATH
AT5G41410.1|c11045_g1_i1	4.15244	-2.61244	0.00663964	0.030959	3e-27	AGL21	.
AT5G41410.1|c117981_g1_i1	4.60117	-5.69741	7.6e-38	1.43432e-41	4e-37	BEL1	BLH9_ARATH
AT5G41410.1|c118522_g1_i1	3.66872	-3.7243	1.31e-10	4.66246e-10	2e-33	AGL71	ATH1_ARATH
AT5G41410.1|c48133_g1_i1	4.20815	-2.79231	3.61e-06	0.000565752	3e-37	AGL42	.
AT5G41410.1|c83318_g1_i1	4.4153	-4.7186	1.35e-71	2.98005e-78	9e-59	BEL1	BLH1_ARATH
AT5G41410.1|c89797_g1_i1	0.729858	0.462464	0.00511317	0.00433089	2e-58	TT16, ABS, AGL35	BLH6_ARATH
AT5G41410.1|c91888_g2_i1	#N/A	-0.648202	#N/A	1.1078e-08	5e-51	ANR1, AGL44	BLH9_ARATH
AT5G41410.1|c93190_g3_i1	#N/A	1.37339	#N/A	2.61735e-10	4e-40	AGL21	BLH1_ARATH
AT5G41410.1|c93190_g3_i2	#N/A	1.16411	#N/A	8.8668e-19	5e-45	AGL79	BLH8_ARATH
AT5G41410.1|c93726_g1_i2	#N/A	0.379554	#N/A	0.0443463	1e-58	MAF5, AGL68	BLH1_ARATH
AT5G41410.1|c95675_g1_i1	-0.699212	-1.40572	0.00213058	4.24473e-08	3e-70	SEP1, AGL2	BLH2_ARATH
AT5G41410.1|c95675_g1_i4	-0.839909	-1.30789	0.000916668	1.30106e-06	4e-70	AGL12, XAL1	BLH2_ARATH
AT5G41410.1|c96966_g1_i2	#N/A	-1.39807	#N/A	9.41509e-08	3e-47	PI	BLH11_ARATH
AT5G41410.1|c96966_g1_i3	#N/A	-1.25422	#N/A	3.01304e-09	3e-22	TT16, ABS, AGL99	BLH11_ARATH
AT5G41410.1|c98092_g2_i1	-1.48415	0.479654	7.53e-15	0.00103242	1e-97	AGL42	TIC_ARATH
AT5G41410.1|c98092_g2_i2	-1.62504	0.526785	1.75e-20	0.000168559	1e-97	FLR1, FLOR1	BEL1_ARATH
AT5G41410.1|c98390_g2_i1	2.11018	-3.36664	2.71e-11	1.40712e-37	4e-59	AGL42	.
AT5G48670.1|c87346_g2_i2	-1.22361	#N/A	0.00289215	#N/A	#N/A	BEL1	AGL80_ARATH
AT5G51860.1|c11865_g1_i1	3.99923	#N/A	0.0064832	#N/A	#N/A	SEP1, AGL2	AGL11_ARATH
AT5G51860.1|c46138_g1_i1	4.38611	-3.50362	9.39e-32	9.69262e-29	6e-21	AP1, AGL7	.
AT5G51860.1|c58215_g1_i1	1.95347	-3.14084	6.37e-16	1.1969e-23	4e-21	AP1, AGL7	GLOB_ANTMA
AT5G51860.1|c59357_g1_i1	-2.36463	-1.93566	4.86e-06	0.000160602	1e-22	AGL19, GL19	.
AT5G51860.1|c65987_g1_i1	0.616491	0.860406	0.0115876	3.00852e-05	5e-23	AGL16	.
AT5G51860.1|c67980_g1_i1	3.40477	-4.64172	7.5e-46	1.56374e-70	1e-25	AT5G51860.1	DEFA_ANTMA
AT5G51860.1|c68983_g1_i1	2.49766	#N/A	3.07e-06	#N/A	#N/A	SEP1, AGL2	.
AT5G51860.1|c72632_g1_i1	-0.657329	-0.69548	0.00346693	0.00327915	4e-20	AGL14	AMP22_MACIN
AT5G51860.1|c72752_g1_i1	#N/A	2.04721	#N/A	3.00075e-12	6e-25	AGL12, XAL1	AGL12_ARATH
AT5G51860.1|c73602_g1_i1	#N/A	-2.1514	#N/A	0.000370304	3e-29	PI	MAD27_ORYSJ
AT5G51860.1|c75036_g1_i1	1.62	#N/A	0.026963	#N/A	#N/A	MAF5, AGL68	AGL8_SOLLC
AT5G51860.1|c77146_g1_i1	4.86245	-3.05567	2.23e-57	9.44112e-37	5e-36	AGL42	MADS6_ORYSJ
AT5G51860.1|c77424_g2_i1	#N/A	2.8464	#N/A	1.06152e-35	4e-32	AGL42	AGL11_ARATH
AT5G51860.1|c77424_g2_i2	1.03269	2.22337	0.00610522	2.59009e-19	2e-32	AGL17	AGL11_ARATH
AT5G51860.1|c79125_g1_i1	-0.337232	-1.06553	0.0376032	1.65291e-13	3e-25	SEP3, AGL9	DEFA_ANTMA
AT5G51860.1|c79125_g1_i2	#N/A	-1.33763	#N/A	8.74662e-23	4e-25	AGL12, XAL1	DEFA_ANTMA
AT5G51860.1|c80136_g1_i1	-0.902144	-1.17782	0.000240946	1.56522e-08	2e-23	CAL, CAL1, AGL10	MADS6_ORYSJ
AT5G51860.1|c80388_g1_i1	4.87661	1.85657	6.39e-15	4.2657e-13	4e-32	STK, AGL11	MAD27_ORYSJ
AT5G51860.1|c80388_g1_i2	3.86727	3.17026	0.041874	5.12211e-09	9e-33	AGL21	MAD23_ORYSJ
AT5G51860.1|c81232_g1_i1	#N/A	4.3507	#N/A	8.0693e-29	9e-27	SEP3, AGL9	FBP24_PETHY
AT5G51860.1|c81830_g1_i1	3.47777	-2.12244	1.55e-42	3.51118e-24	8e-27	AP1, AGL7	AGL9_PETHY
AT5G51860.1|c81830_g2_i1	#N/A	1.65047	#N/A	4.67633e-37	5e-26	AGL42	AGL9_PETHY
AT5G51860.1|c83301_g1_i1	2.99072	-1.46114	1.82e-39	9.64495e-16	2e-20	AGL79	DEFA_ANTMA
AT5G51860.1|c83301_g2_i1	0.625109	0.808452	0.0167744	3.40043e-11	3e-23	AGL19, GL19	DEFA_ANTMA
AT5G51860.1|c86010_g1_i1	#N/A	-2.70268	#N/A	3.37374e-47	2e-51	AT5G51860.1	SOC1_ARATH
AT5G51860.1|c86010_g1_i2	#N/A	-2.06302	#N/A	1.4987e-20	3e-48	CAL, CAL1, AGL10	SOC1_ARATH
AT5G51860.1|c86010_g1_i3	#N/A	-2.65112	#N/A	1.19584e-32	3e-39	AGL42	SOC1_ARATH
AT5G51860.1|c86010_g2_i1	3.88577	-4.40448	1.47e-08	2.24398e-09	9e-34	TT16, ABS, AGL94	SOC1_ARATH
AT5G51860.1|c87555_g1_i1	#N/A	0.935487	#N/A	2.1441e-14	1e-35	AGL79	AGL6_ARATH
AT5G51860.1|c88116_g1_i1	-0.441773	0.770937	0.0401952	1.15896e-10	3e-31	AGL13	AGL8_SOLTU
AT5G51860.1|c88116_g2_i1	#N/A	-1.08096	#N/A	6.5221e-08	4e-25	STK, AGL11	JOIN_SOLLC
AT5G51860.1|c88116_g3_i1	#N/A	1.93986	#N/A	1.38719e-103	4e-32	AT5G51860.1	SEP2_ARATH
AT5G51860.1|c88116_g6_i1	4.05702	-1.85693	5.39e-91	1.34608e-26	2e-33	SEP3, AGL9	SEP1_ARATH
AT5G51860.1|c88116_g7_i1	3.57929	-2.73373	3.48e-33	7.00571e-41	4e-32	AT5G51860.1	AP1_SINAL
AT5G51860.1|c88116_g8_i1	3.20283	-5.44862	1.05e-16	1.5916e-59	2e-32	AT5G51860.1	AGL8_SOLTU
AT5G51860.1|c88293_g2_i1	#N/A	-6.2077	#N/A	3.84159e-10	3e-23	AGL14	MAD50_ORYSJ
AT5G51860.1|c88293_g3_i1	4.67932	-4.6523	4.88e-21	5.28887e-20	4e-27	AGL6	AG_TOBAC
AT5G51860.1|c88293_g4_i2	#N/A	1.0244	#N/A	4.29648e-13	2e-33	AGL18	AG_SOLLC
AT5G51860.1|c88293_g4_i3	#N/A	1.00857	#N/A	2.04981e-08	3e-32	AGL15	AG_SOLLC
AT5G51860.1|c89673_g3_i1	2.5571	-4.04286	1.13e-09	2.66332e-15	1e-53	AP3, ATAP3	SOC1_ARATH
AT5G51860.1|c89673_g4_i1	#N/A	1.00933	#N/A	0.0181732	1e-51	AGL19, GL19	SOC1_ARATH
AT5G51860.1|c89673_g5_i1	#N/A	-0.594356	#N/A	0.0323835	4e-26	AGL14	.
AT5G51860.1|c90289_g1_i1	#N/A	-6.58019	#N/A	3.35652e-17	2e-25	STK, AGL11	SVP_ARATH
AT5G51860.1|c90289_g1_i2	#N/A	-3.91941	#N/A	1.52295e-11	1e-25	AGL14	SVP_ARATH
AT5G51860.1|c90289_g1_i3	#N/A	-6.22076	#N/A	4.64902e-14	1e-24	AT5G51860.1	JOIN_SOLLC
AT5G51860.1|c90289_g1_i4	#N/A	-3.7367	#N/A	4.66913e-15	2e-25	AGL16	SVP_ARATH
AT5G51860.1|c90323_g2_i1	2.04899	-6.22904	0.00154311	3.27591e-10	2e-24	AGL18	MADS6_ORYSJ
AT5G51860.1|c90829_g2_i1	1.1897	-1.19673	0.000987966	0.000535958	5e-26	SEP1, AGL2	SVP_ARATH
AT5G51860.1|c90829_g2_i2	1.15059	#N/A	0.00898954	#N/A	#N/A	AGL104	SVP_ARATH
AT5G51860.1|c91178_g1_i1	#N/A	0.91527	#N/A	6.39006e-05	9e-36	AGL14	.
AT5G51860.1|c91178_g1_i2	0.795429	0.91607	0.0108592	4.17984e-07	4e-36	AGL19, GL19	AG_PETHY
AT5G51860.1|c91178_g3_i1	3.45864	#N/A	0.0381059	#N/A	#N/A	AGL17	.
AT5G51860.1|c91377_g1_i11	#N/A	-1.25752	#N/A	0.0409181	2e-26	TT16, ABS, AGL97	SVP_ARATH
AT5G51860.1|c91377_g1_i14	#N/A	-1.45927	#N/A	0.0105688	1e-26	AGL18	SVP_ARATH
AT5G51860.1|c91377_g1_i7	1.00989	-1.60387	0.0272888	0.000969482	5e-26	AGL24	SVP_ARATH
AT5G51860.1|c92021_g1_i1	-0.590455	-1.80131	0.0402832	4.85062e-15	1e-28	AGL16	AGL8_SOLTU
AT5G51860.1|c92021_g1_i2	#N/A	-2.01557	#N/A	2.03538e-19	2e-30	AGL66	AGL8_SOLTU
AT5G51860.1|c92220_g3_i1	#N/A	-4.03027	#N/A	1.63034e-06	8e-23	AGL104	.
AT5G51860.1|c94107_g4_i1	#N/A	-3.63595	#N/A	0.0283594	1e-21	PI	SOC1_ARATH
AT5G51860.1|c94107_g4_i4	#N/A	-3.10308	#N/A	2.46522e-14	2e-21	AG	SOC1_ARATH
AT5G51860.1|c94119_g4_i1	1.0762	#N/A	0.00206606	#N/A	#N/A	PI	AGL15_ARATH
AT5G51860.1|c95303_g7_i4	#N/A	1.69681	#N/A	5.83996e-10	6e-20	AGL19, GL19	.
AT5G51870.3|c11865_g1_i1	3.99923	#N/A	0.0064832	#N/A	#N/A	PI	AGL11_ARATH
AT5G51870.3|c46138_g1_i1	4.38611	-3.50362	9.39e-32	9.69262e-29	9e-20	ANR1, AGL44	.
AT5G51870.3|c58215_g1_i1	1.95347	-3.14084	6.37e-16	1.1969e-23	9e-27	AGL12, XAL1	GLOB_ANTMA
AT5G51870.3|c59357_g1_i1	-2.36463	-1.93566	4.86e-06	0.000160602	1e-20	AGL24	.
AT5G51870.3|c65987_g1_i1	0.616491	0.860406	0.0115876	3.00852e-05	5e-22	AGL18	.
AT5G51870.3|c67980_g1_i1	3.40477	-4.64172	7.5e-46	1.56374e-70	3e-28	AGL71	DEFA_ANTMA
AT5G51870.3|c68983_g1_i1	2.49766	#N/A	3.07e-06	#N/A	#N/A	PI	.
AT5G51870.3|c72632_g1_i1	-0.657329	-0.69548	0.00346693	0.00327915	1e-25	AG	AMP22_MACIN
AT5G51870.3|c72752_g1_i1	#N/A	2.04721	#N/A	3.00075e-12	5e-23	AGL66	AGL12_ARATH
AT5G51870.3|c73602_g1_i1	#N/A	-2.1514	#N/A	0.000370304	1e-27	AT5G51860.1	MAD27_ORYSJ
AT5G51870.3|c75036_g1_i1	1.62	#N/A	0.026963	#N/A	#N/A	SEP3, AGL9	AGL8_SOLLC
AT5G51870.3|c77146_g1_i1	4.86245	-3.05567	2.23e-57	9.44112e-37	4e-30	AGL42	MADS6_ORYSJ
AT5G51870.3|c77424_g2_i1	#N/A	2.8464	#N/A	1.06152e-35	2e-31	AGL42	AGL11_ARATH
AT5G51870.3|c77424_g2_i2	1.03269	2.22337	0.00610522	2.59009e-19	1e-31	SHP2, AGL5	AGL11_ARATH
AT5G51870.3|c79125_g1_i1	-0.337232	-1.06553	0.0376032	1.65291e-13	1e-27	CAL, CAL1, AGL10	DEFA_ANTMA
AT5G51870.3|c79125_g1_i2	#N/A	-1.33763	#N/A	8.74662e-23	1e-27	ANR1, AGL44	DEFA_ANTMA
AT5G51870.3|c80136_g1_i1	-0.902144	-1.17782	0.000240946	1.56522e-08	2e-20	AP1, AGL7	MADS6_ORYSJ
AT5G51870.3|c80388_g1_i1	4.87661	1.85657	6.39e-15	4.2657e-13	4e-30	AGL14	MAD27_ORYSJ
AT5G51870.3|c80388_g1_i2	3.86727	3.17026	0.041874	5.12211e-09	3e-31	FLC, FLF, AGL25	MAD23_ORYSJ
AT5G51870.3|c81232_g1_i1	#N/A	4.3507	#N/A	8.0693e-29	4e-28	CAL, CAL1, AGL10	FBP24_PETHY
AT5G51870.3|c81830_g1_i1	3.47777	-2.12244	1.55e-42	3.51118e-24	5e-27	SEP2, AGL4	AGL9_PETHY
AT5G51870.3|c81830_g2_i1	#N/A	1.65047	#N/A	4.67633e-37	3e-26	AGL42	AGL9_PETHY
AT5G51870.3|c83301_g1_i1	2.99072	-1.46114	1.82e-39	9.64495e-16	2e-23	AP3, ATAP3	DEFA_ANTMA
AT5G51870.3|c83301_g2_i1	0.625109	0.808452	0.0167744	3.40043e-11	5e-26	AGL24	DEFA_ANTMA
AT5G51870.3|c86010_g1_i1	#N/A	-2.70268	#N/A	3.37374e-47	2e-45	AGL71	SOC1_ARATH
AT5G51870.3|c86010_g1_i2	#N/A	-2.06302	#N/A	1.4987e-20	1e-41	AP1, AGL7	SOC1_ARATH
AT5G51870.3|c86010_g1_i3	#N/A	-2.65112	#N/A	1.19584e-32	6e-34	AGL42	SOC1_ARATH
AT5G51870.3|c86010_g2_i1	3.88577	-4.40448	1.47e-08	2.24398e-09	3e-30	AT5G51860.1	SOC1_ARATH
AT5G51870.3|c87555_g1_i1	#N/A	0.935487	#N/A	2.1441e-14	3e-29	AP3, ATAP3	AGL6_ARATH
AT5G51870.3|c88116_g1_i1	-0.441773	0.770937	0.0401952	1.15896e-10	7e-33	STK, AGL11	AGL8_SOLTU
AT5G51870.3|c88116_g2_i1	#N/A	-1.08096	#N/A	6.5221e-08	2e-27	AGL14	JOIN_SOLLC
AT5G51870.3|c88116_g3_i1	#N/A	1.93986	#N/A	1.38719e-103	1e-28	AGL71	SEP2_ARATH
AT5G51870.3|c88116_g6_i1	4.05702	-1.85693	5.39e-91	1.34608e-26	9e-30	CAL, CAL1, AGL10	SEP1_ARATH
AT5G51870.3|c88116_g7_i1	3.57929	-2.73373	3.48e-33	7.00571e-41	6e-34	AGL71	AP1_SINAL
AT5G51870.3|c88116_g8_i1	3.20283	-5.44862	1.05e-16	1.5916e-59	9e-34	AGL71	AGL8_SOLTU
AT5G51870.3|c88293_g2_i1	#N/A	-6.2077	#N/A	3.84159e-10	9e-23	AG	MAD50_ORYSJ
AT5G51870.3|c88293_g3_i1	4.67932	-4.6523	4.88e-21	5.28887e-20	7e-26	SEP2, AGL4	AG_TOBAC
AT5G51870.3|c88293_g4_i2	#N/A	1.0244	#N/A	4.29648e-13	3e-31	AGL13	AG_SOLLC
AT5G51870.3|c88293_g4_i3	#N/A	1.00857	#N/A	2.04981e-08	4e-29	SEP1, AGL2	AG_SOLLC
AT5G51870.3|c89673_g3_i1	2.5571	-4.04286	1.13e-09	2.66332e-15	1e-53	AGL16	SOC1_ARATH
AT5G51870.3|c89673_g4_i1	#N/A	1.00933	#N/A	0.0181732	1e-46	SEP1, AGL2	SOC1_ARATH
AT5G51870.3|c89673_g5_i1	#N/A	-0.594356	#N/A	0.0323835	1e-29	AG	.
AT5G51870.3|c90289_g1_i1	#N/A	-6.58019	#N/A	3.35652e-17	4e-28	AGL19, GL19	SVP_ARATH
AT5G51870.3|c90289_g1_i2	#N/A	-3.91941	#N/A	1.52295e-11	4e-28	AG	SVP_ARATH
AT5G51870.3|c90289_g1_i3	#N/A	-6.22076	#N/A	4.64902e-14	3e-28	AGL42	JOIN_SOLLC
AT5G51870.3|c90289_g1_i4	#N/A	-3.7367	#N/A	4.66913e-15	6e-28	AGL18	SVP_ARATH
AT5G51870.3|c90323_g2_i1	2.04899	-6.22904	0.00154311	3.27591e-10	4e-25	AGL13	MADS6_ORYSJ
AT5G51870.3|c90829_g2_i1	1.1897	-1.19673	0.000987966	0.000535958	2e-24	TT16, ABS, AGL87	SVP_ARATH
AT5G51870.3|c90829_g2_i2	1.15059	#N/A	0.00898954	#N/A	#N/A	SEP3, AGL9	SVP_ARATH
AT5G51870.3|c91178_g1_i1	#N/A	0.91527	#N/A	6.39006e-05	3e-32	AG	.
AT5G51870.3|c91178_g1_i2	0.795429	0.91607	0.0108592	4.17984e-07	1e-31	FLR1, FLOR1	AG_PETHY
AT5G51870.3|c91178_g3_i1	3.45864	#N/A	0.0381059	#N/A	#N/A	SHP2, AGL5	.
AT5G51870.3|c91377_g1_i11	#N/A	-1.25752	#N/A	0.0409181	3e-28	AT5G51860.1	SVP_ARATH
AT5G51870.3|c91377_g1_i14	#N/A	-1.45927	#N/A	0.0105688	3e-28	AGL13	SVP_ARATH
AT5G51870.3|c91377_g1_i7	1.00989	-1.60387	0.0272888	0.000969482	9e-28	AGL21	SVP_ARATH
AT5G51870.3|c92021_g1_i1	-0.590455	-1.80131	0.0402832	4.85062e-15	1e-31	AGL18	AGL8_SOLTU
AT5G51870.3|c92021_g1_i2	#N/A	-2.01557	#N/A	2.03538e-19	1e-31	ANR1, AGL44	AGL8_SOLTU
AT5G51870.3|c92220_g3_i1	#N/A	-4.03027	#N/A	1.63034e-06	1e-20	SEP3, AGL9	.
AT5G51870.3|c94119_g4_i1	1.0762	#N/A	0.00206606	#N/A	#N/A	TT16, ABS, AGL51	AGL15_ARATH
AT5G51870.3|c95303_g7_i4	#N/A	1.69681	#N/A	5.83996e-10	1e-21	AGL24	.
AT5G60910.1|c11865_g1_i1	3.99923	#N/A	0.0064832	#N/A	#N/A	TT16, ABS, AGL50	AGL11_ARATH
AT5G60910.1|c135780_g1_i1	5.88131	-3.82579	2.38e-19	3.77133e-14	5e-31	AGL13	AGL9_ARADE
AT5G60910.1|c46138_g1_i1	4.38611	-3.50362	9.39e-32	9.69262e-29	7e-24	SHP2, AGL5	.
AT5G60910.1|c58215_g1_i1	1.95347	-3.14084	6.37e-16	1.1969e-23	2e-30	ANR1, AGL44	GLOB_ANTMA
AT5G60910.1|c59357_g1_i1	-2.36463	-1.93566	4.86e-06	0.000160602	4e-35	AGL21	.
AT5G60910.1|c61614_g1_i1	4.77125	-9.10143	2.78e-49	3.77963e-70	6e-50	AGL42	AGL8_SOLTU
AT5G60910.1|c61685_g1_i1	#N/A	1.3358	#N/A	1.25937e-18	1e-30	SEP2, AGL4	AGL9_ARADE
AT5G60910.1|c65987_g1_i1	0.616491	0.860406	0.0115876	3.00852e-05	1e-29	AGL13	.
AT5G60910.1|c67980_g1_i1	3.40477	-4.64172	7.5e-46	1.56374e-70	5e-36	AGL42	DEFA_ANTMA
AT5G60910.1|c68983_g1_i1	2.49766	#N/A	3.07e-06	#N/A	#N/A	TT16, ABS, AGL66	.
AT5G60910.1|c72632_g1_i1	-0.657329	-0.69548	0.00346693	0.00327915	5e-29	AGL19, GL19	AMP22_MACIN
AT5G60910.1|c72752_g1_i1	#N/A	2.04721	#N/A	3.00075e-12	1e-38	ANR1, AGL44	AGL12_ARATH
AT5G60910.1|c73602_g1_i1	#N/A	-2.1514	#N/A	0.000370304	4e-31	AGL71	MAD27_ORYSJ
AT5G60910.1|c75036_g1_i1	1.62	#N/A	0.026963	#N/A	#N/A	CAL, CAL1, AGL10	AGL8_SOLLC
AT5G60910.1|c77146_g1_i1	4.86245	-3.05567	2.23e-57	9.44112e-37	7e-54	AGL31, MAF2	MADS6_ORYSJ
AT5G60910.1|c77424_g2_i1	#N/A	2.8464	#N/A	1.06152e-35	3e-43	AGL31, MAF2	AGL11_ARATH
AT5G60910.1|c77424_g2_i2	1.03269	2.22337	0.00610522	2.59009e-19	9e-44	AGL6	AGL11_ARATH
AT5G60910.1|c79125_g1_i1	-0.337232	-1.06553	0.0376032	1.65291e-13	2e-35	AP1, AGL7	DEFA_ANTMA
AT5G60910.1|c79125_g1_i2	#N/A	-1.33763	#N/A	8.74662e-23	8e-34	AGL17	DEFA_ANTMA
AT5G60910.1|c80136_g1_i1	-0.902144	-1.17782	0.000240946	1.56522e-08	1e-34	AGL12, XAL1	MADS6_ORYSJ
AT5G60910.1|c80136_g2_i1	#N/A	-2.14994	#N/A	0.0128111	3e-24	AGL71	MADS6_ORYSJ
AT5G60910.1|c80388_g1_i1	4.87661	1.85657	6.39e-15	4.2657e-13	2e-38	AG	MAD27_ORYSJ
AT5G60910.1|c80388_g1_i2	3.86727	3.17026	0.041874	5.12211e-09	2e-37	AGL15	MAD23_ORYSJ
AT5G60910.1|c81232_g1_i1	#N/A	4.3507	#N/A	8.0693e-29	2e-29	AP1, AGL7	FBP24_PETHY
AT5G60910.1|c81830_g1_i1	3.47777	-2.12244	1.55e-42	3.51118e-24	5e-50	AGL79	AGL9_PETHY
AT5G60910.1|c81830_g2_i1	#N/A	1.65047	#N/A	4.67633e-37	2e-48	AGL31, MAF2	AGL9_PETHY
AT5G60910.1|c83301_g1_i1	2.99072	-1.46114	1.82e-39	9.64495e-16	2e-24	AGL16	DEFA_ANTMA
AT5G60910.1|c83301_g2_i1	0.625109	0.808452	0.0167744	3.40043e-11	7e-27	AGL21	DEFA_ANTMA
AT5G60910.1|c83742_g1_i1	#N/A	-3.61243	#N/A	2.55587e-55	1e-48	AGL42	AGL8_SOLTU
AT5G60910.1|c86010_g1_i1	#N/A	-2.70268	#N/A	3.37374e-47	2e-39	AGL42	SOC1_ARATH
AT5G60910.1|c86010_g1_i2	#N/A	-2.06302	#N/A	1.4987e-20	6e-40	ANR1, AGL44	SOC1_ARATH
AT5G60910.1|c86010_g1_i3	#N/A	-2.65112	#N/A	1.19584e-32	3e-25	AGL104	SOC1_ARATH
AT5G60910.1|c86010_g2_i1	3.88577	-4.40448	1.47e-08	2.24398e-09	7e-27	AGL71	SOC1_ARATH
AT5G60910.1|c87555_g1_i1	#N/A	0.935487	#N/A	2.1441e-14	5e-52	AGL16	AGL6_ARATH
AT5G60910.1|c88116_g1_i1	-0.441773	0.770937	0.0401952	1.15896e-10	5e-91	AGL14	AGL8_SOLTU
AT5G60910.1|c88116_g2_i1	#N/A	-1.08096	#N/A	6.5221e-08	2e-36	AG	JOIN_SOLLC
AT5G60910.1|c88116_g3_i1	#N/A	1.93986	#N/A	1.38719e-103	3e-53	AGL42	SEP2_ARATH
AT5G60910.1|c88116_g6_i1	4.05702	-1.85693	5.39e-91	1.34608e-26	1e-51	AP1, AGL7	SEP1_ARATH
AT5G60910.1|c88116_g7_i1	3.57929	-2.73373	3.48e-33	7.00571e-41	5e-83	AGL42	AP1_SINAL
AT5G60910.1|c88116_g8_i1	3.20283	-5.44862	1.05e-16	1.5916e-59	2e-88	AGL42	AGL8_SOLTU
AT5G60910.1|c88293_g2_i1	#N/A	-6.2077	#N/A	3.84159e-10	3e-22	AGL19, GL19	MAD50_ORYSJ
AT5G60910.1|c88293_g3_i1	4.67932	-4.6523	4.88e-21	5.28887e-20	8e-27	AGL79	AG_TOBAC
AT5G60910.1|c88293_g4_i2	#N/A	1.0244	#N/A	4.29648e-13	7e-43	STK, AGL11	AG_SOLLC
AT5G60910.1|c88293_g4_i3	#N/A	1.00857	#N/A	2.04981e-08	8e-41	PI	AG_SOLLC
AT5G60910.1|c89673_g3_i1	2.5571	-4.04286	1.13e-09	2.66332e-15	2e-38	AGL18	SOC1_ARATH
AT5G60910.1|c89673_g4_i1	#N/A	1.00933	#N/A	0.0181732	1e-36	AGL42	SOC1_ARATH
AT5G60910.1|c89673_g5_i1	#N/A	-0.594356	#N/A	0.0323835	3e-22	AGL19, GL19	.
AT5G60910.1|c90289_g1_i1	#N/A	-6.58019	#N/A	3.35652e-17	2e-28	SEP1, AGL2	SVP_ARATH
AT5G60910.1|c90289_g1_i2	#N/A	-3.91941	#N/A	1.52295e-11	2e-28	AGL19, GL19	SVP_ARATH
AT5G60910.1|c90289_g1_i3	#N/A	-6.22076	#N/A	4.64902e-14	5e-27	SEP3, AGL9	JOIN_SOLLC
AT5G60910.1|c90289_g1_i4	#N/A	-3.7367	#N/A	4.66913e-15	3e-28	AGL13	SVP_ARATH
AT5G60910.1|c90323_g1_i1	#N/A	-2.10096	#N/A	1.16256e-06	2e-28	FLC, FLF, AGL25	MADS6_ORYSJ
AT5G60910.1|c90323_g1_i3	#N/A	-3.35501	#N/A	2.20298e-07	1e-28	AGL19, GL19	MADS6_ORYSJ
AT5G60910.1|c90323_g1_i4	#N/A	-3.48803	#N/A	5.39034e-09	1e-27	SEP1, AGL2	MADS6_ORYSJ
AT5G60910.1|c90323_g2_i1	2.04899	-6.22904	0.00154311	3.27591e-10	4e-27	STK, AGL11	MADS6_ORYSJ
AT5G60910.1|c90829_g2_i1	1.1897	-1.19673	0.000987966	0.000535958	3e-26	AT5G51860.1	SVP_ARATH
AT5G60910.1|c90829_g2_i2	1.15059	#N/A	0.00898954	#N/A	#N/A	CAL, CAL1, AGL10	SVP_ARATH
AT5G60910.1|c91178_g1_i1	#N/A	0.91527	#N/A	6.39006e-05	9e-42	AGL19, GL19	.
AT5G60910.1|c91178_g1_i2	0.795429	0.91607	0.0108592	4.17984e-07	9e-43	FLR1, FLOR1	AG_PETHY
AT5G60910.1|c91178_g3_i1	3.45864	#N/A	0.0381059	#N/A	#N/A	AGL6	.
AT5G60910.1|c91377_g1_i11	#N/A	-1.25752	#N/A	0.0409181	2e-28	AGL71	SVP_ARATH
AT5G60910.1|c91377_g1_i14	#N/A	-1.45927	#N/A	0.0105688	2e-28	STK, AGL11	SVP_ARATH
AT5G60910.1|c91377_g1_i7	1.00989	-1.60387	0.0272888	0.000969482	3e-28	AGL15	SVP_ARATH
AT5G60910.1|c92021_g1_i1	-0.590455	-1.80131	0.0402832	4.85062e-15	1e-74	AGL13	AGL8_SOLTU
AT5G60910.1|c92021_g1_i2	#N/A	-2.01557	#N/A	2.03538e-19	1e-82	AGL17	AGL8_SOLTU
AT5G60910.1|c92220_g3_i1	#N/A	-4.03027	#N/A	1.63034e-06	4e-35	CAL, CAL1, AGL10	.
AT5G60910.1|c94119_g4_i1	1.0762	#N/A	0.00206606	#N/A	#N/A	AT5G51860.1	AGL15_ARATH
AT5G60910.1|c95303_g7_i2	#N/A	2.01242	#N/A	5.87589e-14	5e-27	AG	CMB1_DIACA
AT5G60910.1|c95303_g7_i4	#N/A	1.69681	#N/A	5.83996e-10	3e-30	AGL21	.
AT5G60910.1|c95303_g7_i5	-1.71695	3.77291	0.000115614	2.36577e-39	3e-21	AGL31, MAF2	.
AT5G60910.1|c95303_g7_i6	#N/A	2.55782	#N/A	1.04392e-25	1e-25	AGL66	.
AT5G62165.1|c11865_g1_i1	3.99923	#N/A	0.0064832	#N/A	#N/A	AT5G51860.1	AGL11_ARATH
AT5G62165.1|c46138_g1_i1	4.38611	-3.50362	9.39e-32	9.69262e-29	5e-25	AGL6	.
AT5G62165.1|c58215_g1_i1	1.95347	-3.14084	6.37e-16	1.1969e-23	3e-23	AGL17	GLOB_ANTMA
AT5G62165.1|c59357_g1_i1	-2.36463	-1.93566	4.86e-06	0.000160602	2e-20	FLC, FLF, AGL25	.
AT5G62165.1|c65987_g1_i1	0.616491	0.860406	0.0115876	3.00852e-05	3e-27	STK, AGL11	.
AT5G62165.1|c67980_g1_i1	3.40477	-4.64172	7.5e-46	1.56374e-70	4e-24	AGL42	DEFA_ANTMA
AT5G62165.1|c68983_g1_i1	2.49766	#N/A	3.07e-06	#N/A	#N/A	AT5G51860.1	.
AT5G62165.1|c72632_g1_i1	-0.657329	-0.69548	0.00346693	0.00327915	2e-22	AGL24	AMP22_MACIN
AT5G62165.1|c72752_g1_i1	#N/A	2.04721	#N/A	3.00075e-12	4e-25	AGL17	AGL12_ARATH
AT5G62165.1|c73602_g1_i1	#N/A	-2.1514	#N/A	0.000370304	5e-27	AGL42	MAD27_ORYSJ
AT5G62165.1|c75036_g1_i1	1.62	#N/A	0.026963	#N/A	#N/A	AP1, AGL7	AGL8_SOLLC
AT5G62165.1|c75036_g1_i2	#N/A	-1.01836	#N/A	3.78875e-06	4e-20	AGL42	.
AT5G62165.1|c77146_g1_i1	4.86245	-3.05567	2.23e-57	9.44112e-37	3e-36	MAF3, FCL3, AGL70	MADS6_ORYSJ
AT5G62165.1|c77424_g2_i1	#N/A	2.8464	#N/A	1.06152e-35	1e-36	MAF3, FCL3, AGL70	AGL11_ARATH
AT5G62165.1|c77424_g2_i2	1.03269	2.22337	0.00610522	2.59009e-19	4e-37	SEP2, AGL4	AGL11_ARATH
AT5G62165.1|c79125_g1_i1	-0.337232	-1.06553	0.0376032	1.65291e-13	8e-24	ANR1, AGL44	DEFA_ANTMA
AT5G62165.1|c79125_g1_i2	#N/A	-1.33763	#N/A	8.74662e-23	1e-23	SHP2, AGL5	DEFA_ANTMA
AT5G62165.1|c80136_g1_i1	-0.902144	-1.17782	0.000240946	1.56522e-08	4e-28	AGL66	MADS6_ORYSJ
AT5G62165.1|c80136_g2_i1	#N/A	-2.14994	#N/A	0.0128111	4e-22	AGL42	MADS6_ORYSJ
AT5G62165.1|c80388_g1_i1	4.87661	1.85657	6.39e-15	4.2657e-13	4e-29	AGL19, GL19	MAD27_ORYSJ
AT5G62165.1|c80388_g1_i2	3.86727	3.17026	0.041874	5.12211e-09	5e-30	SEP1, AGL2	MAD23_ORYSJ
AT5G62165.1|c81232_g1_i1	#N/A	4.3507	#N/A	8.0693e-29	1e-23	AGL12, XAL1	FBP24_PETHY
AT5G62165.1|c81830_g1_i1	3.47777	-2.12244	1.55e-42	3.51118e-24	2e-32	AGL14	AGL9_PETHY
AT5G62165.1|c81830_g2_i1	#N/A	1.65047	#N/A	4.67633e-37	3e-31	MAF4	AGL9_PETHY
AT5G62165.1|c83301_g2_i1	0.625109	0.808452	0.0167744	3.40043e-11	1e-21	FLC, FLF, AGL25	DEFA_ANTMA
AT5G62165.1|c86010_g1_i1	#N/A	-2.70268	#N/A	3.37374e-47	4e-57	AGL42	SOC1_ARATH
AT5G62165.1|c86010_g1_i2	#N/A	-2.06302	#N/A	1.4987e-20	2e-50	AGL17	SOC1_ARATH
AT5G62165.1|c86010_g1_i3	#N/A	-2.65112	#N/A	1.19584e-32	1e-37	SEP3, AGL9	SOC1_ARATH
AT5G62165.1|c86010_g2_i1	3.88577	-4.40448	1.47e-08	2.24398e-09	3e-40	AGL42	SOC1_ARATH
AT5G62165.1|c87555_g1_i1	#N/A	0.935487	#N/A	2.1441e-14	5e-35	AGL18	AGL6_ARATH
AT5G62165.1|c88116_g1_i1	-0.441773	0.770937	0.0401952	1.15896e-10	1e-29	AG	AGL8_SOLTU
AT5G62165.1|c88116_g2_i1	#N/A	-1.08096	#N/A	6.5221e-08	1e-26	AGL19, GL19	JOIN_SOLLC
AT5G62165.1|c88116_g3_i1	#N/A	1.93986	#N/A	1.38719e-103	1e-35	AGL42	SEP2_ARATH
AT5G62165.1|c88116_g6_i1	4.05702	-1.85693	5.39e-91	1.34608e-26	2e-37	AGL12, XAL1	SEP1_ARATH
AT5G62165.1|c88116_g7_i1	3.57929	-2.73373	3.48e-33	7.00571e-41	2e-30	AGL42	AP1_SINAL
AT5G62165.1|c88116_g8_i1	3.20283	-5.44862	1.05e-16	1.5916e-59	1e-29	AGL42	AGL8_SOLTU
AT5G62165.1|c88293_g2_i1	#N/A	-6.2077	#N/A	3.84159e-10	5e-30	AGL24	MAD50_ORYSJ
AT5G62165.1|c88293_g3_i1	4.67932	-4.6523	4.88e-21	5.28887e-20	2e-35	AP3, ATAP3	AG_TOBAC
AT5G62165.1|c88293_g4_i2	#N/A	1.0244	#N/A	4.29648e-13	1e-40	AGL14	AG_SOLLC
AT5G62165.1|c88293_g4_i3	#N/A	1.00857	#N/A	2.04981e-08	2e-38	TT16, ABS, AGL103	AG_SOLLC
AT5G62165.1|c89673_g3_i1	2.5571	-4.04286	1.13e-09	2.66332e-15	1e-58	AGL13	SOC1_ARATH
AT5G62165.1|c89673_g4_i1	#N/A	1.00933	#N/A	0.0181732	3e-52	AGL42	SOC1_ARATH
AT5G62165.1|c89673_g5_i1	#N/A	-0.594356	#N/A	0.0323835	1e-32	AGL24	.
AT5G62165.1|c90289_g1_i1	#N/A	-6.58019	#N/A	3.35652e-17	6e-26	AGL42	SVP_ARATH
AT5G62165.1|c90289_g1_i2	#N/A	-3.91941	#N/A	1.52295e-11	5e-26	AGL21	SVP_ARATH
AT5G62165.1|c90289_g1_i3	#N/A	-6.22076	#N/A	4.64902e-14	6e-26	CAL, CAL1, AGL10	JOIN_SOLLC
AT5G62165.1|c90289_g1_i4	#N/A	-3.7367	#N/A	4.66913e-15	7e-26	STK, AGL11	SVP_ARATH
AT5G62165.1|c90323_g1_i3	#N/A	-3.35501	#N/A	2.20298e-07	9e-20	AGL24	MADS6_ORYSJ
AT5G62165.1|c90323_g2_i1	2.04899	-6.22904	0.00154311	3.27591e-10	3e-30	AGL14	MADS6_ORYSJ
AT5G62165.1|c90829_g2_i1	1.1897	-1.19673	0.000987966	0.000535958	4e-24	AGL71	SVP_ARATH
AT5G62165.1|c90829_g2_i2	1.15059	#N/A	0.00898954	#N/A	#N/A	AP1, AGL7	SVP_ARATH
AT5G62165.1|c91178_g1_i1	#N/A	0.91527	#N/A	6.39006e-05	2e-36	AGL21	.
AT5G62165.1|c91178_g1_i2	0.795429	0.91607	0.0108592	4.17984e-07	3e-37	FLR1, FLOR1	AG_PETHY
AT5G62165.1|c91178_g3_i1	3.45864	#N/A	0.0381059	#N/A	#N/A	SEP2, AGL4	.
AT5G62165.1|c91377_g1_i11	#N/A	-1.25752	#N/A	0.0409181	3e-26	AGL42	SVP_ARATH
AT5G62165.1|c91377_g1_i14	#N/A	-1.45927	#N/A	0.0105688	3e-26	AGL14	SVP_ARATH
AT5G62165.1|c91377_g1_i7	1.00989	-1.60387	0.0272888	0.000969482	1e-25	SEP1, AGL2	SVP_ARATH
AT5G62165.1|c92021_g1_i1	-0.590455	-1.80131	0.0402832	4.85062e-15	8e-28	STK, AGL11	AGL8_SOLTU
AT5G62165.1|c92021_g1_i2	#N/A	-2.01557	#N/A	2.03538e-19	7e-28	SHP2, AGL5	AGL8_SOLTU
AT5G62165.1|c92220_g3_i1	#N/A	-4.03027	#N/A	1.63034e-06	1e-20	AP1, AGL7	.
AT5G62165.1|c93787_g2_i1	#N/A	9.64797	#N/A	5.70578e-64	6e-20	AGL42	MAD13_ORYSJ
AT5G62165.1|c94107_g4_i1	#N/A	-3.63595	#N/A	0.0283594	4e-21	TT16, ABS, AGL59	SOC1_ARATH
AT5G62165.1|c94107_g4_i4	#N/A	-3.10308	#N/A	2.46522e-14	5e-20	AGL19, GL19	SOC1_ARATH
AT5G62165.1|c94119_g4_i1	1.0762	#N/A	0.00206606	#N/A	#N/A	AGL71	AGL15_ARATH
AT5G65050.3|c46138_g1_i1	4.38611	-3.50362	9.39e-32	9.69262e-29	2e-23	SEP2, AGL4	.
AT5G65050.3|c58215_g1_i1	1.95347	-3.14084	6.37e-16	1.1969e-23	9e-23	SHP2, AGL5	GLOB_ANTMA
AT5G65050.3|c68983_g1_i1	2.49766	#N/A	3.07e-06	#N/A	#N/A	AGL71	.
AT5G65050.3|c72632_g1_i1	-0.657329	-0.69548	0.00346693	0.00327915	8e-22	AGL21	AMP22_MACIN
AT5G65050.3|c72752_g1_i1	#N/A	2.04721	#N/A	3.00075e-12	1e-24	SHP2, AGL5	AGL12_ARATH
AT5G65050.3|c73602_g1_i1	#N/A	-2.1514	#N/A	0.000370304	1e-20	AGL42	MAD27_ORYSJ
AT5G65050.3|c75036_g1_i1	1.62	#N/A	0.026963	#N/A	#N/A	AGL12, XAL1	AGL8_SOLLC
AT5G65050.3|c77146_g1_i1	4.86245	-3.05567	2.23e-57	9.44112e-37	1e-28	MAF4	MADS6_ORYSJ
AT5G65050.3|c77424_g2_i1	#N/A	2.8464	#N/A	1.06152e-35	9e-27	MAF4	AGL11_ARATH
AT5G65050.3|c77424_g2_i2	1.03269	2.22337	0.00610522	2.59009e-19	4e-27	AGL79	AGL11_ARATH
AT5G65050.3|c80388_g1_i1	4.87661	1.85657	6.39e-15	4.2657e-13	7e-22	AGL21	MAD27_ORYSJ
AT5G65050.3|c80388_g1_i2	3.86727	3.17026	0.041874	5.12211e-09	3e-20	PI	MAD23_ORYSJ
AT5G65050.3|c81232_g1_i1	#N/A	4.3507	#N/A	8.0693e-29	1e-23	ANR1, AGL44	FBP24_PETHY
AT5G65050.3|c81830_g1_i1	3.47777	-2.12244	1.55e-42	3.51118e-24	9e-27	AGL19, GL19	AGL9_PETHY
AT5G65050.3|c81830_g2_i1	#N/A	1.65047	#N/A	4.67633e-37	3e-26	MAF5, AGL68	AGL9_PETHY
AT5G65050.3|c86010_g1_i1	#N/A	-2.70268	#N/A	3.37374e-47	6e-26	AGL31, MAF2	SOC1_ARATH
AT5G65050.3|c86010_g1_i2	#N/A	-2.06302	#N/A	1.4987e-20	2e-26	SHP2, AGL5	SOC1_ARATH
AT5G65050.3|c87555_g1_i1	#N/A	0.935487	#N/A	2.1441e-14	1e-27	AGL13	AGL6_ARATH
AT5G65050.3|c88116_g1_i1	-0.441773	0.770937	0.0401952	1.15896e-10	5e-31	AGL19, GL19	AGL8_SOLTU
AT5G65050.3|c88116_g2_i1	#N/A	-1.08096	#N/A	6.5221e-08	3e-24	AGL24	JOIN_SOLLC
[truncated: 100 more rows]
