# Supplementary material for: Comparative transcriptome analysis of nonchilled, chilled, and late-pink bud reveals flowering pathway genes involved in chilling-mediated flowering in blueberry
Source: BMC Plant Biol. 2018 May 31;18:98. doi: 10.1186/s12870-018-1311-8 (PMC5984463; doi:10.1186/s12870-018-1311-8)
Supplement: Supplementary file 3 — Table S3. DE phytohormones in chilled flower buds(CB) [vs nonchilled flower buds (NB)] and late-pink buds (LPB) (vs CB) in ‘Legacy’. LogFC for chilled buds: Log2(CB/NB). LogFC for late-pink buds: Log2(LPB/CB). Except #N/A (no differential expression), all the rest are DE genes. (XLSX 401 kb) [file 12870_2018_1311_MOESM3_ESM.xlsx]

## Sheet: Sheet1
Table S3 DE phytohormones in chilled flower buds(CB) [vs nonchilled flower buds (NB)] and late-pink buds (LPB) (vs CB) in ‘Legacy’. LogFC for chilled buds: Log2(CB/NB). LogFC for late-pink buds: Log2(LPB/CB). Except #N/A (no differential expression), all the rest are DE genes.
Vc_transcript_ID	LogFC for chilled buds	LogFC for late pink buds	FDR for chilled buds	FDR for late pink buds	Gene_name	Phytohormone	Annotation
c97756_g2_i2	1.30881	7.36322	0.00285833	1.97781e-101	AT3G14440.1_|_Symbols:_NCED3,_ATNCED3,_STO1,_SIS7_|_nine-cis-epoxycarotenoid_dioxygenase_3_|	aba	CCD4_ARATH
c97756_g2_i3	1.18683	7.61128	0.00654145	9.53069e-126	AT3G14440.1_|_Symbols:_NCED3,_ATNCED3,_STO1,_SIS7_|_nine-cis-epoxycarotenoid_dioxygenase_3_|	aba	CCD4_ARATH
c97756_g2_i1	1.20918	6.8717	0.00149351	1.00904e-115	AT3G14440.1_|_Symbols:_NCED3,_ATNCED3,_STO1,_SIS7_|_nine-cis-epoxycarotenoid_dioxygenase_3_|	aba	CCD4_ARATH
c78449_g1_i1	5.33695	1.42243	4.544e-35	1.00471e-05	AT1G52340.1_|_Symbols:_ABA2,_SIS4,_GIN1,_SDR1,_ISI4,_SRE1,_ATABA2,_ATSDR1_|_NAD(P)-binding_Rossmann-fold_superfamily_protein_|	aba	SDR2A_ARATH
c89423_g1_i1	1.01805	2.58067	7.36266e-09	4.40346e-58	AT3G14440.1_|_Symbols:_NCED3,_ATNCED3,_STO1,_SIS7_|_nine-cis-epoxycarotenoid_dioxygenase_3_|	aba	CCD1_PEA
c83336_g2_i1	1.02357	-2.13549	7.29637e-07	3.7485e-21	AT1G52340.1_|_Symbols:_ABA2,_SIS4,_GIN1,_SDR1,_ISI4,_SRE1,_ATABA2,_ATSDR1_|_NAD(P)-binding_Rossmann-fold_superfamily_protein_|	aba	SDR2A_ARATH
c75754_g1_i1	4.20663	-0.548084	5.36226e-68	0.00264086	AT3G14440.1_|_Symbols:_NCED3,_ATNCED3,_STO1,_SIS7_|_nine-cis-epoxycarotenoid_dioxygenase_3_|	aba	CCD1_PEA
c73770_g1_i1	4.04994	-1.73118	1.10377e-19	6.78605e-07	AT5G67030.1_|_Symbols:_ABA1,_LOS6,_NPQ2,_ATABA1,_ZEP,_IBS3,_ATZEP_|_zeaxanthin_epoxidase_(ZEP)_(ABA1)_|	aba	ABA2_NICPL
c73770_g1_i2	4.52482	-1.9312	3.6309e-15	4.65568e-05	AT5G67030.1_|_Symbols:_ABA1,_LOS6,_NPQ2,_ATABA1,_ZEP,_IBS3,_ATZEP_|_zeaxanthin_epoxidase_(ZEP)_(ABA1)_|	aba	ABA2_NICPL
c89175_g1_i2	3.28582	-3.56675	1.69702e-07	5.31519e-09	AT1G52340.1_|_Symbols:_ABA2,_SIS4,_GIN1,_SDR1,_ISI4,_SRE1,_ATABA2,_ATSDR1_|_NAD(P)-binding_Rossmann-fold_superfamily_protein_|	aba	SDR2A_ARATH
c56721_g1_i1	3.60371	-3.35889	0.000906615	0.000846954	AT5G67030.1_|_Symbols:_ABA1,_LOS6,_NPQ2,_ATABA1,_ZEP,_IBS3,_ATZEP_|_zeaxanthin_epoxidase_(ZEP)_(ABA1)_|	aba	ABA2_SOLLC
c88376_g2_i1	2.18199	-8.20375	0.000339518	5.7761e-20	AT1G52340.1_|_Symbols:_ABA2,_SIS4,_GIN1,_SDR1,_ISI4,_SRE1,_ATABA2,_ATSDR1_|_NAD(P)-binding_Rossmann-fold_superfamily_protein_|	aba	SDR3B_ARATH
c93704_g4_i1	3.9432	-4.6682	1.32933e-06	3.81546e-08	AT1G52340.1_|_Symbols:_ABA2,_SIS4,_GIN1,_SDR1,_ISI4,_SRE1,_ATABA2,_ATSDR1_|_NAD(P)-binding_Rossmann-fold_superfamily_protein_|	aba	SDR2A_ARATH
c73375_g1_i1	7.60176	-3.57989	5.31373e-127	6.55428e-81	AT3G14440.1_|_Symbols:_NCED3,_ATNCED3,_STO1,_SIS7_|_nine-cis-epoxycarotenoid_dioxygenase_3_|	aba	CCD1_PHAVU
c47970_g1_i1	-5.38825	#N/A	0.0108791	#N/A	AT5G67030.1_|_Symbols:_ABA1,_LOS6,_NPQ2,_ATABA1,_ZEP,_IBS3,_ATZEP_|_zeaxanthin_epoxidase_(ZEP)_(ABA1)_|	aba	ABA2_PRUAR
c78341_g2_i1	-1.70522	#N/A	0.000124984	0.663032	AT3G14440.1_|_Symbols:_NCED3,_ATNCED3,_STO1,_SIS7_|_nine-cis-epoxycarotenoid_dioxygenase_3_|	aba	NCED1_PHAVU
c80242_g1_i3	-1.50646	#N/A	0.0225644	1	AT3G14440.1_|_Symbols:_NCED3,_ATNCED3,_STO1,_SIS7_|_nine-cis-epoxycarotenoid_dioxygenase_3_|	aba	CCD1_ARATH
c78341_g3_i1	-1.40626	#N/A	0.0106389	1	AT3G14440.1_|_Symbols:_NCED3,_ATNCED3,_STO1,_SIS7_|_nine-cis-epoxycarotenoid_dioxygenase_3_|	aba	NCED1_PHAVU
c100160_g1_i2	-1.0108	#N/A	0.0169829	0.870526	AT5G67030.1_|_Symbols:_ABA1,_LOS6,_NPQ2,_ATABA1,_ZEP,_IBS3,_ATZEP_|_zeaxanthin_epoxidase_(ZEP)_(ABA1)_|	aba	ABA2_PRUAR
c93622_g2_i1	0.452767	#N/A	0.032173	0.831759	AT3G14440.1_|_Symbols:_NCED3,_ATNCED3,_STO1,_SIS7_|_nine-cis-epoxycarotenoid_dioxygenase_3_|	aba	NCED1_PHAVU
c97756_g1_i1	4.99815	#N/A	7.2873e-17	0.0526368	AT3G14440.1_|_Symbols:_NCED3,_ATNCED3,_STO1,_SIS7_|_nine-cis-epoxycarotenoid_dioxygenase_3_|	aba	CCD4_ARATH
c72559_g1_i1	#N/A	3.63249	#N/A	0.0452972	AT1G52340.1_|_Symbols:_ABA2,_SIS4,_GIN1,_SDR1,_ISI4,_SRE1,_ATABA2,_ATSDR1_|_NAD(P)-binding_Rossmann-fold_superfamily_protein_|	aba	SILD_FORIN
c83057_g1_i1	#N/A	0.713256	#N/A	0.00260594	AT5G67030.1_|_Symbols:_ABA1,_LOS6,_NPQ2,_ATABA1,_ZEP,_IBS3,_ATZEP_|_zeaxanthin_epoxidase_(ZEP)_(ABA1)_|	aba	ZEP_ARATH
c84480_g1_i1	#N/A	-3.68701	#N/A	5.43168e-13	AT1G52340.1_|_Symbols:_ABA2,_SIS4,_GIN1,_SDR1,_ISI4,_SRE1,_ATABA2,_ATSDR1_|_NAD(P)-binding_Rossmann-fold_superfamily_protein_|	aba	SILD_FORIN
c84480_g1_i2	#N/A	-3.581	#N/A	2.04809e-12	AT1G52340.1_|_Symbols:_ABA2,_SIS4,_GIN1,_SDR1,_ISI4,_SRE1,_ATABA2,_ATSDR1_|_NAD(P)-binding_Rossmann-fold_superfamily_protein_|	aba	SILD_FORIN
c85141_g1_i1	#N/A	-0.392273	#N/A	0.0225448	AT1G52340.1_|_Symbols:_ABA2,_SIS4,_GIN1,_SDR1,_ISI4,_SRE1,_ATABA2,_ATSDR1_|_NAD(P)-binding_Rossmann-fold_superfamily_protein_|	aba	ZERSY_ZINZE
c87391_g3_i1	#N/A	6.85438	#N/A	7.51561e-257	AT1G52340.1_|_Symbols:_ABA2,_SIS4,_GIN1,_SDR1,_ISI4,_SRE1,_ATABA2,_ATSDR1_|_NAD(P)-binding_Rossmann-fold_superfamily_protein_|	aba	ABA2_ARATH
c88366_g1_i1	#N/A	1.70215	#N/A	2.77575e-35	AT5G67030.1_|_Symbols:_ABA1,_LOS6,_NPQ2,_ATABA1,_ZEP,_IBS3,_ATZEP_|_zeaxanthin_epoxidase_(ZEP)_(ABA1)_|	aba	ABA2_SOLLC
c88366_g1_i2	#N/A	1.71972	#N/A	4.45169e-38	AT5G67030.1_|_Symbols:_ABA1,_LOS6,_NPQ2,_ATABA1,_ZEP,_IBS3,_ATZEP_|_zeaxanthin_epoxidase_(ZEP)_(ABA1)_|	aba	ABA2_SOLLC
c88366_g1_i3	#N/A	1.5496	#N/A	9.15477e-24	AT5G67030.1_|_Symbols:_ABA1,_LOS6,_NPQ2,_ATABA1,_ZEP,_IBS3,_ATZEP_|_zeaxanthin_epoxidase_(ZEP)_(ABA1)_|	aba	ABA2_SOLLC
c89752_g1_i1	#N/A	1.28591	#N/A	1.19278e-19	AT1G16540.1_|_Symbols:_SIR3,_LOS5,_ABA3,_ATABA3,_ACI2_|_molybdenum_cofactor_sulfurase_(LOS5)_(ABA3)_|	aba	MARC2_MOUSE
c90009_g1_i1	#N/A	0.837624	#N/A	0.000237009	AT1G52340.1_|_Symbols:_ABA2,_SIS4,_GIN1,_SDR1,_ISI4,_SRE1,_ATABA2,_ATSDR1_|_NAD(P)-binding_Rossmann-fold_superfamily_protein_|	aba	ZERSY_ZINZE
c90009_g1_i2	#N/A	0.505134	#N/A	0.0267059	AT1G52340.1_|_Symbols:_ABA2,_SIS4,_GIN1,_SDR1,_ISI4,_SRE1,_ATABA2,_ATSDR1_|_NAD(P)-binding_Rossmann-fold_superfamily_protein_|	aba	SILD_FORIN
c93700_g2_i2	#N/A	1.14799	#N/A	3.01979e-06	AT1G52340.1_|_Symbols:_ABA2,_SIS4,_GIN1,_SDR1,_ISI4,_SRE1,_ATABA2,_ATSDR1_|_NAD(P)-binding_Rossmann-fold_superfamily_protein_|	aba	ISPD_MENPI
c93700_g2_i3	#N/A	0.586179	#N/A	0.0461173	AT1G52340.1_|_Symbols:_ABA2,_SIS4,_GIN1,_SDR1,_ISI4,_SRE1,_ATABA2,_ATSDR1_|_NAD(P)-binding_Rossmann-fold_superfamily_protein_|	aba	ISPD_MENPI
c97220_g2_i2	#N/A	-0.930706	#N/A	1.20509e-05	AT1G16540.1_|_Symbols:_SIR3,_LOS5,_ABA3,_ATABA3,_ACI2_|_molybdenum_cofactor_sulfurase_(LOS5)_(ABA3)_|	aba	MOCOS_SOLLC
c97220_g2_i3	#N/A	-1.1141	#N/A	6.38492e-07	AT1G16540.1_|_Symbols:_SIR3,_LOS5,_ABA3,_ATABA3,_ACI2_|_molybdenum_cofactor_sulfurase_(LOS5)_(ABA3)_|	aba	MOCOS_SOLLC
c97220_g2_i4	#N/A	-0.820513	#N/A	0.020941	AT1G16540.1_|_Symbols:_SIR3,_LOS5,_ABA3,_ATABA3,_ACI2_|_molybdenum_cofactor_sulfurase_(LOS5)_(ABA3)_|	aba	MOCOS_SOLLC
c99178_g3_i1	#N/A	1.1401	#N/A	0.0137429	AT3G14440.1_|_Symbols:_NCED3,_ATNCED3,_STO1,_SIS7_|_nine-cis-epoxycarotenoid_dioxygenase_3_|	aba	NCED1_PHAVU
c96565_g1_i1	-1.40586	-3.09983	0.00186562	0.00208495	AT5G60100.3_|_Symbols:_PRR3_|_pseudo-response_regulator_3_|	ARR	APRR9_ARATH
c83921_g3_i1	-0.738145	-5.17026	0.00678181	0.836279	AT5G61380.1_|_Symbols:_TOC1,_APRR1,_PRR1,_AtTOC1_|_CCT_motif_-containing_response_regulator_protein_|	ARR	ARR8_ARATH
c88883_g1_i2	-0.703215	-0.364971	0.00279488	2.03015e-06	AT5G58080.1_|_Symbols:_ARR18,_RR18_|_response_regulator_18_|	ARR	.
c83921_g3_i3	-0.692404	-5.30443	0.000280114	1	AT5G61380.1_|_Symbols:_TOC1,_APRR1,_PRR1,_AtTOC1_|_CCT_motif_-containing_response_regulator_protein_|	ARR	ARR8_ARATH
c95267_g3_i3	-0.742719	3.04056	0.028562	1.71043e-05	AT4G18020.6_|_Symbols:_APRR2_|_CheY-like_two-component_responsive_regulator_family_protein_|	ARR	APRR2_ARATH
c136081_g1_i1	0.388612	-0.637876	0.0147781	#N/A	AT4G18020.6_|_Symbols:_APRR2_|_CheY-like_two-component_responsive_regulator_family_protein_|	ARR	GLK1_ARATH
c56831_g1_i1	0.392547	-0.628799	1.44172e-05	6.85715e-07	AT4G18020.6_|_Symbols:_APRR2_|_CheY-like_two-component_responsive_regulator_family_protein_|	ARR	PCLL_ARATH
c63381_g1_i1	0.471671	-0.52887	1.57096e-08	3.09019e-11	AT4G18020.6_|_Symbols:_APRR2_|_CheY-like_two-component_responsive_regulator_family_protein_|	ARR	APRR2_ARATH
c70865_g1_i1	0.519973	-0.529894	3.09025e-21	1.54176e-22	AT4G18020.6_|_Symbols:_APRR2_|_CheY-like_two-component_responsive_regulator_family_protein_|	ARR	APRR2_ARATH
c92094_g3_i1	0.5294	-0.61004	2.45763e-05	2.19323e-39	AT4G18020.6_|_Symbols:_APRR2_|_CheY-like_two-component_responsive_regulator_family_protein_|	ARR	GLK1_ARATH
c92094_g4_i1	0.569502	-0.800598	0.0197084	0.0899791	AT3G57040.1_|_Symbols:_ARR9,_ATRR4_|_response_regulator_9_|	ARR	GLK1_ARATH
c95267_g3_i1	0.874287	-0.869994	0.00135278	2.0067e-06	AT5G62920.1_|_Symbols:_ARR6_|_response_regulator_6_|	ARR	APRR2_ARATH
c95267_g3_i2	1.69596	-0.60228	0.0287745	1.35302e-06	AT5G62920.1_|_Symbols:_ARR6_|_response_regulator_6_|	ARR	APRR2_ARATH
c95267_g3_i4	1.84552	-1.83405	0.0064832	0.00014073	AT5G62920.1_|_Symbols:_ARR6_|_response_regulator_6_|	ARR	APRR2_ARATH
c95267_g3_i5	2.16807	-2.19221	0.00156588	2.88397e-05	AT5G62920.1_|_Symbols:_ARR6_|_response_regulator_6_|	ARR	APRR2_ARATH
c126018_g1_i1	2.37475	-3.50765	3.301e-16	1.01839e-20	AT5G60100.3_|_Symbols:_PRR3_|_pseudo-response_regulator_3_|	ARR	ARR12_ARATH
c45692_g1_i1	2.41892	-3.97679	8.00413e-06	7.51004e-09	AT5G58080.1_|_Symbols:_ARR18,_RR18_|_response_regulator_18_|	ARR	ARR11_ARATH
c5265_g1_i1	2.44898	-7.38584	4.89954e-07	1.29078e-08	AT5G61380.1_|_Symbols:_TOC1,_APRR1,_PRR1,_AtTOC1_|_CCT_motif_-containing_response_regulator_protein_|	ARR	APRR3_ARATH
c80738_g1_i1	2.50871	-3.2597	3.9513e-11	1.49268e-20	AT4G16110.1_|_Symbols:_ARR2,_RR2_|_response_regulator_2_|	ARR	PRR37_ORYSI
c85628_g4_i1	2.57694	-3.19775	0.0261003	1	AT5G60100.3_|_Symbols:_PRR3_|_pseudo-response_regulator_3_|	ARR	PRR73_ORYSI
c92222_g4_i2	2.67473	-5.11429	4.93635e-12	1.70312e-06	AT5G02810.1_|_Symbols:_PRR7,_APRR7_|_pseudo-response_regulator_7_|	ARR	ARR2_ARATH
c93556_g1_i2	2.70391	-2.88511	0.000378942	0.0893251	AT2G46790.2_|_Symbols:_APRR9,_PRR9,_TL1_|_pseudo-response_regulator_9_|	ARR	ARR11_ARATH
c92222_g4_i1	3.13373	-3.32036	1.99571e-23	2.83178e-26	AT4G18020.6_|_Symbols:_APRR2_|_CheY-like_two-component_responsive_regulator_family_protein_|	ARR	ARR2_ARATH
c80738_g1_i2	3.13729	-2.61608	8.30184e-43	1.76612e-56	AT5G62920.1_|_Symbols:_ARR6_|_response_regulator_6_|	ARR	PRR37_ORYSI
c51756_g1_i1	3.2842	-4.77836	2.59257e-07	3.32126e-08	AT4G18020.6_|_Symbols:_APRR2_|_CheY-like_two-component_responsive_regulator_family_protein_|	ARR	APRR5_ARATH
c98813_g2_i1	3.46274	-4.0813	1.25006e-07	0.00251416	AT5G58080.1_|_Symbols:_ARR18,_RR18_|_response_regulator_18_|	ARR	ARR2_ARATH
c93974_g2_i1	3.7914	-7.10922	1.61543e-05	6.53265e-15	AT5G58080.1_|_Symbols:_ARR18,_RR18_|_response_regulator_18_|	ARR	APRR5_ARATH
c98813_g3_i1	3.79325	-6.03141	1.52599e-12	8.21921e-31	AT5G60100.3_|_Symbols:_PRR3_|_pseudo-response_regulator_3_|	ARR	ARR2_ARATH
c56212_g1_i1	3.84339	-4.71641	0.020971	1.7253e-05	AT5G61380.1_|_Symbols:_TOC1,_APRR1,_PRR1,_AtTOC1_|_CCT_motif_-containing_response_regulator_protein_|	ARR	APRR5_ARATH
c92704_g6_i1	3.91241	-6.17533	0.000102988	1.58765e-65	AT5G60100.3_|_Symbols:_PRR3_|_pseudo-response_regulator_3_|	ARR	APRR5_ARATH
c92222_g4_i3	4.33014	-3.23519	3.78395e-10	1.16564e-07	AT5G58080.1_|_Symbols:_ARR18,_RR18_|_response_regulator_18_|	ARR	ARR2_ARATH
c98813_g3_i2	4.41116	-5.32238	4.44034e-08	4.41727e-09	AT5G02810.1_|_Symbols:_PRR7,_APRR7_|_pseudo-response_regulator_7_|	ARR	ARR1_ARATH
c92704_g6_i2	4.76395	-5.38251	0.000159553	1.42346e-82	AT5G62920.1_|_Symbols:_ARR6_|_response_regulator_6_|	ARR	PRR95_ORYSJ
c85628_g4_i2	6.16976	-3.12309	0.0042239	0.768678	AT5G58080.1_|_Symbols:_ARR18,_RR18_|_response_regulator_18_|	ARR	PRR73_ORYSJ
c98035_g2_i2	-4.83715	#N/A	0.000120163	#N/A	AT4G18020.6_|_Symbols:_APRR2_|_CheY-like_two-component_responsive_regulator_family_protein_|	#N/A	PRR73_ORYSJ
c88883_g2_i1	-1.20971	#N/A	2.18493e-16	#N/A	AT5G61380.1_|_Symbols:_TOC1,_APRR1,_PRR1,_AtTOC1_|_CCT_motif_-containing_response_regulator_protein_|	#N/A	ARR9_ARATH
c86949_g1_i2	-1.04856	#N/A	0.000184357	#N/A	AT5G61380.1_|_Symbols:_TOC1,_APRR1,_PRR1,_AtTOC1_|_CCT_motif_-containing_response_regulator_protein_|	#N/A	ARR9_ARATH
c76900_g1_i1	-0.947415	#N/A	4.12098e-23	#N/A	AT4G31920.1_|_Symbols:_ARR10,_RR10_|_response_regulator_10_|	#N/A	ARR5_ARATH
c83921_g3_i4	-0.511716	#N/A	0.0339043	#N/A	AT5G60100.3_|_Symbols:_PRR3_|_pseudo-response_regulator_3_|	#N/A	ARR8_ARATH
c83921_g3_i2	-0.497077	#N/A	6.35847e-12	#N/A	AT5G02810.1_|_Symbols:_PRR7,_APRR7_|_pseudo-response_regulator_7_|	#N/A	ARR9_ARATH
c88883_g2_i2	1.089	#N/A	1.00942e-15	#N/A	AT5G62920.1_|_Symbols:_ARR6_|_response_regulator_6_|	#N/A	ARR9_ARATH
c98035_g2_i1	1.25126	#N/A	0.00146069	#N/A	AT3G57040.1_|_Symbols:_ARR9,_ATRR4_|_response_regulator_9_|	#N/A	PRR73_ORYSJ
c94930_g1_i1	1.47837	#N/A	6.02781e-08	#N/A	AT3G57040.1_|_Symbols:_ARR9,_ATRR4_|_response_regulator_9_|	#N/A	APRR1_ARATH
c42724_g1_i1	1.63967	#N/A	2.21229e-19	#N/A	AT4G18020.6_|_Symbols:_APRR2_|_CheY-like_two-component_responsive_regulator_family_protein_|	#N/A	ARR8_ARATH
c82503_g2_i1	#N/A	1.21462	#N/A	3.88621e-08	AT5G62920.1_|_Symbols:_ARR6_|_response_regulator_6_|	ARR	ARR5_ARATH
c82503_g2_i3	#N/A	1.10385	#N/A	0.00239027	AT5G62920.1_|_Symbols:_ARR6_|_response_regulator_6_|	ARR	ARR5_ARATH
c92222_g2_i1	#N/A	-0.469276	#N/A	0.00136335	AT5G58080.1_|_Symbols:_ARR18,_RR18_|_response_regulator_18_|	ARR	ARR2_ARATH
c92222_g2_i2	#N/A	-0.862954	#N/A	2.22908e-17	AT5G58080.1_|_Symbols:_ARR18,_RR18_|_response_regulator_18_|	ARR	ARR2_ARATH
c93556_g1_i1	#N/A	-0.952821	#N/A	4.37138e-09	AT5G58080.1_|_Symbols:_ARR18,_RR18_|_response_regulator_18_|	ARR	ARR11_ARATH
c96443_g4_i4	#N/A	-1.04065	#N/A	0.00491465	AT5G58080.1_|_Symbols:_ARR18,_RR18_|_response_regulator_18_|	ARR	ARR12_ARATH
c96443_g4_i3	#N/A	-1.06065	#N/A	9.25288e-05	AT5G58080.1_|_Symbols:_ARR18,_RR18_|_response_regulator_18_|	ARR	ARR12_ARATH
c93556_g1_i3	#N/A	-1.06257	#N/A	1.93615e-09	AT5G58080.1_|_Symbols:_ARR18,_RR18_|_response_regulator_18_|	ARR	ARR11_ARATH
c98035_g1_i3	#N/A	-1.07752	#N/A	2.82866e-14	AT5G60100.3_|_Symbols:_PRR3_|_pseudo-response_regulator_3_|	ARR	PRR73_ORYSJ
c96443_g4_i1	#N/A	-1.11826	#N/A	0.000525729	AT5G58080.1_|_Symbols:_ARR18,_RR18_|_response_regulator_18_|	ARR	ARR12_ARATH
c98035_g1_i2	#N/A	-1.16183	#N/A	6.37013e-16	AT5G61380.1_|_Symbols:_TOC1,_APRR1,_PRR1,_AtTOC1_|_CCT_motif_-containing_response_regulator_protein_|	ARR	PRR73_ORYSI
c98035_g1_i1	#N/A	-1.17614	#N/A	8.10511e-16	AT5G61380.1_|_Symbols:_TOC1,_APRR1,_PRR1,_AtTOC1_|_CCT_motif_-containing_response_regulator_protein_|	ARR	PRR73_ORYSJ
c92489_g5_i1	#N/A	-1.47821	#N/A	1.45458e-11	AT4G16110.1_|_Symbols:_ARR2,_RR2_|_response_regulator_2_|	ARR	PCL1_ARATH
c91063_g2_i2	#N/A	-2.17154	#N/A	1.56962e-05	AT5G58080.1_|_Symbols:_ARR18,_RR18_|_response_regulator_18_|	ARR	ARR12_ARATH
c78668_g1_i1	#N/A	-2.28731	#N/A	9.58088e-59	AT5G58080.1_|_Symbols:_ARR18,_RR18_|_response_regulator_18_|	ARR	ARR12_ARATH
c91063_g2_i1	#N/A	-2.48349	#N/A	1.61003e-08	AT5G58080.1_|_Symbols:_ARR18,_RR18_|_response_regulator_18_|	ARR	ARR12_ARATH
c73445_g1_i1	#N/A	-2.54766	#N/A	0.000276658	AT5G62920.1_|_Symbols:_ARR6_|_response_regulator_6_|	ARR	ARR17_ARATH
c94930_g3_i1	#N/A	-2.5961	#N/A	7.41726e-29	AT5G61380.1_|_Symbols:_TOC1,_APRR1,_PRR1,_AtTOC1_|_CCT_motif_-containing_response_regulator_protein_|	ARR	APRR1_ARATH
c94930_g3_i2	#N/A	-3.05784	#N/A	6.44929e-59	AT5G61380.1_|_Symbols:_TOC1,_APRR1,_PRR1,_AtTOC1_|_CCT_motif_-containing_response_regulator_protein_|	ARR	APRR1_ARATH
c93974_g3_i1	#N/A	-4.87279	#N/A	1.2475e-73	AT5G24470.1_|_Symbols:_APRR5,_PRR5_|_pseudo-response_regulator_5_|	ARR	APRR5_ARATH
c98393_g1_i4	-2.20413	-1.56065	3.34671e-17	4.61664e-05	AT5G03730.2_|_Symbols:_CTR1,_SIS1,_AtCTR1_|_Protein_kinase_superfamily_protein_|	ethy	IMK3_ARATH
c98393_g1_i1	-2.12321	-1.78314	1.89986e-17	2.89091e-05	AT5G03730.2_|_Symbols:_CTR1,_SIS1,_AtCTR1_|_Protein_kinase_superfamily_protein_|	ethy	IMK3_ARATH
c89397_g1_i1	-1.70455	-1.38563	1.2013e-23	1.82658e-11	AT5G03730.2_|_Symbols:_CTR1,_SIS1,_AtCTR1_|_Protein_kinase_superfamily_protein_|	ethy	FEI1_ARATH
c91419_g2_i1	-1.58208	-1.27437	3.5986e-10	1.54863e-05	AT5G03730.2_|_Symbols:_CTR1,_SIS1,_AtCTR1_|_Protein_kinase_superfamily_protein_|	ethy	Y1680_ARATH
c91419_g2_i2	-1.54414	-1.58397	3.91877e-10	2.92503e-09	AT5G03730.2_|_Symbols:_CTR1,_SIS1,_AtCTR1_|_Protein_kinase_superfamily_protein_|	ethy	Y1680_ARATH
c97469_g1_i1	-1.27593	-2.48046	4.20373e-18	1.60191e-30	AT5G03730.2_|_Symbols:_CTR1,_SIS1,_AtCTR1_|_Protein_kinase_superfamily_protein_|	ethy	IMK3_ARATH
c99219_g3_i1	-1.2732	-1.29091	1.49212e-17	1.32724e-16	AT5G03730.2_|_Symbols:_CTR1,_SIS1,_AtCTR1_|_Protein_kinase_superfamily_protein_|	ethy	TIO_ARATH
c99314_g1_i2	-1.27259	-1.02078	7.33963e-07	2.7583e-05	AT5G03730.2_|_Symbols:_CTR1,_SIS1,_AtCTR1_|_Protein_kinase_superfamily_protein_|	ethy	ACR4L_ARATH
c100313_g2_i2	-1.25101	-1.07333	8.90793e-16	6.24861e-12	AT5G03730.2_|_Symbols:_CTR1,_SIS1,_AtCTR1_|_Protein_kinase_superfamily_protein_|	ethy	RKS1_ARATH
c100313_g2_i1	-1.21177	-1.03187	1.0791e-12	1.37543e-11	AT5G03730.2_|_Symbols:_CTR1,_SIS1,_AtCTR1_|_Protein_kinase_superfamily_protein_|	ethy	RKS1_ARATH
c99314_g1_i1	-1.19166	-1.00924	1.76687e-06	1.73899e-05	AT5G03730.2_|_Symbols:_CTR1,_SIS1,_AtCTR1_|_Protein_kinase_superfamily_protein_|	ethy	ACR4L_ARATH
c94228_g2_i1	-1.13964	-1.62541	4.48944e-05	2.07052e-10	AT5G03730.2_|_Symbols:_CTR1,_SIS1,_AtCTR1_|_Protein_kinase_superfamily_protein_|	ethy	Y4345_ARATH
c99747_g2_i1	-0.896923	-0.55432	0.00377982	0.0170819	AT5G03730.2_|_Symbols:_CTR1,_SIS1,_AtCTR1_|_Protein_kinase_superfamily_protein_|	ethy	Y4885_ARATH
c81980_g3_i1	-0.86996	-2.10573	0.0065135	9.5773e-07	AT5G03730.2_|_Symbols:_CTR1,_SIS1,_AtCTR1_|_Protein_kinase_superfamily_protein_|	ethy	Y1864_ARATH
c83825_g2_i1	-0.843495	-2.47497	2.26785e-09	7.40227e-57	AT5G03730.2_|_Symbols:_CTR1,_SIS1,_AtCTR1_|_Protein_kinase_superfamily_protein_|	ethy	CDL1_ARATH
c92603_g1_i1	-0.800873	-1.49607	0.00135655	3.14914e-07	AT5G03730.2_|_Symbols:_CTR1,_SIS1,_AtCTR1_|_Protein_kinase_superfamily_protein_|	ethy	PERK5_ARATH
c94489_g2_i2	-0.796172	-0.550005	0.000463273	0.00562198	AT5G03730.2_|_Symbols:_CTR1,_SIS1,_AtCTR1_|_Protein_kinase_superfamily_protein_|	ethy	PERK9_ARATH
c93564_g1_i2	-0.733269	-0.981531	6.23676e-05	1.33746e-07	AT5G03730.2_|_Symbols:_CTR1,_SIS1,_AtCTR1_|_Protein_kinase_superfamily_protein_|	ethy	.
c88064_g1_i3	-0.709714	-1.09451	0.000209478	1.93861e-09	AT5G03730.2_|_Symbols:_CTR1,_SIS1,_AtCTR1_|_Protein_kinase_superfamily_protein_|	ethy	NPK1_TOBAC
c99935_g3_i1	-0.672197	-0.279091	0.0105342	0.0317079	AT5G03730.2_|_Symbols:_CTR1,_SIS1,_AtCTR1_|_Protein_kinase_superfamily_protein_|	ethy	.
c93564_g1_i4	-0.661439	-1.0907	0.000351047	1.84707e-10	AT5G03730.2_|_Symbols:_CTR1,_SIS1,_AtCTR1_|_Protein_kinase_superfamily_protein_|	ethy	ALE2_ARATH
c99442_g1_i2	-0.643761	-0.362229	0.000413438	0.0159133	AT5G03730.2_|_Symbols:_CTR1,_SIS1,_AtCTR1_|_Protein_kinase_superfamily_protein_|	ethy	Y1677_ARATH
c93564_g1_i1	-0.613189	-1.20567	0.000871971	2.88004e-13	AT5G03730.2_|_Symbols:_CTR1,_SIS1,_AtCTR1_|_Protein_kinase_superfamily_protein_|	ethy	ALE2_ARATH
c93564_g1_i3	-0.608896	-0.930328	0.00156763	3.58548e-07	AT5G03730.2_|_Symbols:_CTR1,_SIS1,_AtCTR1_|_Protein_kinase_superfamily_protein_|	ethy	ALE2_ARATH
c99240_g1_i2	-0.602041	-1.48221	0.00230444	2.66348e-21	AT5G03730.2_|_Symbols:_CTR1,_SIS1,_AtCTR1_|_Protein_kinase_superfamily_protein_|	ethy	Y1839_ARATH
c94228_g1_i3	-0.598068	-1.13657	0.0141617	1.4249e-05	AT5G03730.2_|_Symbols:_CTR1,_SIS1,_AtCTR1_|_Protein_kinase_superfamily_protein_|	ethy	Y4345_ARATH
c99115_g1_i1	-0.593193	-0.772094	0.0242195	0.00107716	AT5G03730.2_|_Symbols:_CTR1,_SIS1,_AtCTR1_|_Protein_kinase_superfamily_protein_|	ethy	BAME3_ARATH
c97020_g2_i1	-0.583634	-0.74507	0.000862643	8.95876e-06	AT5G03730.2_|_Symbols:_CTR1,_SIS1,_AtCTR1_|_Protein_kinase_superfamily_protein_|	ethy	Y1523_ARATH
c95945_g3_i2	-0.572439	-0.358807	0.00412725	0.0319045	AT5G03730.2_|_Symbols:_CTR1,_SIS1,_AtCTR1_|_Protein_kinase_superfamily_protein_|	ethy	PERK1_ARATH
c94228_g1_i1	-0.564508	-1.7705	0.0233182	2.4194e-13	AT5G03730.2_|_Symbols:_CTR1,_SIS1,_AtCTR1_|_Protein_kinase_superfamily_protein_|	ethy	Y4345_ARATH
c96137_g1_i1	-0.557121	-0.634486	0.00559274	3.19693e-05	AT5G03730.2_|_Symbols:_CTR1,_SIS1,_AtCTR1_|_Protein_kinase_superfamily_protein_|	ethy	TMK1_ARATH
c96098_g1_i1	-0.552822	-0.909695	0.0497528	0.00320035	AT5G03730.2_|_Symbols:_CTR1,_SIS1,_AtCTR1_|_Protein_kinase_superfamily_protein_|	ethy	Y1497_ARATH
c74198_g1_i1	-0.549432	-0.663733	0.0281354	0.0160875	AT5G03280.1_|_Symbols:_EIN2,_PIR2,_CKR1,_ERA3,_ORE3,_ORE2,_ATEIN2_|_NRAMP_metal_ion_transporter_family_protein_|	ethy	EIN2_ARATH
c85686_g3_i1	-0.548715	-0.486337	0.0211772	0.0231773	AT5G03730.2_|_Symbols:_CTR1,_SIS1,_AtCTR1_|_Protein_kinase_superfamily_protein_|	ethy	Y2296_ARATH
c99191_g3_i12	-0.52456	-0.579383	0.0427586	0.00815599	AT5G03730.2_|_Symbols:_CTR1,_SIS1,_AtCTR1_|_Protein_kinase_superfamily_protein_|	ethy	Y1670_ARATH
c82011_g1_i2	-0.480044	-0.569814	0.0241151	0.00224286	AT5G03280.1_|_Symbols:_EIN2,_PIR2,_CKR1,_ERA3,_ORE3,_ORE2,_ATEIN2_|_NRAMP_metal_ion_transporter_family_protein_|	ethy	EIN2_ARATH
c99758_g2_i1	-0.459587	-0.593555	0.00201402	1.55818e-07	AT1G54490.1_|_Symbols:_AIN1,_EIN5,_XRN4,_ATXRN4_|_exoribonuclease_4_|	ethy	XRN4_ARATH
c99240_g1_i1	-0.455181	-1.60236	0.0404517	4.06051e-26	AT5G03730.2_|_Symbols:_CTR1,_SIS1,_AtCTR1_|_Protein_kinase_superfamily_protein_|	ethy	Y1839_ARATH
c97020_g2_i2	-0.443101	-0.87167	0.0147362	3.86519e-08	AT5G03730.2_|_Symbols:_CTR1,_SIS1,_AtCTR1_|_Protein_kinase_superfamily_protein_|	ethy	Y1523_ARATH
c99758_g2_i2	-0.350852	-0.634609	0.0366125	3.02212e-08	AT1G54490.1_|_Symbols:_AIN1,_EIN5,_XRN4,_ATXRN4_|_exoribonuclease_4_|	ethy	XRN4_ARATH
c94373_g4_i3	0.360542	0.408902	0.0382317	0.00186655	AT5G03730.2_|_Symbols:_CTR1,_SIS1,_AtCTR1_|_Protein_kinase_superfamily_protein_|	ethy	EDR1_ARATH
c94373_g4_i1	0.429698	0.449966	0.00953726	0.00015415	AT5G03730.2_|_Symbols:_CTR1,_SIS1,_AtCTR1_|_Protein_kinase_superfamily_protein_|	ethy	EDR1_ARATH
c98399_g1_i4	0.431238	0.43825	0.0344302	0.00242482	AT1G05010.1_|_Symbols:_EFE,_ACO4,_EAT1_|_ethylene-forming_enzyme_|	ethy	ACCH1_ARATH
c96500_g2_i1	0.432406	0.502985	0.0437324	0.0146232	AT2G04350.1_|_Symbols:_LACS8_|_AMP-dependent_synthetase_and_ligase_family_protein_|	ethy	LACS6_ARATH
c96777_g2_i1	0.464381	0.286456	0.00486789	0.0413793	AT2G04350.1_|_Symbols:_LACS8_|_AMP-dependent_synthetase_and_ligase_family_protein_|	ethy	LACS4_ARATH
c95032_g1_i4	0.512146	1.28224	0.00605345	4.38147e-16	AT1G64400.1_|_Symbols:_LACS3_|_AMP-dependent_synthetase_and_ligase_family_protein_|	ethy	4CLL7_ARATH
c86494_g1_i6	0.530114	0.754143	0.0236277	5.45344e-06	AT5G20010.1_|_Symbols:_RAN-1,_RAN1,_ATRAN1_|_RAS-related_nuclear_protein-1_|	ethy	RB11D_LOTJA
c78650_g1_i1	0.57005	0.433198	0.000391988	0.000188527	AT5G20010.1_|_Symbols:_RAN-1,_RAN1,_ATRAN1_|_RAS-related_nuclear_protein-1_|	ethy	RAF2B_ARATH
c98399_g1_i1	0.577967	0.530064	0.00206183	8.72986e-06	AT1G05010.1_|_Symbols:_EFE,_ACO4,_EAT1_|_ethylene-forming_enzyme_|	ethy	ACCH1_ARATH
c95032_g1_i1	0.602753	1.37217	0.0053196	6.31818e-19	AT1G64400.1_|_Symbols:_LACS3_|_AMP-dependent_synthetase_and_ligase_family_protein_|	ethy	KCS6_ARATH
c93856_g1_i2	0.616136	0.734258	0.0087828	0.000923603	AT5G03730.2_|_Symbols:_CTR1,_SIS1,_AtCTR1_|_Protein_kinase_superfamily_protein_|	ethy	.
c92741_g1_i2	0.660021	1.08839	0.0349356	4.70134e-09	AT1G05010.1_|_Symbols:_EFE,_ACO4,_EAT1_|_ethylene-forming_enzyme_|	ethy	.
c93856_g1_i4	0.742978	0.94855	0.0012855	1.82599e-05	AT5G03730.2_|_Symbols:_CTR1,_SIS1,_AtCTR1_|_Protein_kinase_superfamily_protein_|	ethy	.
c95032_g1_i2	0.761266	1.26424	1.4689e-05	1.13382e-24	AT1G64400.1_|_Symbols:_LACS3_|_AMP-dependent_synthetase_and_ligase_family_protein_|	ethy	KCS6_ARATH
c94385_g2_i1	0.762002	0.412873	7.56187e-06	0.000284568	AT5G03730.2_|_Symbols:_CTR1,_SIS1,_AtCTR1_|_Protein_kinase_superfamily_protein_|	ethy	PTI13_ARATH
c98099_g2_i5	0.783904	0.998797	0.0417784	0.00183276	AT5G03730.2_|_Symbols:_CTR1,_SIS1,_AtCTR1_|_Protein_kinase_superfamily_protein_|	ethy	WAKLG_ARATH
c87843_g3_i2	0.828772	0.332322	1.7495e-07	0.0400274	AT5G20010.1_|_Symbols:_RAN-1,_RAN1,_ATRAN1_|_RAS-related_nuclear_protein-1_|	ethy	RHN1_NICPL
c93856_g1_i6	0.83352	0.972733	0.00303315	3.44468e-05	AT5G03730.2_|_Symbols:_CTR1,_SIS1,_AtCTR1_|_Protein_kinase_superfamily_protein_|	ethy	CTR1_ARATH
c83411_g2_i1	1.17523	1.53266	2.3794e-08	1.23794e-15	AT1G05010.1_|_Symbols:_EFE,_ACO4,_EAT1_|_ethylene-forming_enzyme_|	ethy	DIOX1_PAPSO
c96512_g3_i2	1.49896	2.41545	0.0311514	1.11429e-12	AT5G03730.2_|_Symbols:_CTR1,_SIS1,_AtCTR1_|_Protein_kinase_superfamily_protein_|	ethy	Y4885_ARATH
c78420_g1_i1	1.62684	2.54937	0.00143246	1.93068e-11	AT1G05010.1_|_Symbols:_EFE,_ACO4,_EAT1_|_ethylene-forming_enzyme_|	ethy	F6H1_ARATH
c97891_g1_i7	1.68254	1.83958	1.34963e-06	4.42812e-18	AT1G05010.1_|_Symbols:_EFE,_ACO4,_EAT1_|_ethylene-forming_enzyme_|	ethy	HY6H_HYONI
c97891_g1_i5	1.82529	0.693021	0.000132942	0.0490036	AT1G05010.1_|_Symbols:_EFE,_ACO4,_EAT1_|_ethylene-forming_enzyme_|	ethy	HY6H_HYONI
c97891_g1_i2	1.99582	1.78832	1.12388e-09	1.68572e-18	AT1G05010.1_|_Symbols:_EFE,_ACO4,_EAT1_|_ethylene-forming_enzyme_|	ethy	HY6H_HYONI
c97891_g1_i9	2.101	0.896396	3.15791e-07	0.00364115	AT1G05010.1_|_Symbols:_EFE,_ACO4,_EAT1_|_ethylene-forming_enzyme_|	ethy	IDS3_HORVU
c97891_g1_i6	2.2118	1.55315	1.80197e-05	4.5712e-09	AT1G05010.1_|_Symbols:_EFE,_ACO4,_EAT1_|_ethylene-forming_enzyme_|	ethy	HY6H_HYONI
c95603_g2_i2	2.34026	1.42546	0.00016411	0.000240608	AT1G05010.1_|_Symbols:_EFE,_ACO4,_EAT1_|_ethylene-forming_enzyme_|	ethy	DV4H_CATRO
c87291_g1_i1	2.36608	1.17076	1.31233e-06	2.46175e-05	AT5G03730.2_|_Symbols:_CTR1,_SIS1,_AtCTR1_|_Protein_kinase_superfamily_protein_|	ethy	FERON_ARATH
c94454_g1_i1	2.41093	1.15566	1.18268e-07	0.0021264	AT1G05010.1_|_Symbols:_EFE,_ACO4,_EAT1_|_ethylene-forming_enzyme_|	ethy	FL3H_PETCR
c78420_g1_i2	2.54825	2.92038	2.52896e-06	3.86651e-13	AT1G05010.1_|_Symbols:_EFE,_ACO4,_EAT1_|_ethylene-forming_enzyme_|	ethy	F6H1_ARATH
c89942_g2_i1	2.95258	3.9969	9.93187e-17	3.81233e-78	AT1G05010.1_|_Symbols:_EFE,_ACO4,_EAT1_|_ethylene-forming_enzyme_|	ethy	SRG1_ARATH
c87736_g1_i1	3.8429	2.80448	1.59601e-18	1.56691e-23	AT1G05010.1_|_Symbols:_EFE,_ACO4,_EAT1_|_ethylene-forming_enzyme_|	ethy	LDOX_MALDO
c99698_g1_i6	-2.25002	0.756605	4.07463e-11	0.00559065	AT5G03730.2_|_Symbols:_CTR1,_SIS1,_AtCTR1_|_Protein_kinase_superfamily_protein_|	ethy	Y1133_ARATH
c91804_g3_i5	-1.44452	1.72084	0.012575	1.45233e-06	AT1G64400.1_|_Symbols:_LACS3_|_AMP-dependent_synthetase_and_ligase_family_protein_|	ethy	LACS1_ARATH
c82516_g2_i4	-1.42027	1.07225	7.08777e-11	1.26939e-09	AT5G03730.2_|_Symbols:_CTR1,_SIS1,_AtCTR1_|_Protein_kinase_superfamily_protein_|	ethy	HT1_ARATH
c82516_g2_i3	-1.39054	1.10595	3.57848e-08	5.31112e-10	AT5G03730.2_|_Symbols:_CTR1,_SIS1,_AtCTR1_|_Protein_kinase_superfamily_protein_|	ethy	DRKA_DICDI
c95613_g2_i2	-1.35085	3.81291	4.21605e-05	3.84084e-27	AT5G03730.2_|_Symbols:_CTR1,_SIS1,_AtCTR1_|_Protein_kinase_superfamily_protein_|	ethy	PUB52_ARATH
c91804_g3_i4	-1.3317	1.41067	0.000107848	3.40461e-13	AT2G04350.1_|_Symbols:_LACS8_|_AMP-dependent_synthetase_and_ligase_family_protein_|	ethy	LACS1_ARATH
c82516_g2_i2	-1.31325	1.26207	1.78606e-06	2.35258e-11	AT5G03730.2_|_Symbols:_CTR1,_SIS1,_AtCTR1_|_Protein_kinase_superfamily_protein_|	ethy	HT1_ARATH
c82516_g2_i1	-1.27952	1.12015	4.84217e-06	2.72209e-09	AT5G03730.2_|_Symbols:_CTR1,_SIS1,_AtCTR1_|_Protein_kinase_superfamily_protein_|	ethy	.
c91804_g3_i3	-1.26227	1.34204	0.00176461	6.69359e-07	AT2G04350.1_|_Symbols:_LACS8_|_AMP-dependent_synthetase_and_ligase_family_protein_|	ethy	LACS1_ARATH
c95613_g2_i1	-1.25327	3.1072	3.19876e-05	8.78487e-20	AT5G03730.2_|_Symbols:_CTR1,_SIS1,_AtCTR1_|_Protein_kinase_superfamily_protein_|	ethy	PUB34_ARATH
c95613_g2_i4	-1.24828	3.63921	8.22551e-06	6.75194e-33	AT5G03730.2_|_Symbols:_CTR1,_SIS1,_AtCTR1_|_Protein_kinase_superfamily_protein_|	ethy	PUB35_ARATH
c90435_g2_i5	-1.21729	0.719316	0.000133192	1.90539e-05	AT5G03730.2_|_Symbols:_CTR1,_SIS1,_AtCTR1_|_Protein_kinase_superfamily_protein_|	ethy	SEPA_DICDI
c91804_g3_i1	-1.11045	1.45059	0.0012307	6.0965e-18	AT2G04350.1_|_Symbols:_LACS8_|_AMP-dependent_synthetase_and_ligase_family_protein_|	ethy	LACS1_ARATH
c91804_g3_i2	-1.07268	1.28342	0.00104053	1.62182e-12	AT2G04350.1_|_Symbols:_LACS8_|_AMP-dependent_synthetase_and_ligase_family_protein_|	ethy	LACS1_ARATH
c90435_g2_i7	-1.05101	0.915621	5.66719e-05	8.54353e-08	AT5G03730.2_|_Symbols:_CTR1,_SIS1,_AtCTR1_|_Protein_kinase_superfamily_protein_|	ethy	SEPA_DICDI
c85959_g1_i2	-0.861256	4.62942	0.0275314	7.62779e-34	AT5G03730.2_|_Symbols:_CTR1,_SIS1,_AtCTR1_|_Protein_kinase_superfamily_protein_|	ethy	PERK4_ARATH
c90435_g2_i3	-0.731423	0.463325	0.0135988	0.036179	AT5G03730.2_|_Symbols:_CTR1,_SIS1,_AtCTR1_|_Protein_kinase_superfamily_protein_|	ethy	SEPA_DICDI
c93647_g4_i4	-0.691464	0.892658	0.0375959	0.000150088	AT3G23150.1_|_Symbols:_ETR2_|_Signal_transduction_histidine_kinase,_hybrid-type,_ethylene_sensor_|	ethy	ETR1_PRUPE
c96272_g1_i2	-0.664845	0.473059	1.16169e-05	0.000804835	AT5G03730.2_|_Symbols:_CTR1,_SIS1,_AtCTR1_|_Protein_kinase_superfamily_protein_|	ethy	Y9963_DICDI
c99648_g6_i2	-0.660791	0.583367	0.0021957	7.00431e-05	AT5G03730.2_|_Symbols:_CTR1,_SIS1,_AtCTR1_|_Protein_kinase_superfamily_protein_|	ethy	HSL2_ARATH
c89694_g4_i5	-0.589849	0.766485	0.022684	1.32336e-09	AT5G03730.2_|_Symbols:_CTR1,_SIS1,_AtCTR1_|_Protein_kinase_superfamily_protein_|	ethy	ALE2_ARATH
c99176_g3_i7	-0.578955	0.898228	0.0430895	0.000195386	AT5G03730.2_|_Symbols:_CTR1,_SIS1,_AtCTR1_|_Protein_kinase_superfamily_protein_|	ethy	Y5614_ARATH
c89694_g4_i4	-0.572073	0.451398	0.0141656	0.00193397	AT5G03730.2_|_Symbols:_CTR1,_SIS1,_AtCTR1_|_Protein_kinase_superfamily_protein_|	ethy	ALE2_ARATH
c91653_g2_i1	-0.535818	0.64872	0.0489535	1.06993e-05	AT5G03730.2_|_Symbols:_CTR1,_SIS1,_AtCTR1_|_Protein_kinase_superfamily_protein_|	ethy	CRK10_ARATH
c94753_g3_i2	-0.513142	0.515763	0.0189081	4.99888e-07	AT5G03280.1_|_Symbols:_EIN2,_PIR2,_CKR1,_ERA3,_ORE3,_ORE2,_ATEIN2_|_NRAMP_metal_ion_transporter_family_protein_|	ethy	EIN2_ARATH
c89694_g4_i2	-0.511747	0.474657	0.0255056	0.003642	AT5G03730.2_|_Symbols:_CTR1,_SIS1,_AtCTR1_|_Protein_kinase_superfamily_protein_|	ethy	.
c96272_g1_i4	-0.472205	0.34291	0.00679724	0.0239422	AT5G03730.2_|_Symbols:_CTR1,_SIS1,_AtCTR1_|_Protein_kinase_superfamily_protein_|	ethy	Y9963_DICDI
c96272_g1_i5	-0.460912	0.387999	0.00524813	0.00472088	AT5G03730.2_|_Symbols:_CTR1,_SIS1,_AtCTR1_|_Protein_kinase_superfamily_protein_|	ethy	Y9963_DICDI
c98692_g2_i2	-0.428975	0.478365	0.0305336	0.00302067	AT5G03730.2_|_Symbols:_CTR1,_SIS1,_AtCTR1_|_Protein_kinase_superfamily_protein_|	ethy	EDR1_ARATH
c96272_g1_i1	-0.426031	0.404638	0.0112703	0.00567061	AT5G03730.2_|_Symbols:_CTR1,_SIS1,_AtCTR1_|_Protein_kinase_superfamily_protein_|	ethy	Y9963_DICDI
c100143_g1_i1	-0.359603	0.454801	0.0201444	5.99393e-05	AT5G03730.2_|_Symbols:_CTR1,_SIS1,_AtCTR1_|_Protein_kinase_superfamily_protein_|	ethy	CERK1_ARATH
c89551_g1_i1	0.364705	-0.273609	0.0179019	0.0365005	AT5G03730.2_|_Symbols:_CTR1,_SIS1,_AtCTR1_|_Protein_kinase_superfamily_protein_|	ethy	SPLA_DICDI
c95468_g4_i1	0.366298	-0.619739	0.0185054	2.86409e-07	AT5G03730.2_|_Symbols:_CTR1,_SIS1,_AtCTR1_|_Protein_kinase_superfamily_protein_|	ethy	Y5102_ARATH
c93875_g1_i9	0.451466	-1.34714	0.037006	1.0411e-13	AT1G05010.1_|_Symbols:_EFE,_ACO4,_EAT1_|_ethylene-forming_enzyme_|	ethy	FLS_PETHY
c88824_g2_i2	0.483355	-1.04058	0.0421706	1.7186e-11	AT5G03730.2_|_Symbols:_CTR1,_SIS1,_AtCTR1_|_Protein_kinase_superfamily_protein_|	ethy	CTR1_ARATH
c81266_g2_i1	0.491631	-0.263483	0.000688275	0.0179482	AT5G03730.2_|_Symbols:_CTR1,_SIS1,_AtCTR1_|_Protein_kinase_superfamily_protein_|	ethy	HT1_ARATH
c92614_g2_i1	0.49189	-2.14509	0.0408724	1.63834e-23	AT5G03730.2_|_Symbols:_CTR1,_SIS1,_AtCTR1_|_Protein_kinase_superfamily_protein_|	ethy	CRCK1_ARATH
c88824_g2_i1	0.507441	-0.917938	0.0209429	8.99467e-09	AT5G03730.2_|_Symbols:_CTR1,_SIS1,_AtCTR1_|_Protein_kinase_superfamily_protein_|	ethy	CTR1_ARATH
c94862_g5_i3	0.533989	-0.428297	0.0116906	0.0385236	AT5G03730.2_|_Symbols:_CTR1,_SIS1,_AtCTR1_|_Protein_kinase_superfamily_protein_|	ethy	Y5707_ARATH
c88824_g2_i3	0.551188	-1.38548	0.00385082	1.28648e-25	AT5G03730.2_|_Symbols:_CTR1,_SIS1,_AtCTR1_|_Protein_kinase_superfamily_protein_|	ethy	EDR1_ARATH
c98853_g3_i3	0.552263	-1.41376	0.0204849	1.51334e-10	AT5G03730.2_|_Symbols:_CTR1,_SIS1,_AtCTR1_|_Protein_kinase_superfamily_protein_|	ethy	Y1670_ARATH
c95468_g4_i4	0.555562	-1.15386	0.00197845	1.34627e-13	AT5G03730.2_|_Symbols:_CTR1,_SIS1,_AtCTR1_|_Protein_kinase_superfamily_protein_|	ethy	Y5102_ARATH
c91857_g3_i3	0.58056	-1.94761	0.0347305	7.21156e-17	AT5G03730.2_|_Symbols:_CTR1,_SIS1,_AtCTR1_|_Protein_kinase_superfamily_protein_|	ethy	Y5977_ARATH
c91929_g1_i1	0.590423	-0.63535	0.00562665	0.00257449	AT5G03730.2_|_Symbols:_CTR1,_SIS1,_AtCTR1_|_Protein_kinase_superfamily_protein_|	ethy	HERK_ARATH
c89771_g2_i1	0.620091	-0.383438	2.72696e-05	0.00257067	AT5G20010.1_|_Symbols:_RAN-1,_RAN1,_ATRAN1_|_RAS-related_nuclear_protein-1_|	ethy	RB11C_LOTJA
c98315_g1_i1	0.620489	-1.81192	0.0444103	3.10853e-14	AT1G05010.1_|_Symbols:_EFE,_ACO4,_EAT1_|_ethylene-forming_enzyme_|	ethy	FLS_CITUN
c94862_g5_i2	0.625073	-0.857008	0.024513	0.000299625	AT5G03730.2_|_Symbols:_CTR1,_SIS1,_AtCTR1_|_Protein_kinase_superfamily_protein_|	ethy	Y5707_ARATH
c91690_g1_i5	0.647764	-2.99133	0.0199694	8.57467e-31	AT5G03730.2_|_Symbols:_CTR1,_SIS1,_AtCTR1_|_Protein_kinase_superfamily_protein_|	ethy	.
c93875_g1_i3	0.658759	-1.42307	0.0135489	1.14463e-09	AT1G05010.1_|_Symbols:_EFE,_ACO4,_EAT1_|_ethylene-forming_enzyme_|	ethy	DIOX3_PAPSO
c96924_g3_i5	0.686925	-0.472767	0.00030156	0.00291713	AT5G03730.2_|_Symbols:_CTR1,_SIS1,_AtCTR1_|_Protein_kinase_superfamily_protein_|	ethy	CRK10_ARATH
c93875_g1_i5	0.697299	-1.89461	0.00122079	3.62846e-22	AT1G05010.1_|_Symbols:_EFE,_ACO4,_EAT1_|_ethylene-forming_enzyme_|	ethy	DIOX3_PAPSO
c85678_g3_i1	0.700727	-0.952774	0.000327854	5.68003e-07	AT3G51770.2_|_Symbols:_ETO1_|_tetratricopeptide_repeat_(TPR)-containing_protein_|	ethy	.
c98613_g2_i2	0.745816	-1.83855	0.00469188	1.02967e-13	AT5G03730.2_|_Symbols:_CTR1,_SIS1,_AtCTR1_|_Protein_kinase_superfamily_protein_|	ethy	Y5393_ARATH
c99966_g1_i1	0.757533	-0.662629	0.0129435	0.0389402	AT5G03730.2_|_Symbols:_CTR1,_SIS1,_AtCTR1_|_Protein_kinase_superfamily_protein_|	ethy	.
c93875_g1_i2	0.796146	-1.36334	0.00586449	2.18313e-14	AT1G05010.1_|_Symbols:_EFE,_ACO4,_EAT1_|_ethylene-forming_enzyme_|	ethy	DIOX3_PAPSO
c84297_g1_i1	0.810302	-1.30964	0.00104678	7.27726e-06	AT1G05010.1_|_Symbols:_EFE,_ACO4,_EAT1_|_ethylene-forming_enzyme_|	ethy	LDOX_PETHY
c87723_g1_i1	0.814228	-0.349089	5.32438e-07	0.0124378	AT5G03730.2_|_Symbols:_CTR1,_SIS1,_AtCTR1_|_Protein_kinase_superfamily_protein_|	ethy	YODA_ARATH
c91690_g1_i8	0.820475	-2.74071	0.00730447	1.04489e-27	AT5G03730.2_|_Symbols:_CTR1,_SIS1,_AtCTR1_|_Protein_kinase_superfamily_protein_|	ethy	PERK8_ARATH
c86338_g2_i1	0.820774	-0.62853	0.00014278	0.00221349	AT5G03730.2_|_Symbols:_CTR1,_SIS1,_AtCTR1_|_Protein_kinase_superfamily_protein_|	ethy	HT1_ARATH
c95368_g1_i12	0.850887	-0.812057	0.0491441	0.0407939	AT5G03730.2_|_Symbols:_CTR1,_SIS1,_AtCTR1_|_Protein_kinase_superfamily_protein_|	ethy	.
c78919_g1_i1	0.884206	-0.792028	1.0727e-07	1.02813e-07	AT1G05010.1_|_Symbols:_EFE,_ACO4,_EAT1_|_ethylene-forming_enzyme_|	ethy	SRG1_ARATH
c91238_g2_i2	0.892119	-1.26754	0.0253006	1.85908e-07	AT1G05010.1_|_Symbols:_EFE,_ACO4,_EAT1_|_ethylene-forming_enzyme_|	ethy	SRG1_ARATH
c97748_g1_i1	0.92353	-1.31455	0.0180066	0.000367196	AT5G03730.2_|_Symbols:_CTR1,_SIS1,_AtCTR1_|_Protein_kinase_superfamily_protein_|	ethy	HSL1_ARATH
c83843_g1_i2	0.996862	-0.79792	0.00923684	0.0489009	AT5G03730.2_|_Symbols:_CTR1,_SIS1,_AtCTR1_|_Protein_kinase_superfamily_protein_|	ethy	Y1839_ARATH
c94862_g5_i4	1.04963	-0.725909	5.75431e-05	0.00415996	AT5G03730.2_|_Symbols:_CTR1,_SIS1,_AtCTR1_|_Protein_kinase_superfamily_protein_|	ethy	.
c82939_g1_i1	1.11236	-0.581494	4.9238e-13	6.65429e-09	AT5G20010.1_|_Symbols:_RAN-1,_RAN1,_ATRAN1_|_RAS-related_nuclear_protein-1_|	ethy	RABC1_ARATH
c98681_g5_i3	1.11305	-1.98148	0.00290697	2.84879e-08	AT5G03730.2_|_Symbols:_CTR1,_SIS1,_AtCTR1_|_Protein_kinase_superfamily_protein_|	ethy	Y1839_ARATH
c100081_g1_i1	1.12055	-1.0059	4.27141e-07	1.20004e-07	AT5G03730.2_|_Symbols:_CTR1,_SIS1,_AtCTR1_|_Protein_kinase_superfamily_protein_|	ethy	Y3148_ARATH
c93875_g1_i4	1.15704	-2.17103	0.0117849	2.29196e-15	AT1G05010.1_|_Symbols:_EFE,_ACO4,_EAT1_|_ethylene-forming_enzyme_|	ethy	DIOX3_PAPSO
c97719_g1_i1	1.16156	-0.427951	5.7712e-11	0.0270099	AT5G03730.2_|_Symbols:_CTR1,_SIS1,_AtCTR1_|_Protein_kinase_superfamily_protein_|	ethy	IKU2_ARATH
c95458_g1_i1	1.19583	-2.12462	0.0154228	3.30479e-05	AT5G03730.2_|_Symbols:_CTR1,_SIS1,_AtCTR1_|_Protein_kinase_superfamily_protein_|	ethy	SD11_ARATH
c100315_g1_i2	1.2008	-0.509141	6.10687e-09	0.0112659	AT1G05010.1_|_Symbols:_EFE,_ACO4,_EAT1_|_ethylene-forming_enzyme_|	ethy	ACCH1_ARATH
c98315_g1_i2	1.20317	-2.58764	0.00010453	7.03895e-35	AT1G05010.1_|_Symbols:_EFE,_ACO4,_EAT1_|_ethylene-forming_enzyme_|	ethy	FLS_CITUN
c85645_g3_i2	1.20619	-3.37465	1.46498e-07	1.97582e-24	AT1G05010.1_|_Symbols:_EFE,_ACO4,_EAT1_|_ethylene-forming_enzyme_|	ethy	G2OX1_PEA
c86338_g2_i2	1.35957	-0.659997	6.32934e-07	0.0201588	AT5G03730.2_|_Symbols:_CTR1,_SIS1,_AtCTR1_|_Protein_kinase_superfamily_protein_|	ethy	HT1_ARATH
c95458_g1_i3	1.41289	-1.29042	0.000935422	0.00150602	AT5G03730.2_|_Symbols:_CTR1,_SIS1,_AtCTR1_|_Protein_kinase_superfamily_protein_|	ethy	Y4729_ARATH
c98961_g1_i1	1.48141	-1.83754	0.00129129	6.34896e-05	AT5G03730.2_|_Symbols:_CTR1,_SIS1,_AtCTR1_|_Protein_kinase_superfamily_protein_|	ethy	LRK81_ARATH
c89719_g1_i1	1.52404	-1.09147	0.000639337	1.72671e-05	AT1G05010.1_|_Symbols:_EFE,_ACO4,_EAT1_|_ethylene-forming_enzyme_|	ethy	ACCH1_ARATH
c91238_g2_i4	1.53378	-2.23813	0.000457897	1.05645e-10	AT1G05010.1_|_Symbols:_EFE,_ACO4,_EAT1_|_ethylene-forming_enzyme_|	ethy	SRG1_ARATH
c94812_g3_i1	1.56649	-1.87554	0.000357581	3.18584e-10	AT3G23240.1_|_Symbols:_ERF1,_ATERF1_|_ethylene_response_factor_1_|	ethy	ERF92_ARATH
c74491_g1_i1	1.58188	-1.46911	9.78774e-13	3.27251e-16	AT1G05010.1_|_Symbols:_EFE,_ACO4,_EAT1_|_ethylene-forming_enzyme_|	ethy	ACCO1_PETHY
c100315_g1_i3	1.6684	-0.517384	9.60815e-13	0.0416304	AT1G05010.1_|_Symbols:_EFE,_ACO4,_EAT1_|_ethylene-forming_enzyme_|	ethy	POLX_TOBAC
c82809_g1_i1	1.7818	-2.22925	2.28576e-16	2.91565e-26	AT5G03280.1_|_Symbols:_EIN2,_PIR2,_CKR1,_ERA3,_ORE3,_ORE2,_ATEIN2_|_NRAMP_metal_ion_transporter_family_protein_|	ethy	NRAM3_ARATH
c51255_g2_i1	1.92237	-5.23943	0.0131963	2.09882e-06	AT4G11280.1_|_Symbols:_ACS6,_ATACS6_|_1-aminocyclopropane-1-carboxylic_acid_(acc)_synthase_6_|	ethy	1A13_SOLLC
c84182_g1_i2	1.9475	-3.02407	2.9339e-14	1.36792e-25	AT1G54490.1_|_Symbols:_AIN1,_EIN5,_XRN4,_ATXRN4_|_exoribonuclease_4_|	ethy	XRN4_ARATH
c97785_g2_i1	2.08594	-4.96997	0.00933816	1.4347e-05	AT3G23150.1_|_Symbols:_ETR2_|_Signal_transduction_histidine_kinase,_hybrid-type,_ethylene_sensor_|	ethy	EIN4_ARATH
c93744_g2_i2	2.15925	-2.18088	8.06822e-06	1.78799e-06	AT1G05010.1_|_Symbols:_EFE,_ACO4,_EAT1_|_ethylene-forming_enzyme_|	ethy	FL3H_PETCR
c81266_g3_i1	2.21651	-2.58481	1.89914e-09	9.56942e-12	AT5G03730.2_|_Symbols:_CTR1,_SIS1,_AtCTR1_|_Protein_kinase_superfamily_protein_|	ethy	HT1_ARATH
c88923_g4_i4	2.36944	-3.61912	2.09135e-09	4.64954e-15	AT1G05010.1_|_Symbols:_EFE,_ACO4,_EAT1_|_ethylene-forming_enzyme_|	ethy	ACCH1_ARATH
c95736_g1_i1	2.43035	-2.34509	0.000192824	0.000245422	AT5G03730.2_|_Symbols:_CTR1,_SIS1,_AtCTR1_|_Protein_kinase_superfamily_protein_|	ethy	Y5248_ARATH
c1563_g1_i1	2.4826	-3.94983	2.01914e-06	1.32818e-11	AT3G51770.2_|_Symbols:_ETO1_|_tetratricopeptide_repeat_(TPR)-containing_protein_|	ethy	ETO1_ARATH
c98769_g2_i1	2.58928	-2.52521	0.000117245	0.000371735	AT5G03730.2_|_Symbols:_CTR1,_SIS1,_AtCTR1_|_Protein_kinase_superfamily_protein_|	ethy	KPRO_MAIZE
c93744_g2_i1	2.809	-2.48899	4.7138e-09	3.81179e-07	AT1G05010.1_|_Symbols:_EFE,_ACO4,_EAT1_|_ethylene-forming_enzyme_|	ethy	ACH11_ARATH
c97225_g3_i1	2.81116	-3.68469	0.000211336	7.59077e-05	AT3G23150.1_|_Symbols:_ETR2_|_Signal_transduction_histidine_kinase,_hybrid-type,_ethylene_sensor_|	ethy	EIN4_ARATH
c76160_g1_i2	2.8283	-2.69555	1.30136e-09	2.49964e-08	AT2G04350.1_|_Symbols:_LACS8_|_AMP-dependent_synthetase_and_ligase_family_protein_|	ethy	LACS7_ARATH
c111890_g1_i1	2.84367	-6.49591	3.61271e-10	6.37103e-16	AT4G11280.1_|_Symbols:_ACS6,_ATACS6_|_1-aminocyclopropane-1-carboxylic_acid_(acc)_synthase_6_|	ethy	1A13_SOLLC
c84182_g1_i1	2.86655	-4.17283	7.67106e-28	3.03666e-46	AT1G54490.1_|_Symbols:_AIN1,_EIN5,_XRN4,_ATXRN4_|_exoribonuclease_4_|	ethy	XRN4_ARATH
c22674_g1_i1	2.89389	-3.30786	0.00232582	0.00249922	AT1G54490.1_|_Symbols:_AIN1,_EIN5,_XRN4,_ATXRN4_|_exoribonuclease_4_|	ethy	XRN4_ARATH
c140064_g1_i1	2.9507	-2.68786	0.0468746	0.0461857	AT3G51770.2_|_Symbols:_ETO1_|_tetratricopeptide_repeat_(TPR)-containing_protein_|	ethy	ETO1_ARATH
c76160_g1_i1	2.97207	-2.50245	8.15268e-09	6.49726e-07	AT2G04350.1_|_Symbols:_LACS8_|_AMP-dependent_synthetase_and_ligase_family_protein_|	ethy	LACS7_ARATH
c93702_g1_i1	2.98307	-3.39827	0.0130168	0.00527609	AT4G37580.1_|_Symbols:_HLS1,_COP3,_UNS2_|_Acyl-CoA_N-acyltransferases_(NAT)_superfamily_protein_|	ethy	HLS1_ARATH
c73636_g1_i1	2.99997	-5.26174	1.29872e-06	1.37182e-12	AT1G54490.1_|_Symbols:_AIN1,_EIN5,_XRN4,_ATXRN4_|_exoribonuclease_4_|	ethy	XRN2_ARATH
c39816_g1_i1	3.08365	-3.48675	1.84344e-08	1.2396e-09	AT2G40940.1_|_Symbols:_ERS1,_ERS_|_ethylene_response_sensor_1_|	ethy	ERS1_ARATH
c66920_g2_i1	3.14897	-3.4553	2.09725e-10	3.11608e-11	AT1G54490.1_|_Symbols:_AIN1,_EIN5,_XRN4,_ATXRN4_|_exoribonuclease_4_|	ethy	XRN3_ARATH
c18181_g1_i1	3.15535	-4.28824	0.010765	0.00288597	AT1G05010.1_|_Symbols:_EFE,_ACO4,_EAT1_|_ethylene-forming_enzyme_|	ethy	ACCO1_ARATH
c88923_g4_i1	3.159	-2.61007	5.07548e-12	9.36511e-09	AT1G05010.1_|_Symbols:_EFE,_ACO4,_EAT1_|_ethylene-forming_enzyme_|	ethy	ACCH1_ARATH
c99115_g2_i1	3.27383	-2.96558	2.08765e-09	1.4815e-08	AT5G03730.2_|_Symbols:_CTR1,_SIS1,_AtCTR1_|_Protein_kinase_superfamily_protein_|	ethy	BAME1_ARATH
c90729_g2_i1	3.28185	-4.05958	3.60564e-55	8.9431e-81	AT5G21120.1_|_Symbols:_EIL2_|_ETHYLENE-INSENSITIVE3-like_2_|	ethy	EIN3_ARATH
c67755_g1_i1	3.30956	-4.37143	4.67416e-17	4.46641e-20	AT5G03730.2_|_Symbols:_CTR1,_SIS1,_AtCTR1_|_Protein_kinase_superfamily_protein_|	ethy	TMK1_ARATH
c99333_g1_i1	3.32019	-2.85404	2.04855e-30	7.32664e-27	AT5G03730.2_|_Symbols:_CTR1,_SIS1,_AtCTR1_|_Protein_kinase_superfamily_protein_|	ethy	EDR1_ARATH
c95755_g1_i1	3.32687	-5.86073	3.38043e-33	1.41574e-53	AT5G03730.2_|_Symbols:_CTR1,_SIS1,_AtCTR1_|_Protein_kinase_superfamily_protein_|	ethy	RKS1_ARATH
c63618_g1_i1	3.37305	-4.46664	6.30503e-15	7.6745e-18	AT1G54490.1_|_Symbols:_AIN1,_EIN5,_XRN4,_ATXRN4_|_exoribonuclease_4_|	ethy	XRN3_ARATH
c79126_g1_i1	3.38407	-4.89512	4.89031e-26	5.07103e-36	AT5G03730.2_|_Symbols:_CTR1,_SIS1,_AtCTR1_|_Protein_kinase_superfamily_protein_|	ethy	Y3804_ARATH
c89771_g1_i1	3.43842	-3.60262	1.30579e-19	1.21895e-18	AT5G20010.1_|_Symbols:_RAN-1,_RAN1,_ATRAN1_|_RAS-related_nuclear_protein-1_|	ethy	RB2BV_BETVU
c39743_g1_i1	3.45168	-5.26039	2.00315e-06	1.05138e-06	AT5G03730.2_|_Symbols:_CTR1,_SIS1,_AtCTR1_|_Protein_kinase_superfamily_protein_|	ethy	CTR1_ARATH
c141614_g1_i1	3.48182	-3.41094	2.93973e-13	6.15989e-12	AT5G03730.2_|_Symbols:_CTR1,_SIS1,_AtCTR1_|_Protein_kinase_superfamily_protein_|	ethy	EDR1_ARATH
c146233_g1_i1	3.49386	-3.21605	1.05084e-06	2.02341e-05	AT5G03730.2_|_Symbols:_CTR1,_SIS1,_AtCTR1_|_Protein_kinase_superfamily_protein_|	ethy	EDR1_ARATH
c32821_g1_i1	3.5045	-3.59844	3.51663e-40	1.4556e-42	AT5G03730.2_|_Symbols:_CTR1,_SIS1,_AtCTR1_|_Protein_kinase_superfamily_protein_|	ethy	Y1154_ARATH
c72531_g1_i1	3.58161	-3.36002	1.6662e-22	1.40425e-19	AT5G03730.2_|_Symbols:_CTR1,_SIS1,_AtCTR1_|_Protein_kinase_superfamily_protein_|	ethy	EDR1_ARATH
c33287_g1_i1	3.6457	-3.58189	3.55867e-29	1.89536e-27	AT5G03280.1_|_Symbols:_EIN2,_PIR2,_CKR1,_ERA3,_ORE3,_ORE2,_ATEIN2_|_NRAMP_metal_ion_transporter_family_protein_|	ethy	EIN2_ARATH
c76308_g1_i1	3.65269	-4.56595	2.20285e-21	1.38282e-26	AT2G04350.1_|_Symbols:_LACS8_|_AMP-dependent_synthetase_and_ligase_family_protein_|	ethy	LACS2_ARATH
c84182_g1_i3	3.73391	-4.4431	1.30543e-62	9.47597e-73	AT1G54490.1_|_Symbols:_AIN1,_EIN5,_XRN4,_ATXRN4_|_exoribonuclease_4_|	ethy	XRN4_ARATH
c99935_g1_i2	3.81302	-4.61797	2.69563e-46	2.88428e-130	AT5G03730.2_|_Symbols:_CTR1,_SIS1,_AtCTR1_|_Protein_kinase_superfamily_protein_|	ethy	BRI1_SOLLC
c115041_g1_i1	3.84088	-4.40791	7.07827e-17	7.20068e-17	AT5G03280.1_|_Symbols:_EIN2,_PIR2,_CKR1,_ERA3,_ORE3,_ORE2,_ATEIN2_|_NRAMP_metal_ion_transporter_family_protein_|	ethy	EIN2_ARATH
c97957_g3_i1	3.85371	-4.33807	5.39224e-58	3.24969e-74	AT5G03730.2_|_Symbols:_CTR1,_SIS1,_AtCTR1_|_Protein_kinase_superfamily_protein_|	ethy	BAME1_ARATH
c63615_g1_i1	4.11849	-3.31734	1.27518e-50	7.81658e-72	AT1G05010.1_|_Symbols:_EFE,_ACO4,_EAT1_|_ethylene-forming_enzyme_|	ethy	ACCO_ACTDE
c97486_g1_i2	4.19261	-5.33699	4.72025e-07	6.66439e-07	AT4G11280.1_|_Symbols:_ACS6,_ATACS6_|_1-aminocyclopropane-1-carboxylic_acid_(acc)_synthase_6_|	ethy	1A110_ARATH
c88824_g1_i1	4.20856	-4.07355	0.00191619	0.00261944	AT5G03730.2_|_Symbols:_CTR1,_SIS1,_AtCTR1_|_Protein_kinase_superfamily_protein_|	ethy	CTR1_ARATH
c91804_g1_i1	4.27054	-4.1418	0.00473829	0.00538664	AT1G64400.1_|_Symbols:_LACS3_|_AMP-dependent_synthetase_and_ligase_family_protein_|	ethy	LACS1_ARATH
c76308_g1_i2	4.30726	-5.92762	2.08214e-28	3.23785e-53	AT2G04350.1_|_Symbols:_LACS8_|_AMP-dependent_synthetase_and_ligase_family_protein_|	ethy	LACS2_ARATH
c84182_g3_i2	4.31232	-4.17222	0.0027832	0.00272417	AT1G54490.1_|_Symbols:_AIN1,_EIN5,_XRN4,_ATXRN4_|_exoribonuclease_4_|	ethy	XRN2_ARATH
c94019_g5_i1	4.41818	-5.56394	8.69394e-07	1.69618e-06	AT1G05010.1_|_Symbols:_EFE,_ACO4,_EAT1_|_ethylene-forming_enzyme_|	ethy	HY6H_HYONI
c79670_g1_i1	4.47566	-5.89118	3.5395e-41	1.06425e-51	AT5G03730.2_|_Symbols:_CTR1,_SIS1,_AtCTR1_|_Protein_kinase_superfamily_protein_|	ethy	Y3148_ARATH
c102464_g1_i1	4.53448	-3.72134	2.22505e-17	4.52071e-14	AT1G25490.1_|_Symbols:_RCN1,_REGA,_ATB_BETA_BETA,_EER1_|_ARM_repeat_superfamily_protein_|	ethy	2AAB_ARATH
c83940_g2_i1	4.61386	-5.74144	2.11256e-35	4.91353e-40	AT1G25490.1_|_Symbols:_RCN1,_REGA,_ATB_BETA_BETA,_EER1_|_ARM_repeat_superfamily_protein_|	ethy	2AAB_ARATH
c55636_g1_i1	4.78401	-3.58034	1.03757e-25	1.21355e-19	AT5G03730.2_|_Symbols:_CTR1,_SIS1,_AtCTR1_|_Protein_kinase_superfamily_protein_|	ethy	CIPK8_ORYSJ
c68640_g1_i2	4.88005	-5.50691	6.29959e-60	5.22953e-65	AT5G20010.1_|_Symbols:_RAN-1,_RAN1,_ATRAN1_|_RAS-related_nuclear_protein-1_|	ethy	RAN3_ARATH
c90299_g3_i1	4.88743	-2.04819	2.11588e-52	2.60913e-19	AT5G03730.2_|_Symbols:_CTR1,_SIS1,_AtCTR1_|_Protein_kinase_superfamily_protein_|	ethy	HT1_ARATH
c88352_g9_i2	4.91169	-5.79252	5.66349e-40	5.40625e-44	AT5G03730.2_|_Symbols:_CTR1,_SIS1,_AtCTR1_|_Protein_kinase_superfamily_protein_|	ethy	Y5977_ARATH
c88923_g4_i5	4.93688	-1.89592	4.31702e-38	2.40244e-10	AT1G05010.1_|_Symbols:_EFE,_ACO4,_EAT1_|_ethylene-forming_enzyme_|	ethy	ACCH1_ARATH
c128019_g1_i1	4.96136	-6.10198	9.90561e-13	3.08851e-12	AT2G04350.1_|_Symbols:_LACS8_|_AMP-dependent_synthetase_and_ligase_family_protein_|	ethy	LACS9_ARATH
c96777_g1_i1	4.96262	-5.02494	3.73682e-72	5.95681e-81	AT2G04350.1_|_Symbols:_LACS8_|_AMP-dependent_synthetase_and_ligase_family_protein_|	ethy	LACS4_ARATH
c72511_g1_i1	5.06885	-4.55864	1.24343e-62	3.08966e-63	AT1G64400.1_|_Symbols:_LACS3_|_AMP-dependent_synthetase_and_ligase_family_protein_|	ethy	LACS5_ARATH
c88923_g4_i2	5.12043	-1.81968	1.89131e-32	6.61469e-09	AT1G05010.1_|_Symbols:_EFE,_ACO4,_EAT1_|_ethylene-forming_enzyme_|	ethy	ACCH1_ARATH
c89263_g5_i1	5.30519	-5.82619	1.63264e-95	1.57094e-111	AT1G05010.1_|_Symbols:_EFE,_ACO4,_EAT1_|_ethylene-forming_enzyme_|	ethy	FL3H_PETCR
c96777_g1_i2	5.36102	-4.26029	1.15388e-53	3.39487e-50	AT2G04350.1_|_Symbols:_LACS8_|_AMP-dependent_synthetase_and_ligase_family_protein_|	ethy	LACS4_ARATH
c91669_g3_i1	5.37337	-5.07526	1.71897e-24	8.2161e-23	AT1G64400.1_|_Symbols:_LACS3_|_AMP-dependent_synthetase_and_ligase_family_protein_|	ethy	LACS2_ARATH
c88352_g9_i1	5.37587	-5.92668	8.49263e-41	2.39897e-43	AT5G03730.2_|_Symbols:_CTR1,_SIS1,_AtCTR1_|_Protein_kinase_superfamily_protein_|	ethy	Y5977_ARATH
c53773_g1_i1	5.43322	-5.73561	3.17786e-42	8.48008e-42	AT5G03730.2_|_Symbols:_CTR1,_SIS1,_AtCTR1_|_Protein_kinase_superfamily_protein_|	ethy	M3K12_HUMAN
c90823_g1_i1	5.48774	-4.9766	1.77252e-66	2.04515e-80	AT1G05010.1_|_Symbols:_EFE,_ACO4,_EAT1_|_ethylene-forming_enzyme_|	ethy	FLS_EUSER
c75581_g1_i1	5.52199	-5.5947	1.98308e-87	1.07365e-97	AT2G04350.1_|_Symbols:_LACS8_|_AMP-dependent_synthetase_and_ligase_family_protein_|	ethy	LACS8_ARATH
c109947_g1_i1	5.56968	-5.7409	1.02848e-36	6.39715e-35	AT2G40940.1_|_Symbols:_ERS1,_ERS_|_ethylene_response_sensor_1_|	ethy	ERS1_ARATH
c20909_g1_i1	5.59707	-3.37201	1.92949e-09	4.05526e-06	AT1G64400.1_|_Symbols:_LACS3_|_AMP-dependent_synthetase_and_ligase_family_protein_|	ethy	LACS6_ARATH
c10244_g1_i1	5.7119	-5.63761	4.21942e-79	2.21566e-85	AT5G03730.2_|_Symbols:_CTR1,_SIS1,_AtCTR1_|_Protein_kinase_superfamily_protein_|	ethy	KIN10_ARATH
c98268_g3_i1	5.7769	-6.17877	8.39163e-51	7.40265e-56	AT2G04350.1_|_Symbols:_LACS8_|_AMP-dependent_synthetase_and_ligase_family_protein_|	ethy	LACS8_ARATH
c73757_g1_i1	5.83845	-6.35195	2.71743e-76	1.35181e-51	AT1G05010.1_|_Symbols:_EFE,_ACO4,_EAT1_|_ethylene-forming_enzyme_|	ethy	.
c79287_g1_i1	5.86343	-7.27126	7.84072e-67	1.95967e-70	AT1G05010.1_|_Symbols:_EFE,_ACO4,_EAT1_|_ethylene-forming_enzyme_|	ethy	FLS_CITUN
c52079_g1_i1	6.19907	-5.94653	2.36142e-26	9.15713e-25	AT5G20010.1_|_Symbols:_RAN-1,_RAN1,_ATRAN1_|_RAS-related_nuclear_protein-1_|	ethy	RANB1_TOBAC
c89263_g4_i1	6.2846	-7.20589	8.88133e-147	1.02851e-157	AT1G05010.1_|_Symbols:_EFE,_ACO4,_EAT1_|_ethylene-forming_enzyme_|	ethy	FL3H_PETHY
c84322_g4_i1	6.29153	-5.54481	6.63139e-114	1.24012e-115	AT5G20010.1_|_Symbols:_RAN-1,_RAN1,_ATRAN1_|_RAS-related_nuclear_protein-1_|	ethy	RAB7_PEA
c134483_g1_i1	6.35196	-7.49434	1.78946e-24	1.27779e-23	AT2G04350.1_|_Symbols:_LACS8_|_AMP-dependent_synthetase_and_ligase_family_protein_|	ethy	LACS9_ARATH
c74528_g1_i1	6.41283	-7.19195	2.75164e-116	2.48063e-250	AT5G21120.1_|_Symbols:_EIL2_|_ETHYLENE-INSENSITIVE3-like_2_|	ethy	EIN3_ARATH
c98268_g3_i2	6.4131	-7.43767	3.23853e-83	4.65815e-94	AT2G04350.1_|_Symbols:_LACS8_|_AMP-dependent_synthetase_and_ligase_family_protein_|	ethy	LACS8_ARATH
c79287_g1_i3	6.48481	-6.53845	1.21553e-58	9.65728e-57	AT1G05010.1_|_Symbols:_EFE,_ACO4,_EAT1_|_ethylene-forming_enzyme_|	ethy	FLS_CITUN
c79182_g2_i1	6.85558	-6.36985	1.54167e-139	9.69565e-155	AT1G05010.1_|_Symbols:_EFE,_ACO4,_EAT1_|_ethylene-forming_enzyme_|	ethy	ACCO1_PETHY
c7279_g1_i1	7.01661	-7.80766	6.22744e-103	2.27034e-116	AT5G20010.1_|_Symbols:_RAN-1,_RAN1,_ATRAN1_|_RAS-related_nuclear_protein-1_|	ethy	RB11D_TOBAC
c79287_g1_i2	7.01957	-8.24982	1.15502e-105	6.47163e-114	AT1G05010.1_|_Symbols:_EFE,_ACO4,_EAT1_|_ethylene-forming_enzyme_|	ethy	FLS_CITUN
c68640_g1_i1	7.04297	-7.08003	1.34015e-144	9.04156e-166	AT5G20010.1_|_Symbols:_RAN-1,_RAN1,_ATRAN1_|_RAS-related_nuclear_protein-1_|	ethy	RAN3_ARATH
c75516_g1_i1	7.06457	-6.44671	1.03709e-135	3.78761e-151	AT5G20010.1_|_Symbols:_RAN-1,_RAN1,_ATRAN1_|_RAS-related_nuclear_protein-1_|	ethy	RABC1_ARATH
c73395_g1_i1	7.55769	-6.92628	9.48593e-176	3.38284e-227	AT5G20010.1_|_Symbols:_RAN-1,_RAN1,_ATRAN1_|_RAS-related_nuclear_protein-1_|	ethy	RAN1_SOLLC
c52269_g1_i1	7.7112	-7.05756	3.09868e-79	3.65093e-82	AT5G03730.2_|_Symbols:_CTR1,_SIS1,_AtCTR1_|_Protein_kinase_superfamily_protein_|	ethy	Y3148_ARATH
c65569_g2_i1	-2.14702	#N/A	0.0185899	#N/A	AT2G04350.1_|_Symbols:_LACS8_|_AMP-dependent_synthetase_and_ligase_family_protein_|	ethy	LACS4_ARATH
c91343_g1_i3	-2.11266	#N/A	3.21488e-05	#N/A	AT1G05010.1_|_Symbols:_EFE,_ACO4,_EAT1_|_ethylene-forming_enzyme_|	ethy	LDOX_ARATH
c99698_g1_i2	-2.0727	#N/A	4.71959e-15	#N/A	AT5G03730.2_|_Symbols:_CTR1,_SIS1,_AtCTR1_|_Protein_kinase_superfamily_protein_|	ethy	Y1133_ARATH
c99698_g1_i3	-2.05707	#N/A	3.28653e-08	#N/A	AT5G03730.2_|_Symbols:_CTR1,_SIS1,_AtCTR1_|_Protein_kinase_superfamily_protein_|	ethy	Y1133_ARATH
c91343_g1_i1	-1.92767	#N/A	0.0233261	#N/A	AT1G05010.1_|_Symbols:_EFE,_ACO4,_EAT1_|_ethylene-forming_enzyme_|	ethy	LDOX_ARATH
c77222_g1_i1	-1.91693	#N/A	1.10018e-06	#N/A	AT4G37580.1_|_Symbols:_HLS1,_COP3,_UNS2_|_Acyl-CoA_N-acyltransferases_(NAT)_superfamily_protein_|	ethy	HLS1L_ARATH
c99698_g1_i5	-1.91657	#N/A	5.71621e-11	#N/A	AT5G03730.2_|_Symbols:_CTR1,_SIS1,_AtCTR1_|_Protein_kinase_superfamily_protein_|	ethy	Y1133_ARATH
c65823_g1_i1	-1.73685	#N/A	0.0181073	#N/A	AT1G54490.1_|_Symbols:_AIN1,_EIN5,_XRN4,_ATXRN4_|_exoribonuclease_4_|	ethy	XRN3_ARATH
c99698_g1_i7	-1.66114	#N/A	2.30044e-08	#N/A	AT5G03730.2_|_Symbols:_CTR1,_SIS1,_AtCTR1_|_Protein_kinase_superfamily_protein_|	ethy	Y1133_ARATH
c99698_g1_i4	-1.63096	#N/A	3.11955e-06	#N/A	AT5G03730.2_|_Symbols:_CTR1,_SIS1,_AtCTR1_|_Protein_kinase_superfamily_protein_|	ethy	Y1133_ARATH
c78550_g1_i1	-1.41246	#N/A	0.00842382	#N/A	AT5G03730.2_|_Symbols:_CTR1,_SIS1,_AtCTR1_|_Protein_kinase_superfamily_protein_|	ethy	ACCR4_ARATH
c94489_g2_i1	-1.2943	#N/A	5.06839e-07	#N/A	AT5G03730.2_|_Symbols:_CTR1,_SIS1,_AtCTR1_|_Protein_kinase_superfamily_protein_|	ethy	.
c93816_g3_i1	-1.2319	#N/A	0.000280234	#N/A	AT5G03730.2_|_Symbols:_CTR1,_SIS1,_AtCTR1_|_Protein_kinase_superfamily_protein_|	ethy	CTR1_ARATH
c78550_g1_i2	-1.22069	#N/A	0.0240319	#N/A	AT5G03730.2_|_Symbols:_CTR1,_SIS1,_AtCTR1_|_Protein_kinase_superfamily_protein_|	ethy	ACCR4_ARATH
c94993_g2_i5	-1.13348	#N/A	0.0446738	#N/A	AT1G54490.1_|_Symbols:_AIN1,_EIN5,_XRN4,_ATXRN4_|_exoribonuclease_4_|	ethy	XRN3_ARATH
c45810_g1_i1	-1.05406	#N/A	0.0361174	#N/A	AT5G03730.2_|_Symbols:_CTR1,_SIS1,_AtCTR1_|_Protein_kinase_superfamily_protein_|	ethy	Y2241_ARATH
c91669_g2_i1	-1.04712	#N/A	0.000964034	#N/A	AT2G04350.1_|_Symbols:_LACS8_|_AMP-dependent_synthetase_and_ligase_family_protein_|	ethy	LACS2_ARATH
c94489_g2_i3	-0.957799	#N/A	2.97677e-06	#N/A	AT5G03730.2_|_Symbols:_CTR1,_SIS1,_AtCTR1_|_Protein_kinase_superfamily_protein_|	ethy	.
c99441_g1_i1	-0.933589	#N/A	1.50862e-08	#N/A	AT5G03730.2_|_Symbols:_CTR1,_SIS1,_AtCTR1_|_Protein_kinase_superfamily_protein_|	ethy	CTR1_ARATH
c99191_g3_i2	-0.908425	#N/A	0.00749906	#N/A	AT5G03730.2_|_Symbols:_CTR1,_SIS1,_AtCTR1_|_Protein_kinase_superfamily_protein_|	ethy	Y1670_ARATH
c100139_g1_i1	-0.906754	#N/A	0.00260645	#N/A	AT5G03730.2_|_Symbols:_CTR1,_SIS1,_AtCTR1_|_Protein_kinase_superfamily_protein_|	ethy	RLK1_ARATH
c96882_g1_i1	-0.895707	#N/A	1.02584e-06	#N/A	AT5G03730.2_|_Symbols:_CTR1,_SIS1,_AtCTR1_|_Protein_kinase_superfamily_protein_|	ethy	SD25_ARATH
c90435_g2_i2	-0.850749	#N/A	0.00050326	#N/A	AT5G03730.2_|_Symbols:_CTR1,_SIS1,_AtCTR1_|_Protein_kinase_superfamily_protein_|	ethy	SEPA_DICDI
c99723_g1_i2	-0.846886	#N/A	0.0416431	#N/A	AT5G03730.2_|_Symbols:_CTR1,_SIS1,_AtCTR1_|_Protein_kinase_superfamily_protein_|	ethy	Y4885_ARATH
c99441_g1_i2	-0.840158	#N/A	3.11791e-06	#N/A	AT5G03730.2_|_Symbols:_CTR1,_SIS1,_AtCTR1_|_Protein_kinase_superfamily_protein_|	ethy	CTR1_ARATH
c99441_g1_i4	-0.824597	#N/A	8.52156e-07	#N/A	AT5G03730.2_|_Symbols:_CTR1,_SIS1,_AtCTR1_|_Protein_kinase_superfamily_protein_|	ethy	CTR1_ARATH
c95004_g2_i5	-0.810588	#N/A	0.0148384	#N/A	AT5G03730.2_|_Symbols:_CTR1,_SIS1,_AtCTR1_|_Protein_kinase_superfamily_protein_|	ethy	PPR75_ARATH
c85686_g3_i3	-0.795235	#N/A	0.000718594	#N/A	AT5G03730.2_|_Symbols:_CTR1,_SIS1,_AtCTR1_|_Protein_kinase_superfamily_protein_|	ethy	Y2296_ARATH
c99442_g1_i1	-0.772786	#N/A	4.40567e-05	#N/A	AT5G03730.2_|_Symbols:_CTR1,_SIS1,_AtCTR1_|_Protein_kinase_superfamily_protein_|	ethy	Y1677_ARATH
c99441_g1_i3	-0.765968	#N/A	1.98172e-05	#N/A	AT5G03730.2_|_Symbols:_CTR1,_SIS1,_AtCTR1_|_Protein_kinase_superfamily_protein_|	ethy	CTR1_ARATH
c85686_g3_i2	-0.743415	#N/A	0.000507321	#N/A	AT5G03730.2_|_Symbols:_CTR1,_SIS1,_AtCTR1_|_Protein_kinase_superfamily_protein_|	ethy	Y2296_ARATH
c93845_g2_i2	-0.742515	#N/A	0.00187023	#N/A	AT5G03730.2_|_Symbols:_CTR1,_SIS1,_AtCTR1_|_Protein_kinase_superfamily_protein_|	ethy	EDR1_ARATH
c95004_g2_i8	-0.729552	#N/A	0.0326272	#N/A	AT5G03730.2_|_Symbols:_CTR1,_SIS1,_AtCTR1_|_Protein_kinase_superfamily_protein_|	ethy	Y3707_ARATH
c97725_g1_i1	-0.728605	#N/A	0.000465604	#N/A	AT5G03730.2_|_Symbols:_CTR1,_SIS1,_AtCTR1_|_Protein_kinase_superfamily_protein_|	ethy	Y1357_ARATH
c96030_g1_i1	-0.724259	#N/A	9.40702e-07	#N/A	AT5G03730.2_|_Symbols:_CTR1,_SIS1,_AtCTR1_|_Protein_kinase_superfamily_protein_|	ethy	RPK2_ARATH
c99723_g1_i6	-0.677635	#N/A	0.0403757	#N/A	AT5G03730.2_|_Symbols:_CTR1,_SIS1,_AtCTR1_|_Protein_kinase_superfamily_protein_|	ethy	Y4885_ARATH
c98438_g1_i5	-0.672589	#N/A	0.0490582	#N/A	AT5G03730.2_|_Symbols:_CTR1,_SIS1,_AtCTR1_|_Protein_kinase_superfamily_protein_|	ethy	P2C31_ARATH
c93845_g2_i1	-0.672395	#N/A	0.0101315	#N/A	AT5G03730.2_|_Symbols:_CTR1,_SIS1,_AtCTR1_|_Protein_kinase_superfamily_protein_|	ethy	EDR1_ARATH
c97725_g1_i2	-0.66902	#N/A	0.0159385	#N/A	AT5G03730.2_|_Symbols:_CTR1,_SIS1,_AtCTR1_|_Protein_kinase_superfamily_protein_|	ethy	Y1357_ARATH
c88291_g1_i1	-0.658461	#N/A	0.00410438	#N/A	AT5G03730.2_|_Symbols:_CTR1,_SIS1,_AtCTR1_|_Protein_kinase_superfamily_protein_|	ethy	HSL1_ARATH
c100184_g5_i7	-0.652054	#N/A	0.0060316	#N/A	AT5G03730.2_|_Symbols:_CTR1,_SIS1,_AtCTR1_|_Protein_kinase_superfamily_protein_|	ethy	RKF1_ARATH
c89356_g1_i1	-0.638967	#N/A	3.03519e-06	#N/A	AT5G03730.2_|_Symbols:_CTR1,_SIS1,_AtCTR1_|_Protein_kinase_superfamily_protein_|	ethy	TMK1_ARATH
c97228_g3_i4	-0.582328	#N/A	0.000226634	#N/A	AT1G54490.1_|_Symbols:_AIN1,_EIN5,_XRN4,_ATXRN4_|_exoribonuclease_4_|	ethy	XRN3_ARATH
c90729_g1_i1	-0.543393	#N/A	0.00975307	#N/A	AT5G21120.1_|_Symbols:_EIL2_|_ETHYLENE-INSENSITIVE3-like_2_|	ethy	.
c91671_g1_i5	-0.528871	#N/A	0.0187857	#N/A	AT5G03730.2_|_Symbols:_CTR1,_SIS1,_AtCTR1_|_Protein_kinase_superfamily_protein_|	ethy	PBS1_ARATH
c96604_g3_i1	-0.521223	#N/A	0.0160543	#N/A	AT5G03730.2_|_Symbols:_CTR1,_SIS1,_AtCTR1_|_Protein_kinase_superfamily_protein_|	ethy	.
c93360_g2_i1	-0.48768	#N/A	0.00297427	#N/A	AT5G03730.2_|_Symbols:_CTR1,_SIS1,_AtCTR1_|_Protein_kinase_superfamily_protein_|	ethy	Y5102_ARATH
c100109_g1_i4	-0.473886	#N/A	0.00105519	#N/A	AT5G03730.2_|_Symbols:_CTR1,_SIS1,_AtCTR1_|_Protein_kinase_superfamily_protein_|	ethy	DST1_DICDI
c100308_g1_i1	-0.412547	#N/A	0.00348097	#N/A	AT5G03730.2_|_Symbols:_CTR1,_SIS1,_AtCTR1_|_Protein_kinase_superfamily_protein_|	ethy	.
c97228_g3_i1	-0.41078	#N/A	0.0189351	#N/A	AT1G54490.1_|_Symbols:_AIN1,_EIN5,_XRN4,_ATXRN4_|_exoribonuclease_4_|	ethy	XRN2_ARATH
c96272_g1_i3	-0.399616	#N/A	0.0265374	#N/A	AT5G03730.2_|_Symbols:_CTR1,_SIS1,_AtCTR1_|_Protein_kinase_superfamily_protein_|	ethy	.
c97626_g2_i1	-0.378806	#N/A	0.0178398	#N/A	AT5G03730.2_|_Symbols:_CTR1,_SIS1,_AtCTR1_|_Protein_kinase_superfamily_protein_|	ethy	FERON_ARATH
c97228_g3_i2	-0.356755	#N/A	0.0419953	#N/A	AT1G54490.1_|_Symbols:_AIN1,_EIN5,_XRN4,_ATXRN4_|_exoribonuclease_4_|	ethy	XRN2_ARATH
c84271_g7_i1	0.450561	#N/A	0.0151281	#N/A	AT5G20010.1_|_Symbols:_RAN-1,_RAN1,_ATRAN1_|_RAS-related_nuclear_protein-1_|	ethy	RAB1B_ARATH
c99821_g1_i7	0.468422	#N/A	0.0284424	#N/A	AT5G03730.2_|_Symbols:_CTR1,_SIS1,_AtCTR1_|_Protein_kinase_superfamily_protein_|	ethy	M3K1_ARATH
c93057_g5_i1	0.47434	#N/A	0.00105593	#N/A	AT5G03730.2_|_Symbols:_CTR1,_SIS1,_AtCTR1_|_Protein_kinase_superfamily_protein_|	ethy	PTI1_SOLLC
c96500_g2_i2	0.476805	#N/A	0.0191441	#N/A	AT2G04350.1_|_Symbols:_LACS8_|_AMP-dependent_synthetase_and_ligase_family_protein_|	ethy	LACS6_ARATH
c93521_g1_i1	0.499417	#N/A	0.00262812	#N/A	AT5G03730.2_|_Symbols:_CTR1,_SIS1,_AtCTR1_|_Protein_kinase_superfamily_protein_|	ethy	EDR1_ARATH
c88717_g1_i1	0.503838	#N/A	0.0114944	#N/A	AT5G21120.1_|_Symbols:_EIL2_|_ETHYLENE-INSENSITIVE3-like_2_|	ethy	EIL3_ARATH
c88718_g6_i3	0.504169	#N/A	0.0127137	#N/A	AT5G03730.2_|_Symbols:_CTR1,_SIS1,_AtCTR1_|_Protein_kinase_superfamily_protein_|	ethy	CDL1_ARATH
c87030_g1_i8	0.544773	#N/A	0.028964	#N/A	AT5G03730.2_|_Symbols:_CTR1,_SIS1,_AtCTR1_|_Protein_kinase_superfamily_protein_|	ethy	SD11_ARATH
c96400_g2_i1	0.585002	#N/A	0.00027511	#N/A	AT5G03730.2_|_Symbols:_CTR1,_SIS1,_AtCTR1_|_Protein_kinase_superfamily_protein_|	ethy	CIPK8_ARATH
c87030_g1_i7	0.592323	#N/A	0.0318177	#N/A	AT5G03730.2_|_Symbols:_CTR1,_SIS1,_AtCTR1_|_Protein_kinase_superfamily_protein_|	ethy	SD11_ARATH
c88706_g1_i1	0.596861	#N/A	0.044921	#N/A	AT5G03730.2_|_Symbols:_CTR1,_SIS1,_AtCTR1_|_Protein_kinase_superfamily_protein_|	ethy	NAK_ARATH
c84993_g1_i1	0.597769	#N/A	0.0260685	#N/A	AT5G03730.2_|_Symbols:_CTR1,_SIS1,_AtCTR1_|_Protein_kinase_superfamily_protein_|	ethy	Y5157_ARATH
c97225_g1_i2	0.606277	#N/A	7.41556e-05	#N/A	AT3G23150.1_|_Symbols:_ETR2_|_Signal_transduction_histidine_kinase,_hybrid-type,_ethylene_sensor_|	ethy	ETR2_ARATH
c86494_g2_i1	0.62219	#N/A	0.00267685	#N/A	AT5G20010.1_|_Symbols:_RAN-1,_RAN1,_ATRAN1_|_RAS-related_nuclear_protein-1_|	ethy	RAA2A_ARATH
c96976_g2_i2	0.636288	#N/A	0.00861477	#N/A	AT5G03730.2_|_Symbols:_CTR1,_SIS1,_AtCTR1_|_Protein_kinase_superfamily_protein_|	ethy	LRKS5_ARATH
c89710_g3_i3	0.682803	#N/A	0.000930049	#N/A	AT5G20010.1_|_Symbols:_RAN-1,_RAN1,_ATRAN1_|_RAS-related_nuclear_protein-1_|	ethy	RAN1_SOLLC
c94373_g4_i2	0.688037	#N/A	0.0100165	#N/A	AT5G03730.2_|_Symbols:_CTR1,_SIS1,_AtCTR1_|_Protein_kinase_superfamily_protein_|	ethy	EDR1_ARATH
c92965_g5_i1	0.692594	#N/A	2.1865e-05	#N/A	AT5G03730.2_|_Symbols:_CTR1,_SIS1,_AtCTR1_|_Protein_kinase_superfamily_protein_|	ethy	PBS1_ARATH
c96976_g2_i1	0.70178	#N/A	0.000757152	#N/A	AT5G03730.2_|_Symbols:_CTR1,_SIS1,_AtCTR1_|_Protein_kinase_superfamily_protein_|	ethy	LRKS5_ARATH
c78011_g1_i1	0.706516	#N/A	0.00171121	#N/A	AT1G25490.1_|_Symbols:_RCN1,_REGA,_ATB_BETA_BETA,_EER1_|_ARM_repeat_superfamily_protein_|	ethy	.
c91219_g5_i1	0.718959	#N/A	0.000218133	#N/A	AT5G03730.2_|_Symbols:_CTR1,_SIS1,_AtCTR1_|_Protein_kinase_superfamily_protein_|	ethy	APK2B_ARATH
c93375_g3_i1	0.729264	#N/A	3.32915e-05	#N/A	AT5G03730.2_|_Symbols:_CTR1,_SIS1,_AtCTR1_|_Protein_kinase_superfamily_protein_|	ethy	WNK1_ARATH
c79210_g1_i1	0.740302	#N/A	1.49575e-07	#N/A	AT5G03730.2_|_Symbols:_CTR1,_SIS1,_AtCTR1_|_Protein_kinase_superfamily_protein_|	ethy	RLCK7_ARATH
c84993_g1_i3	0.779675	#N/A	0.00132307	#N/A	AT5G03730.2_|_Symbols:_CTR1,_SIS1,_AtCTR1_|_Protein_kinase_superfamily_protein_|	ethy	Y5157_ARATH
c83093_g3_i3	0.802658	#N/A	5.9175e-05	#N/A	AT5G03730.2_|_Symbols:_CTR1,_SIS1,_AtCTR1_|_Protein_kinase_superfamily_protein_|	ethy	HT1_ARATH
c96924_g3_i3	0.84671	#N/A	0.00118734	#N/A	AT5G03730.2_|_Symbols:_CTR1,_SIS1,_AtCTR1_|_Protein_kinase_superfamily_protein_|	ethy	CRK25_ARATH
c93375_g3_i2	0.854155	#N/A	4.0784e-07	#N/A	AT5G03730.2_|_Symbols:_CTR1,_SIS1,_AtCTR1_|_Protein_kinase_superfamily_protein_|	ethy	WNK1_ARATH
c83093_g3_i1	0.861806	#N/A	0.000269942	#N/A	AT5G03730.2_|_Symbols:_CTR1,_SIS1,_AtCTR1_|_Protein_kinase_superfamily_protein_|	ethy	HT1_ARATH
c96391_g1_i1	0.862104	#N/A	0.000318596	#N/A	AT1G64400.1_|_Symbols:_LACS3_|_AMP-dependent_synthetase_and_ligase_family_protein_|	ethy	.
c93034_g4_i1	0.884958	#N/A	3.12336e-08	#N/A	AT5G20010.1_|_Symbols:_RAN-1,_RAN1,_ATRAN1_|_RAS-related_nuclear_protein-1_|	ethy	YPTM2_MAIZE
c83867_g1_i1	0.895822	#N/A	0.000204955	#N/A	AT5G03730.2_|_Symbols:_CTR1,_SIS1,_AtCTR1_|_Protein_kinase_superfamily_protein_|	ethy	WNK11_ARATH
c88718_g4_i1	0.951179	#N/A	1.39904e-05	#N/A	AT5G20010.1_|_Symbols:_RAN-1,_RAN1,_ATRAN1_|_RAS-related_nuclear_protein-1_|	ethy	RLGP1_ORYSJ
c88956_g1_i1	0.988308	#N/A	0.00167031	#N/A	AT5G03730.2_|_Symbols:_CTR1,_SIS1,_AtCTR1_|_Protein_kinase_superfamily_protein_|	ethy	Y1723_ARATH
c88718_g4_i2	1.03073	#N/A	1.02584e-06	#N/A	AT5G20010.1_|_Symbols:_RAN-1,_RAN1,_ATRAN1_|_RAS-related_nuclear_protein-1_|	ethy	RLGP1_ORYSJ
c83093_g3_i2	1.08406	#N/A	1.26194e-08	#N/A	AT5G03730.2_|_Symbols:_CTR1,_SIS1,_AtCTR1_|_Protein_kinase_superfamily_protein_|	ethy	HT1_ARATH
c83867_g1_i2	1.08509	#N/A	5.16387e-07	#N/A	AT5G03730.2_|_Symbols:_CTR1,_SIS1,_AtCTR1_|_Protein_kinase_superfamily_protein_|	ethy	WNK11_ARATH
c96924_g3_i9	1.19706	#N/A	7.54384e-07	#N/A	AT5G03730.2_|_Symbols:_CTR1,_SIS1,_AtCTR1_|_Protein_kinase_superfamily_protein_|	ethy	CRK10_ARATH
c76021_g2_i1	1.29044	#N/A	0.00195639	#N/A	AT1G05010.1_|_Symbols:_EFE,_ACO4,_EAT1_|_ethylene-forming_enzyme_|	ethy	ACCH7_ARATH
c96924_g3_i6	1.31247	#N/A	3.25847e-07	#N/A	AT5G03730.2_|_Symbols:_CTR1,_SIS1,_AtCTR1_|_Protein_kinase_superfamily_protein_|	ethy	CRK25_ARATH
c100315_g1_i1	1.3953	#N/A	2.0512e-10	#N/A	AT1G05010.1_|_Symbols:_EFE,_ACO4,_EAT1_|_ethylene-forming_enzyme_|	ethy	ACCH1_ARATH
c73697_g1_i2	1.57763	#N/A	0.00397739	#N/A	AT5G03730.2_|_Symbols:_CTR1,_SIS1,_AtCTR1_|_Protein_kinase_superfamily_protein_|	ethy	CX32_ARATH
c93994_g2_i2	1.93278	#N/A	5.42899e-26	#N/A	AT1G05010.1_|_Symbols:_EFE,_ACO4,_EAT1_|_ethylene-forming_enzyme_|	ethy	SRG1_ARATH
c63560_g1_i1	2.56743	#N/A	0.0324111	#N/A	AT5G03730.2_|_Symbols:_CTR1,_SIS1,_AtCTR1_|_Protein_kinase_superfamily_protein_|	ethy	PSYR1_ARATH
c76762_g2_i1	2.57124	#N/A	7.46397e-08	#N/A	AT1G05010.1_|_Symbols:_EFE,_ACO4,_EAT1_|_ethylene-forming_enzyme_|	ethy	ACH10_ARATH
c91374_g1_i1	2.71073	#N/A	1.56706e-07	#N/A	AT5G03730.2_|_Symbols:_CTR1,_SIS1,_AtCTR1_|_Protein_kinase_superfamily_protein_|	ethy	Y1853_ARATH
c70648_g1_i1	2.71099	#N/A	3.23907e-07	#N/A	AT1G05010.1_|_Symbols:_EFE,_ACO4,_EAT1_|_ethylene-forming_enzyme_|	ethy	G3OX_PEA
c33588_g2_i1	2.77144	#N/A	0.0450634	#N/A	AT1G05010.1_|_Symbols:_EFE,_ACO4,_EAT1_|_ethylene-forming_enzyme_|	ethy	DIOX3_PAPSO
c91804_g2_i1	2.92614	#N/A	0.0119374	#N/A	AT1G64400.1_|_Symbols:_LACS3_|_AMP-dependent_synthetase_and_ligase_family_protein_|	ethy	LACS1_ARATH
c89534_g1_i2	3.06052	#N/A	2.19463e-07	#N/A	AT1G05010.1_|_Symbols:_EFE,_ACO4,_EAT1_|_ethylene-forming_enzyme_|	ethy	ACCH1_ARATH
c89534_g1_i1	3.66679	#N/A	1.11721e-09	#N/A	AT1G05010.1_|_Symbols:_EFE,_ACO4,_EAT1_|_ethylene-forming_enzyme_|	ethy	ACH11_ARATH
c95603_g2_i1	3.83012	#N/A	6.09743e-08	#N/A	AT1G05010.1_|_Symbols:_EFE,_ACO4,_EAT1_|_ethylene-forming_enzyme_|	ethy	DV4H_CATRO
c63560_g1_i2	4.16144	#N/A	4.81548e-07	#N/A	AT5G03730.2_|_Symbols:_CTR1,_SIS1,_AtCTR1_|_Protein_kinase_superfamily_protein_|	ethy	PSYR1_ARATH
c63863_g1_i1	4.75655	#N/A	1.55514e-09	#N/A	AT1G05010.1_|_Symbols:_EFE,_ACO4,_EAT1_|_ethylene-forming_enzyme_|	ethy	ACCO1_ARATH
c95189_g2_i1	#N/A	10.5436	#N/A	1.06115e-53	AT5G03730.2_|_Symbols:_CTR1,_SIS1,_AtCTR1_|_Protein_kinase_superfamily_protein_|	ethy	Y3707_ARATH
c98777_g10_i1	#N/A	10.1972	#N/A	5.80627e-67	AT5G03730.2_|_Symbols:_CTR1,_SIS1,_AtCTR1_|_Protein_kinase_superfamily_protein_|	ethy	PUB34_ARATH
c90924_g1_i1	#N/A	9.95306	#N/A	3.5129e-63	AT1G05010.1_|_Symbols:_EFE,_ACO4,_EAT1_|_ethylene-forming_enzyme_|	ethy	FLS_PETHY
c90255_g1_i1	#N/A	9.72139	#N/A	7.49362e-88	AT5G03730.2_|_Symbols:_CTR1,_SIS1,_AtCTR1_|_Protein_kinase_superfamily_protein_|	ethy	ANX2_ARATH
c87683_g1_i1	#N/A	6.30333	#N/A	3.19393e-55	AT5G20010.1_|_Symbols:_RAN-1,_RAN1,_ATRAN1_|_RAS-related_nuclear_protein-1_|	ethy	RAA2B_ARATH
c95538_g3_i1	#N/A	5.78456	#N/A	4.67613e-73	AT5G03730.2_|_Symbols:_CTR1,_SIS1,_AtCTR1_|_Protein_kinase_superfamily_protein_|	ethy	Y4391_ARATH
c85959_g1_i1	#N/A	5.52192	#N/A	2.66828e-45	AT5G03730.2_|_Symbols:_CTR1,_SIS1,_AtCTR1_|_Protein_kinase_superfamily_protein_|	ethy	PERK4_ARATH
c87683_g1_i2	#N/A	5.36364	#N/A	3.21452e-39	AT5G20010.1_|_Symbols:_RAN-1,_RAN1,_ATRAN1_|_RAS-related_nuclear_protein-1_|	ethy	RAA2B_ARATH
c74342_g1_i1	#N/A	4.97763	#N/A	5.38779e-39	AT5G03280.1_|_Symbols:_EIN2,_PIR2,_CKR1,_ERA3,_ORE3,_ORE2,_ATEIN2_|_NRAMP_metal_ion_transporter_family_protein_|	ethy	NRAM5_ORYSJ
c94621_g2_i1	#N/A	4.96474	#N/A	1.16496e-42	AT5G03730.2_|_Symbols:_CTR1,_SIS1,_AtCTR1_|_Protein_kinase_superfamily_protein_|	ethy	PUB35_ARATH
c91660_g3_i1	#N/A	4.80784	#N/A	5.6606e-27	AT5G03730.2_|_Symbols:_CTR1,_SIS1,_AtCTR1_|_Protein_kinase_superfamily_protein_|	ethy	PERK5_ARATH
c93105_g2_i1	#N/A	4.49083	#N/A	1.10218e-11	AT5G03730.2_|_Symbols:_CTR1,_SIS1,_AtCTR1_|_Protein_kinase_superfamily_protein_|	ethy	CTR1_ARATH
c91978_g1_i1	#N/A	4.48144	#N/A	1.2043e-34	AT5G03730.2_|_Symbols:_CTR1,_SIS1,_AtCTR1_|_Protein_kinase_superfamily_protein_|	ethy	Y3707_ARATH
c63621_g1_i1	#N/A	4.45509	#N/A	3.91395e-05	AT1G05010.1_|_Symbols:_EFE,_ACO4,_EAT1_|_ethylene-forming_enzyme_|	ethy	ACCO5_ARATH
c99527_g5_i1	#N/A	4.26048	#N/A	1.18156e-39	AT1G05010.1_|_Symbols:_EFE,_ACO4,_EAT1_|_ethylene-forming_enzyme_|	ethy	ACCH7_ARATH
c93799_g3_i1	#N/A	4.2264	#N/A	3.12512e-38	AT5G03730.2_|_Symbols:_CTR1,_SIS1,_AtCTR1_|_Protein_kinase_superfamily_protein_|	ethy	RBK1_ARATH
c92135_g1_i1	#N/A	3.68501	#N/A	4.71041e-47	AT1G05010.1_|_Symbols:_EFE,_ACO4,_EAT1_|_ethylene-forming_enzyme_|	ethy	ACCO1_ORYSI
c79738_g3_i1	#N/A	3.51873	#N/A	2.19081e-27	AT1G05010.1_|_Symbols:_EFE,_ACO4,_EAT1_|_ethylene-forming_enzyme_|	ethy	SRG1_ARATH
c93105_g2_i2	#N/A	3.16972	#N/A	1.37318e-05	AT5G03730.2_|_Symbols:_CTR1,_SIS1,_AtCTR1_|_Protein_kinase_superfamily_protein_|	ethy	M3K12_HUMAN
c90299_g4_i3	#N/A	3.03351	#N/A	6.99031e-84	AT5G03730.2_|_Symbols:_CTR1,_SIS1,_AtCTR1_|_Protein_kinase_superfamily_protein_|	ethy	.
c90299_g4_i5	#N/A	2.91463	#N/A	2.03109e-64	AT5G03730.2_|_Symbols:_CTR1,_SIS1,_AtCTR1_|_Protein_kinase_superfamily_protein_|	ethy	HT1_ARATH
c85964_g1_i1	#N/A	2.90252	#N/A	2.12128e-20	AT5G03730.2_|_Symbols:_CTR1,_SIS1,_AtCTR1_|_Protein_kinase_superfamily_protein_|	ethy	TMK1_ARATH
c90299_g4_i6	#N/A	2.8868	#N/A	7.95648e-112	AT5G03730.2_|_Symbols:_CTR1,_SIS1,_AtCTR1_|_Protein_kinase_superfamily_protein_|	ethy	HT1_ARATH
c82482_g1_i1	#N/A	2.88372	#N/A	6.36419e-17	AT5G03730.2_|_Symbols:_CTR1,_SIS1,_AtCTR1_|_Protein_kinase_superfamily_protein_|	ethy	CDL1_ARATH
c90299_g4_i7	#N/A	2.88242	#N/A	2.59303e-84	AT5G03730.2_|_Symbols:_CTR1,_SIS1,_AtCTR1_|_Protein_kinase_superfamily_protein_|	ethy	HT1_ARATH
c90299_g4_i10	#N/A	2.85775	#N/A	5.37209e-71	AT5G03730.2_|_Symbols:_CTR1,_SIS1,_AtCTR1_|_Protein_kinase_superfamily_protein_|	ethy	HT1_ARATH
c95603_g2_i3	#N/A	2.84311	#N/A	1.37689e-19	AT1G05010.1_|_Symbols:_EFE,_ACO4,_EAT1_|_ethylene-forming_enzyme_|	ethy	DV4H_CATRO
c90299_g4_i4	#N/A	2.82093	#N/A	1.05954e-85	AT5G03730.2_|_Symbols:_CTR1,_SIS1,_AtCTR1_|_Protein_kinase_superfamily_protein_|	ethy	HT1_ARATH
c90299_g4_i9	#N/A	2.80906	#N/A	1.7011e-83	AT5G03730.2_|_Symbols:_CTR1,_SIS1,_AtCTR1_|_Protein_kinase_superfamily_protein_|	ethy	HT1_ARATH
c94682_g1_i2	#N/A	2.76112	#N/A	6.66829e-44	AT5G03280.1_|_Symbols:_EIN2,_PIR2,_CKR1,_ERA3,_ORE3,_ORE2,_ATEIN2_|_NRAMP_metal_ion_transporter_family_protein_|	ethy	NRAM1_ARATH
c100020_g2_i3	#N/A	2.71364	#N/A	7.8999e-33	AT5G03730.2_|_Symbols:_CTR1,_SIS1,_AtCTR1_|_Protein_kinase_superfamily_protein_|	ethy	Y4391_ARATH
c100020_g2_i2	#N/A	2.7044	#N/A	1.55239e-29	AT5G03730.2_|_Symbols:_CTR1,_SIS1,_AtCTR1_|_Protein_kinase_superfamily_protein_|	ethy	Y4391_ARATH
c90299_g4_i1	#N/A	2.62713	#N/A	3.43604e-70	AT5G03730.2_|_Symbols:_CTR1,_SIS1,_AtCTR1_|_Protein_kinase_superfamily_protein_|	ethy	HT1_ARATH
c90299_g4_i8	#N/A	2.60857	#N/A	1.29105e-86	AT5G03730.2_|_Symbols:_CTR1,_SIS1,_AtCTR1_|_Protein_kinase_superfamily_protein_|	ethy	HT1_ARATH
c82482_g1_i3	#N/A	2.59011	#N/A	2.90005e-10	AT5G03730.2_|_Symbols:_CTR1,_SIS1,_AtCTR1_|_Protein_kinase_superfamily_protein_|	ethy	CDL1_ARATH
c99555_g3_i2	#N/A	2.15523	#N/A	4.76367e-14	AT5G03730.2_|_Symbols:_CTR1,_SIS1,_AtCTR1_|_Protein_kinase_superfamily_protein_|	ethy	Y4391_ARATH
c82482_g1_i2	#N/A	2.10326	#N/A	3.27795e-18	AT5G03730.2_|_Symbols:_CTR1,_SIS1,_AtCTR1_|_Protein_kinase_superfamily_protein_|	ethy	CDL1_ARATH
c87716_g1_i5	#N/A	2.0226	#N/A	6.17075e-15	AT5G03730.2_|_Symbols:_CTR1,_SIS1,_AtCTR1_|_Protein_kinase_superfamily_protein_|	ethy	CX32_ARATH
c72190_g1_i1	#N/A	1.92127	#N/A	0.000271679	AT1G05010.1_|_Symbols:_EFE,_ACO4,_EAT1_|_ethylene-forming_enzyme_|	ethy	G3OX1_ARATH
c61564_g1_i1	#N/A	1.91944	#N/A	0.00998849	AT5G03730.2_|_Symbols:_CTR1,_SIS1,_AtCTR1_|_Protein_kinase_superfamily_protein_|	ethy	PXL2_ARATH
c100260_g2_i2	#N/A	1.7895	#N/A	2.11048e-14	AT5G03730.2_|_Symbols:_CTR1,_SIS1,_AtCTR1_|_Protein_kinase_superfamily_protein_|	ethy	PPP7L_ARATH
c98680_g1_i5	#N/A	1.75088	#N/A	6.44066e-13	AT5G03730.2_|_Symbols:_CTR1,_SIS1,_AtCTR1_|_Protein_kinase_superfamily_protein_|	ethy	PUB35_ARATH
c78635_g1_i1	#N/A	1.72386	#N/A	3.94469e-06	AT1G05010.1_|_Symbols:_EFE,_ACO4,_EAT1_|_ethylene-forming_enzyme_|	ethy	G2OX8_ARATH
c98680_g1_i1	#N/A	1.66361	#N/A	2.42523e-16	AT5G03730.2_|_Symbols:_CTR1,_SIS1,_AtCTR1_|_Protein_kinase_superfamily_protein_|	ethy	PUB35_ARATH
c95178_g5_i1	#N/A	1.65107	#N/A	7.4882e-51	AT5G03730.2_|_Symbols:_CTR1,_SIS1,_AtCTR1_|_Protein_kinase_superfamily_protein_|	ethy	HT1_ARATH
c98680_g1_i4	#N/A	1.62076	#N/A	1.05994e-17	AT5G03730.2_|_Symbols:_CTR1,_SIS1,_AtCTR1_|_Protein_kinase_superfamily_protein_|	ethy	PUB35_ARATH
c93647_g3_i2	#N/A	1.57322	#N/A	0.000140314	AT3G23150.1_|_Symbols:_ETR2_|_Signal_transduction_histidine_kinase,_hybrid-type,_ethylene_sensor_|	ethy	ETR1_PRUPE
c93994_g2_i1	#N/A	1.54058	#N/A	2.05219e-22	AT1G05010.1_|_Symbols:_EFE,_ACO4,_EAT1_|_ethylene-forming_enzyme_|	ethy	SRG1_ARATH
c83619_g1_i1	#N/A	1.52573	#N/A	5.51326e-32	AT1G05010.1_|_Symbols:_EFE,_ACO4,_EAT1_|_ethylene-forming_enzyme_|	ethy	ACCO_ACTDE
c98680_g1_i6	#N/A	1.5166	#N/A	1.75659e-10	AT5G03730.2_|_Symbols:_CTR1,_SIS1,_AtCTR1_|_Protein_kinase_superfamily_protein_|	ethy	PUB35_ARATH
c93647_g3_i3	#N/A	1.51597	#N/A	0.000132249	AT3G23150.1_|_Symbols:_ETR2_|_Signal_transduction_histidine_kinase,_hybrid-type,_ethylene_sensor_|	ethy	ETR1_PRUPE
c98680_g1_i7	#N/A	1.49462	#N/A	4.69797e-09	AT5G03730.2_|_Symbols:_CTR1,_SIS1,_AtCTR1_|_Protein_kinase_superfamily_protein_|	ethy	PUB35_ARATH
c85611_g2_i1	#N/A	1.46366	#N/A	0.00296677	AT5G03730.2_|_Symbols:_CTR1,_SIS1,_AtCTR1_|_Protein_kinase_superfamily_protein_|	ethy	PK01_HELAN
c93856_g1_i1	#N/A	1.44261	#N/A	3.31608e-09	AT5G03730.2_|_Symbols:_CTR1,_SIS1,_AtCTR1_|_Protein_kinase_superfamily_protein_|	ethy	CTR1_ARATH
c93647_g3_i1	#N/A	1.43199	#N/A	0.000976925	AT3G23150.1_|_Symbols:_ETR2_|_Signal_transduction_histidine_kinase,_hybrid-type,_ethylene_sensor_|	ethy	ETR1_PRUPE
c83103_g3_i1	#N/A	1.42255	#N/A	0.0216196	AT5G03730.2_|_Symbols:_CTR1,_SIS1,_AtCTR1_|_Protein_kinase_superfamily_protein_|	ethy	PXL2_ARATH
c96467_g3_i2	#N/A	1.42064	#N/A	6.35668e-10	AT3G51770.2_|_Symbols:_ETO1_|_tetratricopeptide_repeat_(TPR)-containing_protein_|	ethy	ETO1_ARATH
c94385_g1_i1	#N/A	1.41836	#N/A	6.09073e-16	AT5G03730.2_|_Symbols:_CTR1,_SIS1,_AtCTR1_|_Protein_kinase_superfamily_protein_|	ethy	PTI13_ARATH
c98099_g2_i4	#N/A	1.36594	#N/A	4.10847e-07	AT5G03730.2_|_Symbols:_CTR1,_SIS1,_AtCTR1_|_Protein_kinase_superfamily_protein_|	ethy	WAKLG_ARATH
c87716_g1_i1	#N/A	1.33867	#N/A	2.62872e-08	AT5G03730.2_|_Symbols:_CTR1,_SIS1,_AtCTR1_|_Protein_kinase_superfamily_protein_|	ethy	CX32_ARATH
c87716_g1_i6	#N/A	1.3383	#N/A	1.59068e-07	AT5G03730.2_|_Symbols:_CTR1,_SIS1,_AtCTR1_|_Protein_kinase_superfamily_protein_|	ethy	CX32_ARATH
c98680_g1_i2	#N/A	1.32966	#N/A	8.03076e-15	AT5G03730.2_|_Symbols:_CTR1,_SIS1,_AtCTR1_|_Protein_kinase_superfamily_protein_|	ethy	PUB35_ARATH
c92401_g8_i1	#N/A	1.23283	#N/A	0.0262828	AT1G05010.1_|_Symbols:_EFE,_ACO4,_EAT1_|_ethylene-forming_enzyme_|	ethy	DIOX3_PAPSO
c97857_g4_i4	#N/A	1.2002	#N/A	6.31915e-19	AT5G03730.2_|_Symbols:_CTR1,_SIS1,_AtCTR1_|_Protein_kinase_superfamily_protein_|	ethy	Y5614_ARATH
c77760_g1_i1	#N/A	1.0893	#N/A	1.69562e-27	AT5G20010.1_|_Symbols:_RAN-1,_RAN1,_ATRAN1_|_RAS-related_nuclear_protein-1_|	ethy	RHN1_NICPL
c93856_g1_i3	#N/A	1.07062	#N/A	1.24434e-06	AT5G03730.2_|_Symbols:_CTR1,_SIS1,_AtCTR1_|_Protein_kinase_superfamily_protein_|	ethy	CTR1_ARATH
c96467_g3_i1	#N/A	1.01189	#N/A	0.000324077	AT3G51770.2_|_Symbols:_ETO1_|_tetratricopeptide_repeat_(TPR)-containing_protein_|	ethy	ETO1_ARATH
c86494_g1_i1	#N/A	1.00718	#N/A	2.19272e-09	AT5G20010.1_|_Symbols:_RAN-1,_RAN1,_ATRAN1_|_RAS-related_nuclear_protein-1_|	ethy	RB11D_LOTJA
c94385_g1_i3	#N/A	1.00683	#N/A	1.17523e-10	AT5G03730.2_|_Symbols:_CTR1,_SIS1,_AtCTR1_|_Protein_kinase_superfamily_protein_|	ethy	PTI13_ARATH
c99594_g2_i1	#N/A	0.952989	#N/A	1.04402e-13	AT5G03730.2_|_Symbols:_CTR1,_SIS1,_AtCTR1_|_Protein_kinase_superfamily_protein_|	ethy	.
c98680_g1_i3	#N/A	0.950528	#N/A	0.00120053	AT5G03730.2_|_Symbols:_CTR1,_SIS1,_AtCTR1_|_Protein_kinase_superfamily_protein_|	ethy	PUB53_ARATH
c46693_g1_i1	#N/A	0.924894	#N/A	0.048941	AT5G03730.2_|_Symbols:_CTR1,_SIS1,_AtCTR1_|_Protein_kinase_superfamily_protein_|	ethy	WNK11_ARATH
c99917_g1_i2	#N/A	0.92184	#N/A	0.000395886	AT5G03730.2_|_Symbols:_CTR1,_SIS1,_AtCTR1_|_Protein_kinase_superfamily_protein_|	ethy	TMK1_ARATH
c98101_g3_i2	#N/A	0.920017	#N/A	3.45773e-06	AT5G03730.2_|_Symbols:_CTR1,_SIS1,_AtCTR1_|_Protein_kinase_superfamily_protein_|	ethy	WNK4_ORYSJ
c94479_g4_i2	#N/A	0.895521	#N/A	7.63408e-10	AT2G04350.1_|_Symbols:_LACS8_|_AMP-dependent_synthetase_and_ligase_family_protein_|	ethy	AAE16_ARATH
c99246_g1_i1	#N/A	0.890845	#N/A	1.32282e-08	AT5G03730.2_|_Symbols:_CTR1,_SIS1,_AtCTR1_|_Protein_kinase_superfamily_protein_|	ethy	Y5639_ARATH
c99917_g1_i1	#N/A	0.873925	#N/A	0.00695024	AT5G03730.2_|_Symbols:_CTR1,_SIS1,_AtCTR1_|_Protein_kinase_superfamily_protein_|	ethy	TMK1_ARATH
c81487_g1_i1	#N/A	0.869893	#N/A	0.000185716	AT2G04350.1_|_Symbols:_LACS8_|_AMP-dependent_synthetase_and_ligase_family_protein_|	ethy	LACS7_ARATH
c94479_g4_i1	#N/A	0.869499	#N/A	1.42645e-06	AT2G04350.1_|_Symbols:_LACS8_|_AMP-dependent_synthetase_and_ligase_family_protein_|	ethy	AAE16_ARATH
c80953_g1_i1	#N/A	0.869443	#N/A	7.19624e-14	AT5G20010.1_|_Symbols:_RAN-1,_RAN1,_ATRAN1_|_RAS-related_nuclear_protein-1_|	ethy	RAN3_ARATH
c95004_g2_i1	#N/A	0.857744	#N/A	0.0214911	AT5G03730.2_|_Symbols:_CTR1,_SIS1,_AtCTR1_|_Protein_kinase_superfamily_protein_|	ethy	Y3707_ARATH
c86494_g1_i2	#N/A	0.803018	#N/A	6.30051e-06	AT5G20010.1_|_Symbols:_RAN-1,_RAN1,_ATRAN1_|_RAS-related_nuclear_protein-1_|	ethy	RB11D_LOTJA
c41423_g1_i1	#N/A	0.781993	#N/A	8.48193e-07	AT5G20010.1_|_Symbols:_RAN-1,_RAN1,_ATRAN1_|_RAS-related_nuclear_protein-1_|	ethy	RANB1_TOBAC
c96500_g2_i4	#N/A	0.737511	#N/A	3.46987e-06	AT2G04350.1_|_Symbols:_LACS8_|_AMP-dependent_synthetase_and_ligase_family_protein_|	ethy	LACS7_ARATH
c99246_g2_i1	#N/A	0.737253	#N/A	1.04101e-05	AT5G03730.2_|_Symbols:_CTR1,_SIS1,_AtCTR1_|_Protein_kinase_superfamily_protein_|	ethy	Y5639_ARATH
c94479_g4_i3	#N/A	0.699827	#N/A	8.71503e-07	AT2G04350.1_|_Symbols:_LACS8_|_AMP-dependent_synthetase_and_ligase_family_protein_|	ethy	AAE16_ARATH
c96500_g2_i5	#N/A	0.689554	#N/A	5.94861e-05	AT2G04350.1_|_Symbols:_LACS8_|_AMP-dependent_synthetase_and_ligase_family_protein_|	ethy	LACS7_ARATH
c83660_g1_i1	#N/A	0.678263	#N/A	8.24954e-08	AT5G03730.2_|_Symbols:_CTR1,_SIS1,_AtCTR1_|_Protein_kinase_superfamily_protein_|	ethy	Y3589_ARATH
c99917_g1_i3	#N/A	0.674462	#N/A	0.018356	AT5G03730.2_|_Symbols:_CTR1,_SIS1,_AtCTR1_|_Protein_kinase_superfamily_protein_|	ethy	TMK1_ARATH
c95756_g5_i1	#N/A	0.603544	#N/A	4.21632e-05	AT5G03730.2_|_Symbols:_CTR1,_SIS1,_AtCTR1_|_Protein_kinase_superfamily_protein_|	ethy	Y5576_ARATH
c94838_g1_i1	#N/A	0.562775	#N/A	0.00579495	AT5G03730.2_|_Symbols:_CTR1,_SIS1,_AtCTR1_|_Protein_kinase_superfamily_protein_|	ethy	CTR1_ARATH
c93647_g4_i5	#N/A	0.558058	#N/A	0.0107987	AT3G23150.1_|_Symbols:_ETR2_|_Signal_transduction_histidine_kinase,_hybrid-type,_ethylene_sensor_|	ethy	ETR1_PRUPE
c87146_g2_i1	#N/A	0.555736	#N/A	0.00836585	AT5G03730.2_|_Symbols:_CTR1,_SIS1,_AtCTR1_|_Protein_kinase_superfamily_protein_|	ethy	Y3589_ARATH
c94385_g1_i2	#N/A	0.549182	#N/A	0.000183612	AT5G03730.2_|_Symbols:_CTR1,_SIS1,_AtCTR1_|_Protein_kinase_superfamily_protein_|	ethy	PTI13_ARATH
c81487_g1_i2	#N/A	0.539638	#N/A	0.0472658	AT2G04350.1_|_Symbols:_LACS8_|_AMP-dependent_synthetase_and_ligase_family_protein_|	ethy	LACS7_ARATH
c99781_g1_i6	#N/A	0.537307	#N/A	0.0340067	AT5G03730.2_|_Symbols:_CTR1,_SIS1,_AtCTR1_|_Protein_kinase_superfamily_protein_|	ethy	SD25_ARATH
c96500_g2_i3	#N/A	0.532118	#N/A	0.000132497	AT2G04350.1_|_Symbols:_LACS8_|_AMP-dependent_synthetase_and_ligase_family_protein_|	ethy	LACS7_ARATH
c98101_g3_i3	#N/A	0.529987	#N/A	0.0358208	AT5G03730.2_|_Symbols:_CTR1,_SIS1,_AtCTR1_|_Protein_kinase_superfamily_protein_|	ethy	WNK4_ORYSJ
c98692_g2_i1	#N/A	0.495431	#N/A	0.00470875	AT5G03730.2_|_Symbols:_CTR1,_SIS1,_AtCTR1_|_Protein_kinase_superfamily_protein_|	ethy	EDR1_ARATH
c100143_g1_i2	#N/A	0.492817	#N/A	7.30274e-06	AT5G03730.2_|_Symbols:_CTR1,_SIS1,_AtCTR1_|_Protein_kinase_superfamily_protein_|	ethy	CERK1_ARATH
c94753_g3_i1	#N/A	0.482485	#N/A	9.05059e-07	AT5G03280.1_|_Symbols:_EIN2,_PIR2,_CKR1,_ERA3,_ORE3,_ORE2,_ATEIN2_|_NRAMP_metal_ion_transporter_family_protein_|	ethy	EIN2_ARATH
c93647_g4_i3	#N/A	0.471865	#N/A	0.0209369	AT3G23150.1_|_Symbols:_ETR2_|_Signal_transduction_histidine_kinase,_hybrid-type,_ethylene_sensor_|	ethy	ETR1_PRUPE
c93262_g3_i3	#N/A	0.450642	#N/A	0.0335047	AT5G03730.2_|_Symbols:_CTR1,_SIS1,_AtCTR1_|_Protein_kinase_superfamily_protein_|	ethy	HT1_ARATH
c93034_g5_i1	#N/A	0.450447	#N/A	3.99903e-05	AT5G20010.1_|_Symbols:_RAN-1,_RAN1,_ATRAN1_|_RAS-related_nuclear_protein-1_|	ethy	RAD2A_ARATH
c94838_g1_i4	#N/A	0.448216	#N/A	0.0254493	AT5G03730.2_|_Symbols:_CTR1,_SIS1,_AtCTR1_|_Protein_kinase_superfamily_protein_|	ethy	CTR1_ARATH
c84327_g1_i1	#N/A	0.440743	#N/A	0.000424459	AT5G20010.1_|_Symbols:_RAN-1,_RAN1,_ATRAN1_|_RAS-related_nuclear_protein-1_|	ethy	RAH1B_ARATH
c90616_g4_i1	#N/A	0.408453	#N/A	0.00101229	AT5G20010.1_|_Symbols:_RAN-1,_RAN1,_ATRAN1_|_RAS-related_nuclear_protein-1_|	ethy	.
c83940_g1_i1	#N/A	0.393828	#N/A	0.00129237	AT1G25490.1_|_Symbols:_RCN1,_REGA,_ATB_BETA_BETA,_EER1_|_ARM_repeat_superfamily_protein_|	ethy	2AAB_ARATH
c99333_g4_i1	#N/A	0.386183	#N/A	0.0050589	AT5G03730.2_|_Symbols:_CTR1,_SIS1,_AtCTR1_|_Protein_kinase_superfamily_protein_|	ethy	EDR1_ARATH
c92483_g3_i1	#N/A	0.350765	#N/A	0.0179215	AT5G03730.2_|_Symbols:_CTR1,_SIS1,_AtCTR1_|_Protein_kinase_superfamily_protein_|	ethy	CTR1_ARATH
c77739_g1_i1	#N/A	0.347116	#N/A	0.00188445	AT5G03730.2_|_Symbols:_CTR1,_SIS1,_AtCTR1_|_Protein_kinase_superfamily_protein_|	ethy	HT1_ARATH
c83940_g1_i2	#N/A	0.345877	#N/A	0.0196657	AT1G25490.1_|_Symbols:_RCN1,_REGA,_ATB_BETA_BETA,_EER1_|_ARM_repeat_superfamily_protein_|	ethy	2AAB_ARATH
c100325_g1_i2	#N/A	0.309561	#N/A	0.0395085	AT5G03730.2_|_Symbols:_CTR1,_SIS1,_AtCTR1_|_Protein_kinase_superfamily_protein_|	ethy	Y5343_ARATH
c89710_g3_i2	#N/A	0.296106	#N/A	0.00210184	AT5G20010.1_|_Symbols:_RAN-1,_RAN1,_ATRAN1_|_RAS-related_nuclear_protein-1_|	ethy	RAN1_SOLLC
c84708_g3_i1	#N/A	0.284772	#N/A	0.0325095	AT5G03730.2_|_Symbols:_CTR1,_SIS1,_AtCTR1_|_Protein_kinase_superfamily_protein_|	ethy	KIN10_ARATH
c89710_g3_i1	#N/A	0.280623	#N/A	0.00802123	AT5G20010.1_|_Symbols:_RAN-1,_RAN1,_ATRAN1_|_RAS-related_nuclear_protein-1_|	ethy	RAN1_SOLLC
c100325_g1_i1	#N/A	0.279242	#N/A	0.0455977	AT5G03730.2_|_Symbols:_CTR1,_SIS1,_AtCTR1_|_Protein_kinase_superfamily_protein_|	ethy	Y5343_ARATH
c82685_g1_i2	#N/A	0.266082	#N/A	0.0458052	AT5G20010.1_|_Symbols:_RAN-1,_RAN1,_ATRAN1_|_RAS-related_nuclear_protein-1_|	ethy	RAE1C_ARATH
c97957_g5_i1	#N/A	-0.304347	#N/A	0.0424648	AT5G03730.2_|_Symbols:_CTR1,_SIS1,_AtCTR1_|_Protein_kinase_superfamily_protein_|	ethy	BAME1_ARATH
c99737_g3_i1	#N/A	-0.325673	#N/A	0.0216017	AT5G03730.2_|_Symbols:_CTR1,_SIS1,_AtCTR1_|_Protein_kinase_superfamily_protein_|	ethy	WNK8_ARATH
c99737_g3_i3	#N/A	-0.335105	#N/A	0.0417419	AT5G03730.2_|_Symbols:_CTR1,_SIS1,_AtCTR1_|_Protein_kinase_superfamily_protein_|	ethy	WNK4_ORYSJ
c89345_g3_i2	#N/A	-0.366365	#N/A	0.0465133	AT5G03730.2_|_Symbols:_CTR1,_SIS1,_AtCTR1_|_Protein_kinase_superfamily_protein_|	ethy	SVKA_DICDI
c99346_g1_i1	#N/A	-0.368267	#N/A	0.0328615	AT5G03730.2_|_Symbols:_CTR1,_SIS1,_AtCTR1_|_Protein_kinase_superfamily_protein_|	ethy	TMK1_ARATH
c98499_g2_i1	#N/A	-0.383386	#N/A	0.0457056	AT5G03730.2_|_Symbols:_CTR1,_SIS1,_AtCTR1_|_Protein_kinase_superfamily_protein_|	ethy	Y5241_ARATH
c97785_g1_i1	#N/A	-0.417193	#N/A	0.0146649	AT3G23150.1_|_Symbols:_ETR2_|_Signal_transduction_histidine_kinase,_hybrid-type,_ethylene_sensor_|	ethy	EIN4_ARATH
c95170_g3_i3	#N/A	-0.444713	#N/A	0.0202314	AT5G03730.2_|_Symbols:_CTR1,_SIS1,_AtCTR1_|_Protein_kinase_superfamily_protein_|	ethy	.
c97228_g3_i3	#N/A	-0.452145	#N/A	0.00167352	AT1G54490.1_|_Symbols:_AIN1,_EIN5,_XRN4,_ATXRN4_|_exoribonuclease_4_|	ethy	XRN2_ARATH
c88342_g2_i2	#N/A	-0.46723	#N/A	0.00258605	AT5G03730.2_|_Symbols:_CTR1,_SIS1,_AtCTR1_|_Protein_kinase_superfamily_protein_|	ethy	CRCK3_ARATH
c91671_g1_i3	#N/A	-0.46992	#N/A	0.00585792	AT5G03730.2_|_Symbols:_CTR1,_SIS1,_AtCTR1_|_Protein_kinase_superfamily_protein_|	ethy	PBS1_ARATH
c85678_g1_i1	#N/A	-0.470734	#N/A	0.0056042	AT3G51770.2_|_Symbols:_ETO1_|_tetratricopeptide_repeat_(TPR)-containing_protein_|	ethy	ETO1_ARATH
c91554_g1_i1	#N/A	-0.502831	#N/A	0.0251422	AT5G03730.2_|_Symbols:_CTR1,_SIS1,_AtCTR1_|_Protein_kinase_superfamily_protein_|	ethy	Y1561_ARATH
c90292_g2_i2	#N/A	-0.516186	#N/A	5.89252e-06	AT2G40940.1_|_Symbols:_ERS1,_ERS_|_ethylene_response_sensor_1_|	ethy	AHK2_ARATH
c98979_g2_i1	#N/A	-0.533042	#N/A	0.00127767	AT5G03730.2_|_Symbols:_CTR1,_SIS1,_AtCTR1_|_Protein_kinase_superfamily_protein_|	ethy	.
c97476_g2_i3	#N/A	-0.534355	#N/A	0.00815524	AT5G03730.2_|_Symbols:_CTR1,_SIS1,_AtCTR1_|_Protein_kinase_superfamily_protein_|	ethy	NORK_PEA
c91055_g3_i1	#N/A	-0.534991	#N/A	0.00129558	AT5G20010.1_|_Symbols:_RAN-1,_RAN1,_ATRAN1_|_RAS-related_nuclear_protein-1_|	ethy	RAA1C_ARATH
c95170_g3_i4	#N/A	-0.546803	#N/A	0.00377078	AT5G03730.2_|_Symbols:_CTR1,_SIS1,_AtCTR1_|_Protein_kinase_superfamily_protein_|	ethy	HT1_ARATH
c96728_g4_i2	#N/A	-0.557575	#N/A	0.0151886	AT5G03730.2_|_Symbols:_CTR1,_SIS1,_AtCTR1_|_Protein_kinase_superfamily_protein_|	ethy	HT1_ARATH
c90292_g2_i3	#N/A	-0.562644	#N/A	2.32106e-08	AT2G40940.1_|_Symbols:_ERS1,_ERS_|_ethylene_response_sensor_1_|	ethy	AHK2_ARATH
c99875_g1_i2	#N/A	-0.568123	#N/A	0.00209004	AT5G03730.2_|_Symbols:_CTR1,_SIS1,_AtCTR1_|_Protein_kinase_superfamily_protein_|	ethy	SD18_ARATH
c96277_g1_i2	#N/A	-0.568688	#N/A	1.85039e-05	AT5G03730.2_|_Symbols:_CTR1,_SIS1,_AtCTR1_|_Protein_kinase_superfamily_protein_|	ethy	LYK3_ARATH
c97723_g4_i2	#N/A	-0.579946	#N/A	0.00682175	AT1G05010.1_|_Symbols:_EFE,_ACO4,_EAT1_|_ethylene-forming_enzyme_|	ethy	NCS1_COPJA
c85731_g1_i3	#N/A	-0.588056	#N/A	0.0239422	AT5G03730.2_|_Symbols:_CTR1,_SIS1,_AtCTR1_|_Protein_kinase_superfamily_protein_|	ethy	Y1154_ARATH
c97486_g2_i5	#N/A	-0.588549	#N/A	0.0383012	AT4G11280.1_|_Symbols:_ACS6,_ATACS6_|_1-aminocyclopropane-1-carboxylic_acid_(acc)_synthase_6_|	ethy	.
c98565_g3_i9	#N/A	-0.609559	#N/A	0.0416201	AT1G54490.1_|_Symbols:_AIN1,_EIN5,_XRN4,_ATXRN4_|_exoribonuclease_4_|	ethy	XRN3_ARATH
c97367_g1_i1	#N/A	-0.623568	#N/A	0.00631241	AT5G03730.2_|_Symbols:_CTR1,_SIS1,_AtCTR1_|_Protein_kinase_superfamily_protein_|	ethy	HSL1_ARATH
c100070_g1_i4	#N/A	-0.625461	#N/A	0.00292288	AT5G03730.2_|_Symbols:_CTR1,_SIS1,_AtCTR1_|_Protein_kinase_superfamily_protein_|	ethy	CRK2_ARATH
c100269_g2_i1	#N/A	-0.62803	#N/A	1.17553e-05	AT5G03730.2_|_Symbols:_CTR1,_SIS1,_AtCTR1_|_Protein_kinase_superfamily_protein_|	ethy	Y1765_ARATH
c90488_g6_i1	#N/A	-0.628831	#N/A	8.53123e-07	AT5G03730.2_|_Symbols:_CTR1,_SIS1,_AtCTR1_|_Protein_kinase_superfamily_protein_|	ethy	SRF3_ARATH
c93372_g1_i3	#N/A	-0.63368	#N/A	0.000329953	AT5G03730.2_|_Symbols:_CTR1,_SIS1,_AtCTR1_|_Protein_kinase_superfamily_protein_|	ethy	Y5576_ARATH
c85731_g1_i4	#N/A	-0.636688	#N/A	0.00684187	AT5G03730.2_|_Symbols:_CTR1,_SIS1,_AtCTR1_|_Protein_kinase_superfamily_protein_|	ethy	Y1154_ARATH
c95945_g3_i3	#N/A	-0.638699	#N/A	3.16421e-05	AT5G03730.2_|_Symbols:_CTR1,_SIS1,_AtCTR1_|_Protein_kinase_superfamily_protein_|	ethy	PERK1_ARATH
c95945_g3_i1	#N/A	-0.652493	#N/A	0.000390796	AT5G03730.2_|_Symbols:_CTR1,_SIS1,_AtCTR1_|_Protein_kinase_superfamily_protein_|	ethy	PERK1_ARATH
c99147_g2_i3	#N/A	-0.652811	#N/A	0.00242478	AT5G03730.2_|_Symbols:_CTR1,_SIS1,_AtCTR1_|_Protein_kinase_superfamily_protein_|	ethy	RLK1_ARATH
c96082_g3_i2	#N/A	-0.661994	#N/A	0.000420265	AT5G03730.2_|_Symbols:_CTR1,_SIS1,_AtCTR1_|_Protein_kinase_superfamily_protein_|	ethy	Y1864_ARATH
c95178_g4_i1	#N/A	-0.666071	#N/A	0.000326909	AT5G03730.2_|_Symbols:_CTR1,_SIS1,_AtCTR1_|_Protein_kinase_superfamily_protein_|	ethy	HT1_ARATH
c98622_g5_i2	#N/A	-0.669369	#N/A	0.000428671	AT5G03730.2_|_Symbols:_CTR1,_SIS1,_AtCTR1_|_Protein_kinase_superfamily_protein_|	ethy	Y5343_ARATH
c97476_g2_i5	#N/A	-0.679623	#N/A	0.000649041	AT5G03730.2_|_Symbols:_CTR1,_SIS1,_AtCTR1_|_Protein_kinase_superfamily_protein_|	ethy	.
c99115_g1_i2	#N/A	-0.689821	#N/A	0.00212687	AT5G03730.2_|_Symbols:_CTR1,_SIS1,_AtCTR1_|_Protein_kinase_superfamily_protein_|	ethy	BAME3_ARATH
c87440_g1_i2	#N/A	-0.696746	#N/A	0.00300927	AT5G03730.2_|_Symbols:_CTR1,_SIS1,_AtCTR1_|_Protein_kinase_superfamily_protein_|	ethy	PERK8_ARATH
c94019_g3_i3	#N/A	-0.700892	#N/A	0.00752208	AT1G05010.1_|_Symbols:_EFE,_ACO4,_EAT1_|_ethylene-forming_enzyme_|	ethy	HY6H_HYONI
c99075_g7_i8	#N/A	-0.717242	#N/A	0.0323674	AT2G04350.1_|_Symbols:_LACS8_|_AMP-dependent_synthetase_and_ligase_family_protein_|	ethy	LACS5_ARATH
c89719_g1_i2	#N/A	-0.719137	#N/A	0.0131223	AT1G05010.1_|_Symbols:_EFE,_ACO4,_EAT1_|_ethylene-forming_enzyme_|	ethy	ACCH1_ARATH
c96098_g1_i5	#N/A	-0.726561	#N/A	0.0166984	AT5G03730.2_|_Symbols:_CTR1,_SIS1,_AtCTR1_|_Protein_kinase_superfamily_protein_|	ethy	Y1497_ARATH
c99891_g2_i1	#N/A	-0.735556	#N/A	0.000980418	AT5G03730.2_|_Symbols:_CTR1,_SIS1,_AtCTR1_|_Protein_kinase_superfamily_protein_|	ethy	Y5977_ARATH
c96973_g3_i2	#N/A	-0.737176	#N/A	5.8293e-10	AT2G40940.1_|_Symbols:_ERS1,_ERS_|_ethylene_response_sensor_1_|	ethy	AHK3_ARATH
c98565_g3_i1	#N/A	-0.738191	#N/A	0.0223186	AT1G54490.1_|_Symbols:_AIN1,_EIN5,_XRN4,_ATXRN4_|_exoribonuclease_4_|	ethy	XRN3_ARATH
c97042_g1_i4	#N/A	-0.745564	#N/A	0.000101275	AT5G03730.2_|_Symbols:_CTR1,_SIS1,_AtCTR1_|_Protein_kinase_superfamily_protein_|	ethy	Y1684_ARATH
c99191_g3_i3	#N/A	-0.756261	#N/A	0.0240146	AT5G03730.2_|_Symbols:_CTR1,_SIS1,_AtCTR1_|_Protein_kinase_superfamily_protein_|	ethy	Y1670_ARATH
c79738_g2_i1	#N/A	-0.761831	#N/A	0.00399621	AT1G05010.1_|_Symbols:_EFE,_ACO4,_EAT1_|_ethylene-forming_enzyme_|	ethy	SRG1_ARATH
c96973_g3_i1	#N/A	-0.770959	#N/A	5.6369e-06	AT2G40940.1_|_Symbols:_ERS1,_ERS_|_ethylene_response_sensor_1_|	ethy	AHK3_ARATH
c99891_g2_i4	#N/A	-0.775936	#N/A	0.000701809	AT5G03730.2_|_Symbols:_CTR1,_SIS1,_AtCTR1_|_Protein_kinase_superfamily_protein_|	ethy	Y5977_ARATH
c91554_g1_i6	#N/A	-0.780255	#N/A	0.000825768	AT5G03730.2_|_Symbols:_CTR1,_SIS1,_AtCTR1_|_Protein_kinase_superfamily_protein_|	ethy	Y1561_ARATH
c94019_g3_i1	#N/A	-0.780602	#N/A	0.00177413	AT1G05010.1_|_Symbols:_EFE,_ACO4,_EAT1_|_ethylene-forming_enzyme_|	ethy	HY6H_HYONI
c97486_g2_i3	#N/A	-0.783052	#N/A	0.000906974	AT4G11280.1_|_Symbols:_ACS6,_ATACS6_|_1-aminocyclopropane-1-carboxylic_acid_(acc)_synthase_6_|	ethy	.
c98565_g3_i4	#N/A	-0.797958	#N/A	0.00362768	AT1G54490.1_|_Symbols:_AIN1,_EIN5,_XRN4,_ATXRN4_|_exoribonuclease_4_|	ethy	XRN3_ARATH
c97723_g4_i3	#N/A	-0.813255	#N/A	2.10366e-05	AT1G05010.1_|_Symbols:_EFE,_ACO4,_EAT1_|_ethylene-forming_enzyme_|	ethy	SRG1_ARATH
c99075_g1_i1	#N/A	-0.817204	#N/A	0.00560485	AT2G04350.1_|_Symbols:_LACS8_|_AMP-dependent_synthetase_and_ligase_family_protein_|	ethy	LACS4_ARATH
c96082_g3_i1	#N/A	-0.842234	#N/A	0.000121961	AT5G03730.2_|_Symbols:_CTR1,_SIS1,_AtCTR1_|_Protein_kinase_superfamily_protein_|	ethy	Y1864_ARATH
c99199_g2_i1	#N/A	-0.856412	#N/A	1.18485e-09	AT5G03730.2_|_Symbols:_CTR1,_SIS1,_AtCTR1_|_Protein_kinase_superfamily_protein_|	ethy	PUB33_ARATH
c92614_g2_i3	#N/A	-0.900788	#N/A	0.00917694	AT5G03730.2_|_Symbols:_CTR1,_SIS1,_AtCTR1_|_Protein_kinase_superfamily_protein_|	ethy	CRCK1_ARATH
c96568_g2_i1	#N/A	-0.902529	#N/A	0.0123171	AT5G03730.2_|_Symbols:_CTR1,_SIS1,_AtCTR1_|_Protein_kinase_superfamily_protein_|	ethy	Y1124_ARATH
c97486_g2_i1	#N/A	-0.903466	#N/A	0.00044117	AT4G11280.1_|_Symbols:_ACS6,_ATACS6_|_1-aminocyclopropane-1-carboxylic_acid_(acc)_synthase_6_|	ethy	1A112_ARATH
c95468_g4_i5	#N/A	-0.907833	#N/A	1.99137e-10	AT5G03730.2_|_Symbols:_CTR1,_SIS1,_AtCTR1_|_Protein_kinase_superfamily_protein_|	ethy	Y5102_ARATH
c97042_g1_i7	#N/A	-0.925561	#N/A	6.10048e-08	AT5G03730.2_|_Symbols:_CTR1,_SIS1,_AtCTR1_|_Protein_kinase_superfamily_protein_|	ethy	Y1684_ARATH
c82011_g1_i1	#N/A	-0.929835	#N/A	8.72651e-09	AT5G03280.1_|_Symbols:_EIN2,_PIR2,_CKR1,_ERA3,_ORE3,_ORE2,_ATEIN2_|_NRAMP_metal_ion_transporter_family_protein_|	ethy	EIN2_ARATH
c99891_g2_i2	#N/A	-0.943781	#N/A	1.11043e-07	AT5G03730.2_|_Symbols:_CTR1,_SIS1,_AtCTR1_|_Protein_kinase_superfamily_protein_|	ethy	Y5977_ARATH
c98565_g3_i5	#N/A	-0.950937	#N/A	0.0019944	AT1G54490.1_|_Symbols:_AIN1,_EIN5,_XRN4,_ATXRN4_|_exoribonuclease_4_|	ethy	.
c96098_g1_i8	#N/A	-0.956426	#N/A	4.92506e-05	AT5G03730.2_|_Symbols:_CTR1,_SIS1,_AtCTR1_|_Protein_kinase_superfamily_protein_|	ethy	Y1497_ARATH
c99527_g6_i1	#N/A	-0.978359	#N/A	0.0395013	AT1G05010.1_|_Symbols:_EFE,_ACO4,_EAT1_|_ethylene-forming_enzyme_|	ethy	ACCH1_ARATH
c92140_g2_i2	#N/A	-0.983028	#N/A	0.000203826	AT5G03730.2_|_Symbols:_CTR1,_SIS1,_AtCTR1_|_Protein_kinase_superfamily_protein_|	ethy	Y1743_ARATH
c95569_g1_i3	#N/A	-0.993553	#N/A	0.0199741	AT5G03730.2_|_Symbols:_CTR1,_SIS1,_AtCTR1_|_Protein_kinase_superfamily_protein_|	ethy	ACCR3_ARATH
c90090_g2_i5	#N/A	-1.00367	#N/A	9.17114e-07	AT5G03730.2_|_Symbols:_CTR1,_SIS1,_AtCTR1_|_Protein_kinase_superfamily_protein_|	ethy	ALE2_ARATH
c99891_g2_i3	#N/A	-1.00964	#N/A	1.88002e-08	AT5G03730.2_|_Symbols:_CTR1,_SIS1,_AtCTR1_|_Protein_kinase_superfamily_protein_|	ethy	Y5977_ARATH
c98853_g3_i2	#N/A	-1.03415	#N/A	0.000130518	AT5G03730.2_|_Symbols:_CTR1,_SIS1,_AtCTR1_|_Protein_kinase_superfamily_protein_|	ethy	Y1670_ARATH
c90090_g2_i1	#N/A	-1.0366	#N/A	7.09794e-08	AT5G03730.2_|_Symbols:_CTR1,_SIS1,_AtCTR1_|_Protein_kinase_superfamily_protein_|	ethy	ALE2_ARATH
c94019_g3_i2	#N/A	-1.04636	#N/A	3.17901e-06	AT1G05010.1_|_Symbols:_EFE,_ACO4,_EAT1_|_ethylene-forming_enzyme_|	ethy	HY6H_HYONI
c94631_g1_i1	#N/A	-1.07716	#N/A	0.0313615	AT5G03730.2_|_Symbols:_CTR1,_SIS1,_AtCTR1_|_Protein_kinase_superfamily_protein_|	ethy	Y1864_ARATH
c92062_g3_i2	#N/A	-1.0777	#N/A	0.0383819	AT1G05010.1_|_Symbols:_EFE,_ACO4,_EAT1_|_ethylene-forming_enzyme_|	ethy	FL3H_PETCR
c96128_g1_i2	#N/A	-1.0785	#N/A	5.52784e-06	AT1G05010.1_|_Symbols:_EFE,_ACO4,_EAT1_|_ethylene-forming_enzyme_|	ethy	FL3H_PETCR
c90090_g2_i2	#N/A	-1.08274	#N/A	6.52395e-11	AT5G03730.2_|_Symbols:_CTR1,_SIS1,_AtCTR1_|_Protein_kinase_superfamily_protein_|	ethy	ALE2_ARATH
c94631_g1_i4	#N/A	-1.08285	#N/A	0.00159663	AT5G03730.2_|_Symbols:_CTR1,_SIS1,_AtCTR1_|_Protein_kinase_superfamily_protein_|	ethy	Y1864_ARATH
c98893_g2_i1	#N/A	-1.09981	#N/A	7.13161e-05	AT5G03730.2_|_Symbols:_CTR1,_SIS1,_AtCTR1_|_Protein_kinase_superfamily_protein_|	ethy	PUB34_ARATH
c97042_g1_i1	#N/A	-1.11471	#N/A	2.73431e-10	AT5G03730.2_|_Symbols:_CTR1,_SIS1,_AtCTR1_|_Protein_kinase_superfamily_protein_|	ethy	Y1684_ARATH
c95468_g4_i6	#N/A	-1.13929	#N/A	1.48554e-13	AT5G03730.2_|_Symbols:_CTR1,_SIS1,_AtCTR1_|_Protein_kinase_superfamily_protein_|	ethy	Y5102_ARATH
c93236_g1_i1	#N/A	-1.15395	#N/A	7.20958e-08	AT5G03730.2_|_Symbols:_CTR1,_SIS1,_AtCTR1_|_Protein_kinase_superfamily_protein_|	ethy	Y5564_ARATH
c64385_g1_i1	#N/A	-1.18384	#N/A	7.0263e-14	AT5G03730.2_|_Symbols:_CTR1,_SIS1,_AtCTR1_|_Protein_kinase_superfamily_protein_|	ethy	CRK35_ARATH
c98893_g2_i2	#N/A	-1.19304	#N/A	1.94783e-05	AT5G03730.2_|_Symbols:_CTR1,_SIS1,_AtCTR1_|_Protein_kinase_superfamily_protein_|	ethy	PUB34_ARATH
c98853_g3_i1	#N/A	-1.19721	#N/A	4.50355e-07	AT5G03730.2_|_Symbols:_CTR1,_SIS1,_AtCTR1_|_Protein_kinase_superfamily_protein_|	ethy	AT21A_ARATH
c88352_g3_i1	#N/A	-1.20156	#N/A	0.00113351	AT5G03730.2_|_Symbols:_CTR1,_SIS1,_AtCTR1_|_Protein_kinase_superfamily_protein_|	ethy	Y5977_ARATH
c94631_g1_i5	#N/A	-1.21015	#N/A	0.000152822	AT5G03730.2_|_Symbols:_CTR1,_SIS1,_AtCTR1_|_Protein_kinase_superfamily_protein_|	ethy	Y1864_ARATH
c92930_g1_i1	#N/A	-1.22585	#N/A	0.000388055	AT5G03730.2_|_Symbols:_CTR1,_SIS1,_AtCTR1_|_Protein_kinase_superfamily_protein_|	ethy	LRKS7_ARATH
c96128_g1_i3	#N/A	-1.24838	#N/A	1.37557e-08	AT1G05010.1_|_Symbols:_EFE,_ACO4,_EAT1_|_ethylene-forming_enzyme_|	ethy	FL3H_PETCR
c99643_g4_i3	#N/A	-1.28903	#N/A	3.24442e-13	AT5G03730.2_|_Symbols:_CTR1,_SIS1,_AtCTR1_|_Protein_kinase_superfamily_protein_|	ethy	WAKLO_ARATH
c95368_g1_i5	#N/A	-1.34091	#N/A	0.0053226	AT5G03730.2_|_Symbols:_CTR1,_SIS1,_AtCTR1_|_Protein_kinase_superfamily_protein_|	ethy	.
c86920_g1_i1	#N/A	-1.35529	#N/A	3.97185e-08	AT1G05010.1_|_Symbols:_EFE,_ACO4,_EAT1_|_ethylene-forming_enzyme_|	ethy	FL3H_PETHY
c93576_g2_i5	#N/A	-1.3625	#N/A	1.84649e-07	AT4G11280.1_|_Symbols:_ACS6,_ATACS6_|_1-aminocyclopropane-1-carboxylic_acid_(acc)_synthase_6_|	ethy	1A110_ARATH
c81980_g3_i2	#N/A	-1.3916	#N/A	0.00084567	AT5G03730.2_|_Symbols:_CTR1,_SIS1,_AtCTR1_|_Protein_kinase_superfamily_protein_|	ethy	Y1864_ARATH
c93576_g2_i3	#N/A	-1.40162	#N/A	2.54574e-06	AT4G11280.1_|_Symbols:_ACS6,_ATACS6_|_1-aminocyclopropane-1-carboxylic_acid_(acc)_synthase_6_|	ethy	1A110_ARATH
c76380_g1_i1	#N/A	-1.41883	#N/A	1.81053e-20	AT2G04350.1_|_Symbols:_LACS8_|_AMP-dependent_synthetase_and_ligase_family_protein_|	ethy	LACS9_ARATH
c95736_g1_i17	#N/A	-1.43259	#N/A	0.0135276	AT5G03730.2_|_Symbols:_CTR1,_SIS1,_AtCTR1_|_Protein_kinase_superfamily_protein_|	ethy	Y5248_ARATH
c95569_g1_i2	#N/A	-1.46036	#N/A	0.000255591	AT5G03730.2_|_Symbols:_CTR1,_SIS1,_AtCTR1_|_Protein_kinase_superfamily_protein_|	ethy	ACCR3_ARATH
c91600_g3_i4	#N/A	-1.46344	#N/A	3.7665e-05	AT5G03730.2_|_Symbols:_CTR1,_SIS1,_AtCTR1_|_Protein_kinase_superfamily_protein_|	ethy	Y1677_ARATH
c100292_g1_i1	#N/A	-1.49945	#N/A	1.578e-21	AT5G03730.2_|_Symbols:_CTR1,_SIS1,_AtCTR1_|_Protein_kinase_superfamily_protein_|	ethy	WAK3_ARATH
c91600_g3_i2	#N/A	-1.51351	#N/A	0.00067995	AT5G03730.2_|_Symbols:_CTR1,_SIS1,_AtCTR1_|_Protein_kinase_superfamily_protein_|	ethy	Y1677_ARATH
c98826_g3_i2	#N/A	-1.56115	#N/A	3.47701e-06	AT5G03730.2_|_Symbols:_CTR1,_SIS1,_AtCTR1_|_Protein_kinase_superfamily_protein_|	ethy	Y1839_ARATH
c92062_g3_i1	#N/A	-1.58756	#N/A	0.00917341	AT1G05010.1_|_Symbols:_EFE,_ACO4,_EAT1_|_ethylene-forming_enzyme_|	ethy	FL3H_PETCR
c97457_g1_i3	#N/A	-1.60334	#N/A	2.46277e-08	AT2G40940.1_|_Symbols:_ERS1,_ERS_|_ethylene_response_sensor_1_|	ethy	AHK4_ARATH
c97457_g1_i1	#N/A	-1.61622	#N/A	4.9851e-09	AT2G40940.1_|_Symbols:_ERS1,_ERS_|_ethylene_response_sensor_1_|	ethy	AHK4_ARATH
c93576_g2_i2	#N/A	-1.63678	#N/A	4.14481e-09	AT4G11280.1_|_Symbols:_ACS6,_ATACS6_|_1-aminocyclopropane-1-carboxylic_acid_(acc)_synthase_6_|	ethy	1A110_ARATH
c98853_g3_i6	#N/A	-1.64728	#N/A	1.38484e-09	AT5G03730.2_|_Symbols:_CTR1,_SIS1,_AtCTR1_|_Protein_kinase_superfamily_protein_|	ethy	AT21A_ARATH
c94228_g1_i2	#N/A	-1.65606	#N/A	2.22864e-06	AT5G03730.2_|_Symbols:_CTR1,_SIS1,_AtCTR1_|_Protein_kinase_superfamily_protein_|	ethy	Y4345_ARATH
c72856_g1_i1	#N/A	-1.66351	#N/A	0.0368147	AT4G37580.1_|_Symbols:_HLS1,_COP3,_UNS2_|_Acyl-CoA_N-acyltransferases_(NAT)_superfamily_protein_|	ethy	HLS1L_ARATH
c100210_g1_i3	#N/A	-1.71454	#N/A	4.25689e-05	AT5G03730.2_|_Symbols:_CTR1,_SIS1,_AtCTR1_|_Protein_kinase_superfamily_protein_|	ethy	Y4885_ARATH
c86826_g1_i3	#N/A	-1.75261	#N/A	0.000683271	AT5G03730.2_|_Symbols:_CTR1,_SIS1,_AtCTR1_|_Protein_kinase_superfamily_protein_|	ethy	PBS1_ARATH
c96973_g4_i1	#N/A	-1.78006	#N/A	2.26189e-12	AT2G40940.1_|_Symbols:_ERS1,_ERS_|_ethylene_response_sensor_1_|	ethy	AHK3_ARATH
c96973_g4_i2	#N/A	-1.81999	#N/A	1.60957e-15	AT2G40940.1_|_Symbols:_ERS1,_ERS_|_ethylene_response_sensor_1_|	ethy	.
c100087_g1_i4	#N/A	-1.92954	#N/A	7.73316e-15	AT5G03730.2_|_Symbols:_CTR1,_SIS1,_AtCTR1_|_Protein_kinase_superfamily_protein_|	ethy	Y4885_ARATH
c81980_g3_i3	#N/A	-1.93453	#N/A	3.62745e-08	AT5G03730.2_|_Symbols:_CTR1,_SIS1,_AtCTR1_|_Protein_kinase_superfamily_protein_|	ethy	Y1864_ARATH
c97864_g1_i3	#N/A	-1.94095	#N/A	2.32509e-09	AT5G03730.2_|_Symbols:_CTR1,_SIS1,_AtCTR1_|_Protein_kinase_superfamily_protein_|	ethy	.
c85907_g3_i1	#N/A	-1.95773	#N/A	1.9105e-12	AT5G03730.2_|_Symbols:_CTR1,_SIS1,_AtCTR1_|_Protein_kinase_superfamily_protein_|	ethy	LRK91_ARATH
c97864_g1_i1	#N/A	-1.95902	#N/A	2.58103e-17	AT5G03730.2_|_Symbols:_CTR1,_SIS1,_AtCTR1_|_Protein_kinase_superfamily_protein_|	ethy	ACCR3_ARATH
c93107_g2_i4	#N/A	-2.01627	#N/A	1.75813e-09	AT5G03730.2_|_Symbols:_CTR1,_SIS1,_AtCTR1_|_Protein_kinase_superfamily_protein_|	ethy	CRK25_ARATH
c91238_g2_i1	#N/A	-2.05909	#N/A	1.58912e-21	AT1G05010.1_|_Symbols:_EFE,_ACO4,_EAT1_|_ethylene-forming_enzyme_|	ethy	SRG1_ARATH
c98099_g2_i1	#N/A	-2.10817	#N/A	6.26628e-05	AT5G03730.2_|_Symbols:_CTR1,_SIS1,_AtCTR1_|_Protein_kinase_superfamily_protein_|	ethy	WAKLG_ARATH
c95736_g1_i8	#N/A	-2.18575	#N/A	0.00151854	AT5G03730.2_|_Symbols:_CTR1,_SIS1,_AtCTR1_|_Protein_kinase_superfamily_protein_|	ethy	SD25_ARATH
c95736_g1_i4	#N/A	-2.19513	#N/A	0.00325318	AT5G03730.2_|_Symbols:_CTR1,_SIS1,_AtCTR1_|_Protein_kinase_superfamily_protein_|	ethy	Y2913_ARATH
c91971_g1_i2	#N/A	-2.23533	#N/A	1.81428e-11	AT5G03730.2_|_Symbols:_CTR1,_SIS1,_AtCTR1_|_Protein_kinase_superfamily_protein_|	ethy	WAKLQ_ARATH
c91600_g3_i3	#N/A	-2.33849	#N/A	3.10441e-06	AT5G03730.2_|_Symbols:_CTR1,_SIS1,_AtCTR1_|_Protein_kinase_superfamily_protein_|	ethy	Y1677_ARATH
c94812_g1_i4	#N/A	-2.38692	#N/A	6.00635e-13	AT3G23240.1_|_Symbols:_ERF1,_ATERF1_|_ethylene_response_factor_1_|	ethy	ERF93_ARATH
c95736_g1_i15	#N/A	-2.46407	#N/A	0.000159512	AT5G03730.2_|_Symbols:_CTR1,_SIS1,_AtCTR1_|_Protein_kinase_superfamily_protein_|	ethy	SD25_ARATH
c94812_g1_i3	#N/A	-2.52485	#N/A	1.91957e-14	AT3G23240.1_|_Symbols:_ERF1,_ATERF1_|_ethylene_response_factor_1_|	ethy	ERF93_ARATH
c93744_g2_i8	#N/A	-2.62516	#N/A	3.33933e-05	AT1G05010.1_|_Symbols:_EFE,_ACO4,_EAT1_|_ethylene-forming_enzyme_|	ethy	GAOX3_ARATH
c12669_g1_i1	#N/A	-2.62911	#N/A	0.000446773	AT3G23240.1_|_Symbols:_ERF1,_ATERF1_|_ethylene_response_factor_1_|	ethy	PTI5_SOLLC
c91204_g1_i1	#N/A	-2.66222	#N/A	1.15783e-40	AT5G03730.2_|_Symbols:_CTR1,_SIS1,_AtCTR1_|_Protein_kinase_superfamily_protein_|	ethy	BRL1_ARATH
c82091_g1_i1	#N/A	-2.68883	#N/A	3.5165e-21	AT5G03730.2_|_Symbols:_CTR1,_SIS1,_AtCTR1_|_Protein_kinase_superfamily_protein_|	ethy	ERECT_ARATH
c93744_g2_i4	#N/A	-2.69644	#N/A	1.03846e-07	AT1G05010.1_|_Symbols:_EFE,_ACO4,_EAT1_|_ethylene-forming_enzyme_|	ethy	FL3H_PETCR
c95095_g1_i2	#N/A	-2.82099	#N/A	9.76785e-15	AT2G40940.1_|_Symbols:_ERS1,_ERS_|_ethylene_response_sensor_1_|	ethy	AHK1_ARATH
c95095_g1_i1	#N/A	-2.84692	#N/A	2.11008e-18	AT2G40940.1_|_Symbols:_ERS1,_ERS_|_ethylene_response_sensor_1_|	ethy	AHK1_ARATH
c98099_g2_i2	#N/A	-2.88228	#N/A	1.13375e-07	AT5G03730.2_|_Symbols:_CTR1,_SIS1,_AtCTR1_|_Protein_kinase_superfamily_protein_|	ethy	WAKLI_ARATH
c99415_g4_i1	#N/A	-2.99879	#N/A	4.41976e-68	AT5G03730.2_|_Symbols:_CTR1,_SIS1,_AtCTR1_|_Protein_kinase_superfamily_protein_|	ethy	TDR_ARATH
c96216_g1_i1	#N/A	-3.15733	#N/A	5.33489e-45	AT5G03730.2_|_Symbols:_CTR1,_SIS1,_AtCTR1_|_Protein_kinase_superfamily_protein_|	ethy	BRL2_ARATH
c96075_g1_i1	#N/A	-3.1838	#N/A	2.92342e-10	AT5G03730.2_|_Symbols:_CTR1,_SIS1,_AtCTR1_|_Protein_kinase_superfamily_protein_|	ethy	LRK71_ARATH
c93744_g2_i6	#N/A	-3.36944	#N/A	8.43186e-07	AT1G05010.1_|_Symbols:_EFE,_ACO4,_EAT1_|_ethylene-forming_enzyme_|	ethy	GAOX2_ORYSJ
c98667_g1_i1	#N/A	-3.41811	#N/A	4.46362e-23	AT5G03730.2_|_Symbols:_CTR1,_SIS1,_AtCTR1_|_Protein_kinase_superfamily_protein_|	ethy	EXS_ARATH
c98667_g1_i3	#N/A	-3.52324	#N/A	2.84628e-16	AT5G03730.2_|_Symbols:_CTR1,_SIS1,_AtCTR1_|_Protein_kinase_superfamily_protein_|	ethy	EXS_ARATH
c98667_g1_i2	#N/A	-3.54364	#N/A	4.44518e-19	AT5G03730.2_|_Symbols:_CTR1,_SIS1,_AtCTR1_|_Protein_kinase_superfamily_protein_|	ethy	.
c102563_g1_i1	#N/A	-3.65508	#N/A	0.0338556	AT5G03730.2_|_Symbols:_CTR1,_SIS1,_AtCTR1_|_Protein_kinase_superfamily_protein_|	ethy	RLK1_ARATH
c137233_g1_i1	#N/A	-3.74888	#N/A	0.00914336	AT2G04350.1_|_Symbols:_LACS8_|_AMP-dependent_synthetase_and_ligase_family_protein_|	ethy	LACS9_ARATH
c98667_g1_i4	#N/A	-3.87897	#N/A	2.22662e-17	AT5G03730.2_|_Symbols:_CTR1,_SIS1,_AtCTR1_|_Protein_kinase_superfamily_protein_|	ethy	.
c21027_g1_i1	#N/A	-3.97322	#N/A	0.00491465	AT4G08040.1_|_Symbols:_ACS11_|_1-aminocyclopropane-1-carboxylate_synthase_11_|	ethy	1A112_ARATH
c98605_g2_i6	#N/A	-4.20022	#N/A	5.59267e-16	AT5G03730.2_|_Symbols:_CTR1,_SIS1,_AtCTR1_|_Protein_kinase_superfamily_protein_|	ethy	.
c93702_g2_i1	#N/A	-8.80124	#N/A	1.01406e-16	AT4G37580.1_|_Symbols:_HLS1,_COP3,_UNS2_|_Acyl-CoA_N-acyltransferases_(NAT)_superfamily_protein_|	ethy	HLS1L_ARATH
c90629_g1_i1	-1.87589	-1.9041	1.52429e-07	0.000393449	AT2G32440.2_|_Symbols:_KAO2_|_ent-kaurenoic_acid_hydroxylase_2_|	GA	C7A52_PANGI
c93597_g1_i1	-1.81558	-8.90247	0.000911786	9.1503e-27	AT5G25900.1_|_Symbols:_GA3,_CYP701A3,_ATKO1_|_GA_requiring_3_|	GA	C78A7_ARATH
c98942_g1_i8	-1.46167	-1.3524	0.000103279	0.000907458	AT5G25900.1_|_Symbols:_GA3,_CYP701A3,_ATKO1_|_GA_requiring_3_|	GA	C76B6_CATRO
c83219_g1_i2	-1.35524	-4.08147	7.27506e-06	1.83083e-17	AT5G25900.1_|_Symbols:_GA3,_CYP701A3,_ATKO1_|_GA_requiring_3_|	GA	C78A5_ARATH
c92984_g1_i3	-1.16761	-1.95233	0.00631412	0.00111332	AT5G25900.1_|_Symbols:_GA3,_CYP701A3,_ATKO1_|_GA_requiring_3_|	GA	KO1_ARATH
c92984_g1_i1	-1.03514	-1.51228	5.56722e-06	1.17701e-07	AT5G25900.1_|_Symbols:_GA3,_CYP701A3,_ATKO1_|_GA_requiring_3_|	GA	KO1_ARATH
c99700_g2_i4	-1.03072	-0.685383	4.04603e-07	0.0008393	AT5G25900.1_|_Symbols:_GA3,_CYP701A3,_ATKO1_|_GA_requiring_3_|	GA	C3H58_ARATH
c99700_g2_i1	-0.986516	-0.692224	5.7458e-08	4.10679e-05	AT5G25900.1_|_Symbols:_GA3,_CYP701A3,_ATKO1_|_GA_requiring_3_|	GA	C3H32_ARATH
c92984_g1_i2	-0.917797	-2.19843	0.0050908	1.9368e-06	AT5G25900.1_|_Symbols:_GA3,_CYP701A3,_ATKO1_|_GA_requiring_3_|	GA	KO1_ARATH
c98399_g1_i4	0.431238	0.43825	0.0344302	0.00242482	AT5G07200.1_|_Symbols:_YAP169,_GA20OX3,_ATGA20OX3_|_gibberellin_20-oxidase_3_|	GA	ACCH1_ARATH
c98399_g1_i1	0.577967	0.530064	0.00206183	8.72986e-06	AT5G07200.1_|_Symbols:_YAP169,_GA20OX3,_ATGA20OX3_|_gibberellin_20-oxidase_3_|	GA	ACCH1_ARATH
c98866_g3_i2	0.604497	0.822829	0.0420741	5.82589e-05	AT5G25900.1_|_Symbols:_GA3,_CYP701A3,_ATKO1_|_GA_requiring_3_|	GA	C71DA_SOYBN
c92741_g1_i2	0.660021	1.08839	0.0349356	4.70134e-09	AT5G07200.1_|_Symbols:_YAP169,_GA20OX3,_ATGA20OX3_|_gibberellin_20-oxidase_3_|	GA	.
c90233_g1_i2	0.834515	2.10642	0.00407279	1.50615e-30	AT5G25900.1_|_Symbols:_GA3,_CYP701A3,_ATKO1_|_GA_requiring_3_|	GA	C75A6_CAMME
c78333_g2_i1	0.968833	1.02448	0.00161972	0.000329159	AT4G25420.1_|_Symbols:_GA5,_GA20OX1,_AT2301,_ATGA20OX1_|_2-oxoglutarate_(2OG)_and_Fe(II)-dependent_oxygenase_superfamily_protein_|	GA	G2OX1_PEA
c83411_g2_i1	1.17523	1.53266	2.3794e-08	1.23794e-15	AT5G07200.1_|_Symbols:_YAP169,_GA20OX3,_ATGA20OX3_|_gibberellin_20-oxidase_3_|	GA	DIOX1_PAPSO
c90233_g1_i1	1.27185	1.97399	2.02291e-06	1.56224e-29	AT5G25900.1_|_Symbols:_GA3,_CYP701A3,_ATKO1_|_GA_requiring_3_|	GA	C75A6_CAMME
c95161_g2_i3	1.34908	1.2497	0.000585185	0.00013778	AT2G32440.2_|_Symbols:_KAO2_|_ent-kaurenoic_acid_hydroxylase_2_|	GA	C90B1_ARATH
c78695_g1_i1	1.41289	2.58134	2.20432e-11	2.04827e-54	AT2G32440.2_|_Symbols:_KAO2_|_ent-kaurenoic_acid_hydroxylase_2_|	GA	C16B1_PICSI
c93674_g1_i2	1.53108	3.05657	0.00454348	6.68395e-24	AT5G25900.1_|_Symbols:_GA3,_CYP701A3,_ATKO1_|_GA_requiring_3_|	GA	C71A1_PERAE
c78420_g1_i1	1.62684	2.54937	0.00143246	1.93068e-11	AT5G07200.1_|_Symbols:_YAP169,_GA20OX3,_ATGA20OX3_|_gibberellin_20-oxidase_3_|	GA	F6H1_ARATH
c88313_g1_i1	1.66244	1.62007	0.00288445	1.20204e-05	AT2G32440.2_|_Symbols:_KAO2_|_ent-kaurenoic_acid_hydroxylase_2_|	GA	ABAH1_ARATH
c97891_g1_i7	1.68254	1.83958	1.34963e-06	4.42812e-18	AT5G07200.1_|_Symbols:_YAP169,_GA20OX3,_ATGA20OX3_|_gibberellin_20-oxidase_3_|	GA	HY6H_HYONI
c97891_g1_i5	1.82529	0.693021	0.000132942	0.0490036	AT5G07200.1_|_Symbols:_YAP169,_GA20OX3,_ATGA20OX3_|_gibberellin_20-oxidase_3_|	GA	HY6H_HYONI
c97891_g1_i2	1.99582	1.78832	1.12388e-09	1.68572e-18	AT5G07200.1_|_Symbols:_YAP169,_GA20OX3,_ATGA20OX3_|_gibberellin_20-oxidase_3_|	GA	HY6H_HYONI
c97891_g1_i9	2.101	0.896396	3.15791e-07	0.00364115	AT5G07200.1_|_Symbols:_YAP169,_GA20OX3,_ATGA20OX3_|_gibberellin_20-oxidase_3_|	GA	IDS3_HORVU
c97891_g1_i10	2.15648	1.00281	3.14728e-05	0.000782129	AT5G07200.1_|_Symbols:_YAP169,_GA20OX3,_ATGA20OX3_|_gibberellin_20-oxidase_3_|	GA	HY6H_HYONI
c97891_g1_i6	2.2118	1.55315	1.80197e-05	4.5712e-09	AT5G07200.1_|_Symbols:_YAP169,_GA20OX3,_ATGA20OX3_|_gibberellin_20-oxidase_3_|	GA	HY6H_HYONI
c95603_g2_i2	2.34026	1.42546	0.00016411	0.000240608	AT5G07200.1_|_Symbols:_YAP169,_GA20OX3,_ATGA20OX3_|_gibberellin_20-oxidase_3_|	GA	DV4H_CATRO
c94454_g1_i1	2.41093	1.15566	1.18268e-07	0.0021264	AT5G07200.1_|_Symbols:_YAP169,_GA20OX3,_ATGA20OX3_|_gibberellin_20-oxidase_3_|	GA	FL3H_PETCR
c78420_g1_i2	2.54825	2.92038	2.52896e-06	3.86651e-13	AT5G07200.1_|_Symbols:_YAP169,_GA20OX3,_ATGA20OX3_|_gibberellin_20-oxidase_3_|	GA	F6H1_ARATH
c87573_g3_i1	2.78614	3.64387	3.17164e-20	1.73451e-133	AT5G25900.1_|_Symbols:_GA3,_CYP701A3,_ATKO1_|_GA_requiring_3_|	GA	C71A9_SOYBN
c89942_g2_i1	2.95258	3.9969	9.93187e-17	3.81233e-78	AT5G07200.1_|_Symbols:_YAP169,_GA20OX3,_ATGA20OX3_|_gibberellin_20-oxidase_3_|	GA	SRG1_ARATH
c87573_g8_i4	3.69595	1.46642	2.51476e-07	5.02578e-06	AT5G25900.1_|_Symbols:_GA3,_CYP701A3,_ATKO1_|_GA_requiring_3_|	GA	C71A1_PERAE
c87736_g1_i1	3.8429	2.80448	1.59601e-18	1.56691e-23	AT5G07200.1_|_Symbols:_YAP169,_GA20OX3,_ATGA20OX3_|_gibberellin_20-oxidase_3_|	GA	LDOX_MALDO
c83950_g1_i1	6.41347	1.37505	8.28648e-76	2.47444e-13	AT2G32440.2_|_Symbols:_KAO2_|_ent-kaurenoic_acid_hydroxylase_2_|	GA	.
c83950_g1_i2	6.6158	1.52678	2.1939e-71	1.12209e-15	AT2G32440.2_|_Symbols:_KAO2_|_ent-kaurenoic_acid_hydroxylase_2_|	GA	ABAH4_ARATH
c95166_g2_i1	-3.63741	2.63868	2.03754e-11	5.61254e-14	AT2G32440.2_|_Symbols:_KAO2_|_ent-kaurenoic_acid_hydroxylase_2_|	GA	C7A52_PANGI
c95166_g2_i6	-3.52222	2.47202	5.57512e-12	1.16349e-11	AT1G05160.1_|_Symbols:_CYP88A3,_ATKAO1,_KAO1_|_cytochrome_P450,_family_88,_subfamily_A,_polypeptide_3_|	GA	C7A52_PANGI
c95166_g2_i2	-3.23355	2.30503	1.97834e-10	6.85847e-13	AT2G32440.2_|_Symbols:_KAO2_|_ent-kaurenoic_acid_hydroxylase_2_|	GA	C7A52_PANGI
c95166_g2_i4	-3.13944	2.16926	1.88407e-06	3.9888e-12	AT2G32440.2_|_Symbols:_KAO2_|_ent-kaurenoic_acid_hydroxylase_2_|	GA	C7A52_PANGI
c97397_g2_i1	-1.77938	1.59001	5.87411e-06	1.45593e-17	AT2G32440.2_|_Symbols:_KAO2_|_ent-kaurenoic_acid_hydroxylase_2_|	GA	C90D1_ARATH
c86276_g1_i1	-1.76209	1.68674	4.96788e-14	8.34803e-32	AT2G32440.2_|_Symbols:_KAO2_|_ent-kaurenoic_acid_hydroxylase_2_|	GA	C7A52_PANGI
c97488_g1_i2	-1.55494	3.12975	1.0698e-08	1.67136e-21	AT5G25900.1_|_Symbols:_GA3,_CYP701A3,_ATKO1_|_GA_requiring_3_|	GA	C78A5_ARATH
c92839_g2_i3	-1.06376	0.929948	0.00272493	0.0419976	AT2G32440.2_|_Symbols:_KAO2_|_ent-kaurenoic_acid_hydroxylase_2_|	GA	C72B1_PINTA
c95597_g1_i1	-0.525688	0.335488	0.00402919	0.0264244	AT2G32440.2_|_Symbols:_KAO2_|_ent-kaurenoic_acid_hydroxylase_2_|	GA	C90A1_ARATH
c85730_g2_i1	-0.509445	3.39786	0.0293706	8.29768e-44	AT5G25900.1_|_Symbols:_GA3,_CYP701A3,_ATKO1_|_GA_requiring_3_|	GA	C82C4_ARATH
c93875_g1_i9	0.451466	-1.34714	0.037006	1.0411e-13	AT5G07200.1_|_Symbols:_YAP169,_GA20OX3,_ATGA20OX3_|_gibberellin_20-oxidase_3_|	GA	FLS_PETHY
c95957_g2_i1	0.552308	-0.51892	0.00235069	0.00519717	AT5G25900.1_|_Symbols:_GA3,_CYP701A3,_ATKO1_|_GA_requiring_3_|	GA	TCMO_HELTU
c95518_g1_i1	0.576308	-0.849808	0.00426722	3.21507e-05	AT5G25900.1_|_Symbols:_GA3,_CYP701A3,_ATKO1_|_GA_requiring_3_|	GA	C98A2_SOYBN
c98315_g1_i1	0.620489	-1.81192	0.0444103	3.10853e-14	AT5G07200.1_|_Symbols:_YAP169,_GA20OX3,_ATGA20OX3_|_gibberellin_20-oxidase_3_|	GA	FLS_CITUN
c93875_g1_i3	0.658759	-1.42307	0.0135489	1.14463e-09	AT5G07200.1_|_Symbols:_YAP169,_GA20OX3,_ATGA20OX3_|_gibberellin_20-oxidase_3_|	GA	DIOX3_PAPSO
c93875_g1_i5	0.697299	-1.89461	0.00122079	3.62846e-22	AT5G07200.1_|_Symbols:_YAP169,_GA20OX3,_ATGA20OX3_|_gibberellin_20-oxidase_3_|	GA	DIOX3_PAPSO
c93875_g1_i2	0.796146	-1.36334	0.00586449	2.18313e-14	AT5G07200.1_|_Symbols:_YAP169,_GA20OX3,_ATGA20OX3_|_gibberellin_20-oxidase_3_|	GA	DIOX3_PAPSO
c84297_g1_i1	0.810302	-1.30964	0.00104678	7.27726e-06	AT5G07200.1_|_Symbols:_YAP169,_GA20OX3,_ATGA20OX3_|_gibberellin_20-oxidase_3_|	GA	LDOX_PETHY
c83600_g1_i1	0.826949	-3.25316	0.00160213	3.64738e-22	AT5G25900.1_|_Symbols:_GA3,_CYP701A3,_ATKO1_|_GA_requiring_3_|	GA	C76A2_SOLME
c78919_g1_i1	0.884206	-0.792028	1.0727e-07	1.02813e-07	AT5G07200.1_|_Symbols:_YAP169,_GA20OX3,_ATGA20OX3_|_gibberellin_20-oxidase_3_|	GA	SRG1_ARATH
c91238_g2_i2	0.892119	-1.26754	0.0253006	1.85908e-07	AT5G07200.1_|_Symbols:_YAP169,_GA20OX3,_ATGA20OX3_|_gibberellin_20-oxidase_3_|	GA	SRG1_ARATH
c90066_g1_i1	0.953931	-4.96934	0.00189796	2.59106e-34	AT5G25900.1_|_Symbols:_GA3,_CYP701A3,_ATKO1_|_GA_requiring_3_|	GA	C82A3_SOYBN
c90066_g1_i2	0.978737	-6.1728	0.000245758	1.45747e-72	AT5G25900.1_|_Symbols:_GA3,_CYP701A3,_ATKO1_|_GA_requiring_3_|	GA	C82A3_SOYBN
c93875_g1_i4	1.15704	-2.17103	0.0117849	2.29196e-15	AT5G07200.1_|_Symbols:_YAP169,_GA20OX3,_ATGA20OX3_|_gibberellin_20-oxidase_3_|	GA	DIOX3_PAPSO
c100315_g1_i2	1.2008	-0.509141	6.10687e-09	0.0112659	AT5G07200.1_|_Symbols:_YAP169,_GA20OX3,_ATGA20OX3_|_gibberellin_20-oxidase_3_|	GA	ACCH1_ARATH
c98315_g1_i2	1.20317	-2.58764	0.00010453	7.03895e-35	AT5G07200.1_|_Symbols:_YAP169,_GA20OX3,_ATGA20OX3_|_gibberellin_20-oxidase_3_|	GA	FLS_CITUN
c85645_g3_i2	1.20619	-3.37465	1.46498e-07	1.97582e-24	AT5G07200.1_|_Symbols:_YAP169,_GA20OX3,_ATGA20OX3_|_gibberellin_20-oxidase_3_|	GA	G2OX1_PEA
c88930_g1_i4	1.2298	-0.786941	8.40083e-05	0.00225529	AT5G25900.1_|_Symbols:_GA3,_CYP701A3,_ATKO1_|_GA_requiring_3_|	GA	C76BA_SWEMU
c92248_g2_i3	1.28609	-2.12924	0.0092263	2.07062e-07	AT5G25900.1_|_Symbols:_GA3,_CYP701A3,_ATKO1_|_GA_requiring_3_|	GA	C76BA_SWEMU
c85645_g3_i3	1.30016	-3.00933	0.00011095	1.03815e-14	AT5G07200.1_|_Symbols:_YAP169,_GA20OX3,_ATGA20OX3_|_gibberellin_20-oxidase_3_|	GA	G2OX1_PEA
c87481_g1_i2	1.3188	-0.719854	1.20663e-08	0.00107652	AT5G25900.1_|_Symbols:_GA3,_CYP701A3,_ATKO1_|_GA_requiring_3_|	GA	C71A1_PERAE
c94858_g1_i2	1.32794	-1.19227	0.0074711	0.0256456	AT5G25900.1_|_Symbols:_GA3,_CYP701A3,_ATKO1_|_GA_requiring_3_|	GA	C76B6_CATRO
c99556_g1_i2	1.3312	-1.20118	0.0173387	4.10822e-09	AT5G25900.1_|_Symbols:_GA3,_CYP701A3,_ATKO1_|_GA_requiring_3_|	GA	C71A1_PERAE
c89719_g1_i1	1.52404	-1.09147	0.000639337	1.72671e-05	AT5G07200.1_|_Symbols:_YAP169,_GA20OX3,_ATGA20OX3_|_gibberellin_20-oxidase_3_|	GA	ACCH1_ARATH
c91238_g2_i4	1.53378	-2.23813	0.000457897	1.05645e-10	AT5G07200.1_|_Symbols:_YAP169,_GA20OX3,_ATGA20OX3_|_gibberellin_20-oxidase_3_|	GA	SRG1_ARATH
c88923_g4_i3	1.56012	-3.9048	0.00394765	1.43944e-08	AT5G07200.1_|_Symbols:_YAP169,_GA20OX3,_ATGA20OX3_|_gibberellin_20-oxidase_3_|	GA	ACCH1_ARATH
c74491_g1_i1	1.58188	-1.46911	9.78774e-13	3.27251e-16	AT5G07200.1_|_Symbols:_YAP169,_GA20OX3,_ATGA20OX3_|_gibberellin_20-oxidase_3_|	GA	ACCO1_PETHY
c100315_g1_i3	1.6684	-0.517384	9.60815e-13	0.0416304	AT5G07200.1_|_Symbols:_YAP169,_GA20OX3,_ATGA20OX3_|_gibberellin_20-oxidase_3_|	GA	POLX_TOBAC
c93443_g1_i2	1.75944	-3.12097	9.54413e-05	9.15367e-12	AT5G25900.1_|_Symbols:_GA3,_CYP701A3,_ATKO1_|_GA_requiring_3_|	GA	C81E8_MEDTR
c95810_g2_i2	1.7737	-1.12533	2.68961e-05	0.000629795	AT5G25900.1_|_Symbols:_GA3,_CYP701A3,_ATKO1_|_GA_requiring_3_|	GA	C71A6_NEPRA
c86113_g1_i1	1.78084	-1.69475	0.000292757	0.000913084	AT4G25420.1_|_Symbols:_GA5,_GA20OX1,_AT2301,_ATGA20OX1_|_2-oxoglutarate_(2OG)_and_Fe(II)-dependent_oxygenase_superfamily_protein_|	GA	F6H2_ARATH
c87481_g1_i1	1.87689	-1.32047	5.81355e-07	0.000247746	AT5G25900.1_|_Symbols:_GA3,_CYP701A3,_ATKO1_|_GA_requiring_3_|	GA	C71A1_PERAE
c88211_g1_i2	1.97682	-1.97624	0.000187692	5.18125e-05	AT2G32440.2_|_Symbols:_KAO2_|_ent-kaurenoic_acid_hydroxylase_2_|	GA	C7A52_PANGI
c93443_g1_i1	2.064	-2.53114	5.21972e-06	1.94232e-05	AT5G25900.1_|_Symbols:_GA3,_CYP701A3,_ATKO1_|_GA_requiring_3_|	GA	C81E8_MEDTR
c84314_g2_i1	2.12071	-1.67769	1.62875e-05	7.87626e-05	AT2G32440.2_|_Symbols:_KAO2_|_ent-kaurenoic_acid_hydroxylase_2_|	GA	ABAH2_ARATH
c93594_g1_i1	2.12338	-1.8866	4.73064e-09	4.64332e-13	AT5G25900.1_|_Symbols:_GA3,_CYP701A3,_ATKO1_|_GA_requiring_3_|	GA	F3PH_ARATH
c93744_g2_i2	2.15925	-2.18088	8.06822e-06	1.78799e-06	AT5G07200.1_|_Symbols:_YAP169,_GA20OX3,_ATGA20OX3_|_gibberellin_20-oxidase_3_|	GA	FL3H_PETCR
c86096_g1_i1	2.17971	-2.68241	8.61756e-13	2.24488e-21	AT2G32440.2_|_Symbols:_KAO2_|_ent-kaurenoic_acid_hydroxylase_2_|	GA	C90D1_ARATH
c88211_g1_i1	2.29771	-2.31604	5.47845e-06	9.64032e-06	AT2G32440.2_|_Symbols:_KAO2_|_ent-kaurenoic_acid_hydroxylase_2_|	GA	C7A52_PANGI
c84314_g2_i2	2.32429	-2.66678	1.15994e-07	4.12284e-08	AT1G05160.1_|_Symbols:_CYP88A3,_ATKAO1,_KAO1_|_cytochrome_P450,_family_88,_subfamily_A,_polypeptide_3_|	GA	ABAH2_ARATH
c93443_g1_i3	2.32429	-3.11762	2.35555e-07	2.62957e-10	AT5G25900.1_|_Symbols:_GA3,_CYP701A3,_ATKO1_|_GA_requiring_3_|	GA	C81E8_MEDTR
c88923_g4_i4	2.36944	-3.61912	2.09135e-09	4.64954e-15	AT5G07200.1_|_Symbols:_YAP169,_GA20OX3,_ATGA20OX3_|_gibberellin_20-oxidase_3_|	GA	ACCH1_ARATH
c96066_g1_i1	2.43566	-2.588	6.23084e-16	3.14971e-18	AT1G80340.1_|_Symbols:_GA4H,_ATGA3OX2,_GA3OX2_|_gibberellin_3-oxidase_2_|	GA	DAO_ORYSJ
c93744_g2_i1	2.809	-2.48899	4.7138e-09	3.81179e-07	AT5G07200.1_|_Symbols:_YAP169,_GA20OX3,_ATGA20OX3_|_gibberellin_20-oxidase_3_|	GA	ACH11_ARATH
c95990_g2_i2	2.839	-0.466083	2.10157e-12	0.0475916	AT5G25900.1_|_Symbols:_GA3,_CYP701A3,_ATKO1_|_GA_requiring_3_|	GA	C76B6_CATRO
c83078_g3_i3	2.95669	-3.29562	1.69874e-09	6.92022e-16	AT1G05160.1_|_Symbols:_CYP88A3,_ATKAO1,_KAO1_|_cytochrome_P450,_family_88,_subfamily_A,_polypeptide_3_|	GA	C7A52_PANGI
c88923_g4_i1	3.159	-2.61007	5.07548e-12	9.36511e-09	AT5G07200.1_|_Symbols:_YAP169,_GA20OX3,_ATGA20OX3_|_gibberellin_20-oxidase_3_|	GA	ACCH1_ARATH
c99833_g3_i1	3.1643	-0.771093	2.58969e-18	0.026222	AT5G25900.1_|_Symbols:_GA3,_CYP701A3,_ATKO1_|_GA_requiring_3_|	GA	C71DA_SOYBN
c99833_g3_i4	3.21724	-1.43778	3.50112e-25	2.02487e-10	AT5G25900.1_|_Symbols:_GA3,_CYP701A3,_ATKO1_|_GA_requiring_3_|	GA	C71DA_SOYBN
c91695_g3_i3	3.30016	-2.1917	0.000322646	0.00886952	AT5G25900.1_|_Symbols:_GA3,_CYP701A3,_ATKO1_|_GA_requiring_3_|	GA	C76C2_ARATH
c73853_g1_i1	3.72116	-3.81728	4.07766e-33	8.65406e-35	AT5G25900.1_|_Symbols:_GA3,_CYP701A3,_ATKO1_|_GA_requiring_3_|	GA	C81E8_MEDTR
c84314_g1_i1	3.76001	-3.62473	0.0279291	0.0198913	AT2G32440.2_|_Symbols:_KAO2_|_ent-kaurenoic_acid_hydroxylase_2_|	GA	ABAH2_ARATH
c95810_g2_i1	3.96238	-4.80395	9.26496e-06	1.1324e-09	AT5G25900.1_|_Symbols:_GA3,_CYP701A3,_ATKO1_|_GA_requiring_3_|	GA	C71A8_MENPI
c95597_g3_i1	4.10375	-3.49011	1.98642e-17	6.61166e-14	AT2G32440.2_|_Symbols:_KAO2_|_ent-kaurenoic_acid_hydroxylase_2_|	GA	C90A1_ARATH
c63615_g1_i1	4.11849	-3.31734	1.27518e-50	7.81658e-72	AT5G07200.1_|_Symbols:_YAP169,_GA20OX3,_ATGA20OX3_|_gibberellin_20-oxidase_3_|	GA	ACCO_ACTDE
c74172_g1_i1	4.12794	-3.0455	5.40947e-20	2.07091e-14	AT5G25900.1_|_Symbols:_GA3,_CYP701A3,_ATKO1_|_GA_requiring_3_|	GA	C81E8_MEDTR
c94019_g5_i1	4.41818	-5.56394	8.69394e-07	1.69618e-06	AT5G07200.1_|_Symbols:_YAP169,_GA20OX3,_ATGA20OX3_|_gibberellin_20-oxidase_3_|	GA	HY6H_HYONI
c53720_g1_i1	4.84053	-3.08641	1.58963e-18	1.35278e-11	AT1G80340.1_|_Symbols:_GA4H,_ATGA3OX2,_GA3OX2_|_gibberellin_3-oxidase_2_|	GA	G3OX_PEA
c88923_g4_i5	4.93688	-1.89592	4.31702e-38	2.40244e-10	AT5G07200.1_|_Symbols:_YAP169,_GA20OX3,_ATGA20OX3_|_gibberellin_20-oxidase_3_|	GA	ACCH1_ARATH
c88402_g3_i2	4.97928	-5.92468	7.52198e-31	1.11658e-37	AT5G25900.1_|_Symbols:_GA3,_CYP701A3,_ATKO1_|_GA_requiring_3_|	GA	C75A3_PETHY
c88923_g4_i2	5.12043	-1.81968	1.89131e-32	6.61469e-09	AT5G07200.1_|_Symbols:_YAP169,_GA20OX3,_ATGA20OX3_|_gibberellin_20-oxidase_3_|	GA	ACCH1_ARATH
c77027_g1_i1	5.26855	-5.45195	1.6754e-62	3.36075e-73	AT2G32440.2_|_Symbols:_KAO2_|_ent-kaurenoic_acid_hydroxylase_2_|	GA	C7A52_PANGI
c89263_g5_i1	5.30519	-5.82619	1.63264e-95	1.57094e-111	AT5G07200.1_|_Symbols:_YAP169,_GA20OX3,_ATGA20OX3_|_gibberellin_20-oxidase_3_|	GA	FL3H_PETCR
c85746_g2_i2	5.32015	-5.81052	2.84508e-52	1.40751e-57	AT5G25900.1_|_Symbols:_GA3,_CYP701A3,_ATKO1_|_GA_requiring_3_|	GA	.
c90823_g1_i1	5.48774	-4.9766	1.77252e-66	2.04515e-80	AT5G07200.1_|_Symbols:_YAP169,_GA20OX3,_ATGA20OX3_|_gibberellin_20-oxidase_3_|	GA	FLS_EUSER
c89942_g1_i1	5.52268	-1.95767	2.3917e-09	0.00178697	AT4G25420.1_|_Symbols:_GA5,_GA20OX1,_AT2301,_ATGA20OX1_|_2-oxoglutarate_(2OG)_and_Fe(II)-dependent_oxygenase_superfamily_protein_|	GA	LDOX_MALDO
c69424_g2_i1	5.66108	-7.72451	1.82854e-07	5.01561e-09	AT2G32440.2_|_Symbols:_KAO2_|_ent-kaurenoic_acid_hydroxylase_2_|	GA	ABAH4_ARATH
c88402_g3_i4	5.66769	-5.95609	4.15296e-39	3.03264e-41	AT5G25900.1_|_Symbols:_GA3,_CYP701A3,_ATKO1_|_GA_requiring_3_|	GA	C75A3_PETHY
c73757_g1_i1	5.83845	-6.35195	2.71743e-76	1.35181e-51	AT5G07200.1_|_Symbols:_YAP169,_GA20OX3,_ATGA20OX3_|_gibberellin_20-oxidase_3_|	GA	.
c79287_g1_i1	5.86343	-7.27126	7.84072e-67	1.95967e-70	AT5G07200.1_|_Symbols:_YAP169,_GA20OX3,_ATGA20OX3_|_gibberellin_20-oxidase_3_|	GA	FLS_CITUN
c88402_g3_i3	5.89112	-5.806	5.02087e-34	4.22987e-34	AT5G25900.1_|_Symbols:_GA3,_CYP701A3,_ATKO1_|_GA_requiring_3_|	GA	C75A7_EUSER
c89263_g4_i1	6.2846	-7.20589	8.88133e-147	1.02851e-157	AT5G07200.1_|_Symbols:_YAP169,_GA20OX3,_ATGA20OX3_|_gibberellin_20-oxidase_3_|	GA	FL3H_PETHY
c79287_g1_i3	6.48481	-6.53845	1.21553e-58	9.65728e-57	AT5G07200.1_|_Symbols:_YAP169,_GA20OX3,_ATGA20OX3_|_gibberellin_20-oxidase_3_|	GA	FLS_CITUN
c69424_g1_i1	6.63516	-5.87525	1.56889e-09	3.2595e-08	AT2G32440.2_|_Symbols:_KAO2_|_ent-kaurenoic_acid_hydroxylase_2_|	GA	ABAH3_ORYSI
c95957_g1_i1	6.72329	-5.94442	2.48496e-128	3.80028e-121	AT5G25900.1_|_Symbols:_GA3,_CYP701A3,_ATKO1_|_GA_requiring_3_|	GA	TCMO_HELTU
c79182_g2_i1	6.85558	-6.36985	1.54167e-139	9.69565e-155	AT5G07200.1_|_Symbols:_YAP169,_GA20OX3,_ATGA20OX3_|_gibberellin_20-oxidase_3_|	GA	ACCO1_PETHY
c79287_g1_i2	7.01957	-8.24982	1.15502e-105	6.47163e-114	AT5G07200.1_|_Symbols:_YAP169,_GA20OX3,_ATGA20OX3_|_gibberellin_20-oxidase_3_|	GA	FLS_CITUN
c95518_g3_i3	7.49081	-7.27229	5.52416e-130	3.76998e-137	AT5G25900.1_|_Symbols:_GA3,_CYP701A3,_ATKO1_|_GA_requiring_3_|	GA	C98A2_SOYBN
c95810_g3_i1	9.12943	-8.98132	4.96671e-27	6.97003e-25	AT5G25900.1_|_Symbols:_GA3,_CYP701A3,_ATKO1_|_GA_requiring_3_|	GA	C71A8_MENPI
c85230_g2_i1	11.9752	-11.816	3.39823e-11	2.07147e-10	AT5G25900.1_|_Symbols:_GA3,_CYP701A3,_ATKO1_|_GA_requiring_3_|	GA	C70A2_ARATH
c91343_g1_i3	-2.11266	#N/A	3.21488e-05	#N/A	AT4G25420.1_|_Symbols:_GA5,_GA20OX1,_AT2301,_ATGA20OX1_|_2-oxoglutarate_(2OG)_and_Fe(II)-dependent_oxygenase_superfamily_protein_|	GA	LDOX_ARATH
c91343_g1_i1	-1.92767	#N/A	0.0233261	#N/A	AT4G25420.1_|_Symbols:_GA5,_GA20OX1,_AT2301,_ATGA20OX1_|_2-oxoglutarate_(2OG)_and_Fe(II)-dependent_oxygenase_superfamily_protein_|	GA	LDOX_ARATH
c98942_g1_i1	-1.70954	#N/A	0.00021178	#N/A	AT5G25900.1_|_Symbols:_GA3,_CYP701A3,_ATKO1_|_GA_requiring_3_|	GA	C76B6_CATRO
c97022_g2_i1	-1.09064	#N/A	0.00340246	#N/A	AT5G25900.1_|_Symbols:_GA3,_CYP701A3,_ATKO1_|_GA_requiring_3_|	GA	.
c91808_g6_i1	-1.08844	#N/A	5.15909e-05	#N/A	AT5G25900.1_|_Symbols:_GA3,_CYP701A3,_ATKO1_|_GA_requiring_3_|	GA	.
c98942_g1_i5	-1.04834	#N/A	0.0110947	#N/A	AT5G25900.1_|_Symbols:_GA3,_CYP701A3,_ATKO1_|_GA_requiring_3_|	GA	C76B6_CATRO
c94248_g1_i3	0.552945	#N/A	0.0397187	#N/A	AT5G25900.1_|_Symbols:_GA3,_CYP701A3,_ATKO1_|_GA_requiring_3_|	GA	C71A8_MENPI
c94248_g1_i1	0.570533	#N/A	0.022004	#N/A	AT5G25900.1_|_Symbols:_GA3,_CYP701A3,_ATKO1_|_GA_requiring_3_|	GA	C71AP_ARATH
c93875_g1_i7	0.641687	#N/A	0.0232532	#N/A	AT1G80340.1_|_Symbols:_GA4H,_ATGA3OX2,_GA3OX2_|_gibberellin_3-oxidase_2_|	GA	IDS3_HORVU
c88930_g1_i3	0.726448	#N/A	0.0347698	#N/A	AT5G25900.1_|_Symbols:_GA3,_CYP701A3,_ATKO1_|_GA_requiring_3_|	GA	C76BA_SWEMU
c94248_g1_i4	0.734795	#N/A	0.015447	#N/A	AT5G25900.1_|_Symbols:_GA3,_CYP701A3,_ATKO1_|_GA_requiring_3_|	GA	C71A8_MENPI
c90371_g4_i5	0.762509	#N/A	0.0399738	#N/A	AT5G07200.1_|_Symbols:_YAP169,_GA20OX3,_ATGA20OX3_|_gibberellin_20-oxidase_3_|	GA	HY6H_HYONI
c88930_g1_i1	0.901024	#N/A	0.0102345	#N/A	AT5G25900.1_|_Symbols:_GA3,_CYP701A3,_ATKO1_|_GA_requiring_3_|	GA	C76BA_SWEMU
c97416_g1_i14	0.987712	#N/A	0.0013309	#N/A	AT4G25420.1_|_Symbols:_GA5,_GA20OX1,_AT2301,_ATGA20OX1_|_2-oxoglutarate_(2OG)_and_Fe(II)-dependent_oxygenase_superfamily_protein_|	GA	Y3291_DICDI
c88930_g1_i6	1.17474	#N/A	6.87413e-05	#N/A	AT5G25900.1_|_Symbols:_GA3,_CYP701A3,_ATKO1_|_GA_requiring_3_|	GA	C76BA_SWEMU
c76021_g2_i1	1.29044	#N/A	0.00195639	#N/A	AT5G07200.1_|_Symbols:_YAP169,_GA20OX3,_ATGA20OX3_|_gibberellin_20-oxidase_3_|	GA	ACCH7_ARATH
c100315_g1_i1	1.3953	#N/A	2.0512e-10	#N/A	AT5G07200.1_|_Symbols:_YAP169,_GA20OX3,_ATGA20OX3_|_gibberellin_20-oxidase_3_|	GA	ACCH1_ARATH
c96901_g2_i1	1.51361	#N/A	0.000207684	#N/A	AT5G25900.1_|_Symbols:_GA3,_CYP701A3,_ATKO1_|_GA_requiring_3_|	GA	C76C1_ARATH
c87720_g2_i2	1.54054	#N/A	0.000113085	#N/A	AT2G32440.2_|_Symbols:_KAO2_|_ent-kaurenoic_acid_hydroxylase_2_|	GA	C85A1_SOLLC
c54669_g1_i1	1.68338	#N/A	0.0470237	#N/A	AT4G25420.1_|_Symbols:_GA5,_GA20OX1,_AT2301,_ATGA20OX1_|_2-oxoglutarate_(2OG)_and_Fe(II)-dependent_oxygenase_superfamily_protein_|	GA	F6H1_ARATH
c91695_g3_i1	1.74	#N/A	0.0133974	#N/A	AT5G25900.1_|_Symbols:_GA3,_CYP701A3,_ATKO1_|_GA_requiring_3_|	GA	C76C2_ARATH
c88930_g1_i8	1.81137	#N/A	3.8727e-07	#N/A	AT5G25900.1_|_Symbols:_GA3,_CYP701A3,_ATKO1_|_GA_requiring_3_|	GA	C76BA_SWEMU
c87720_g3_i1	1.81159	#N/A	8.20201e-14	#N/A	AT2G32440.2_|_Symbols:_KAO2_|_ent-kaurenoic_acid_hydroxylase_2_|	GA	C85A1_SOLLC
c96901_g2_i2	1.81483	#N/A	2.30323e-05	#N/A	AT5G25900.1_|_Symbols:_GA3,_CYP701A3,_ATKO1_|_GA_requiring_3_|	GA	C76C1_ARATH
c93994_g2_i2	1.93278	#N/A	5.42899e-26	#N/A	AT5G07200.1_|_Symbols:_YAP169,_GA20OX3,_ATGA20OX3_|_gibberellin_20-oxidase_3_|	GA	SRG1_ARATH
c87720_g3_i2	1.97285	#N/A	1.02504e-11	#N/A	AT2G32440.2_|_Symbols:_KAO2_|_ent-kaurenoic_acid_hydroxylase_2_|	GA	C85A1_SOLLC
c80869_g4_i1	2.00435	#N/A	0.00586632	#N/A	AT2G32440.2_|_Symbols:_KAO2_|_ent-kaurenoic_acid_hydroxylase_2_|	GA	ABAH4_ARATH
c97891_g1_i4	2.03954	#N/A	5.19268e-05	#N/A	AT5G07200.1_|_Symbols:_YAP169,_GA20OX3,_ATGA20OX3_|_gibberellin_20-oxidase_3_|	GA	HY6H_HYONI
c80869_g4_i2	2.0506	#N/A	0.0113639	#N/A	AT2G32440.2_|_Symbols:_KAO2_|_ent-kaurenoic_acid_hydroxylase_2_|	GA	ABAH4_ARATH
c95990_g2_i3	2.25665	#N/A	8.04276e-09	#N/A	AT5G25900.1_|_Symbols:_GA3,_CYP701A3,_ATKO1_|_GA_requiring_3_|	GA	C76B6_CATRO
c94863_g6_i5	2.42625	#N/A	1.65002e-05	#N/A	AT5G25900.1_|_Symbols:_GA3,_CYP701A3,_ATKO1_|_GA_requiring_3_|	GA	C81F1_ARATH
c76762_g2_i1	2.57124	#N/A	7.46397e-08	#N/A	AT5G07200.1_|_Symbols:_YAP169,_GA20OX3,_ATGA20OX3_|_gibberellin_20-oxidase_3_|	GA	ACH10_ARATH
c94863_g6_i3	2.61374	#N/A	2.7468e-08	#N/A	AT5G25900.1_|_Symbols:_GA3,_CYP701A3,_ATKO1_|_GA_requiring_3_|	GA	C81E8_MEDTR
c70648_g1_i1	2.71099	#N/A	3.23907e-07	#N/A	AT5G07200.1_|_Symbols:_YAP169,_GA20OX3,_ATGA20OX3_|_gibberellin_20-oxidase_3_|	GA	G3OX_PEA
c94863_g6_i2	2.74909	#N/A	1.44816e-12	#N/A	AT5G25900.1_|_Symbols:_GA3,_CYP701A3,_ATKO1_|_GA_requiring_3_|	GA	C81E8_MEDTR
c33588_g2_i1	2.77144	#N/A	0.0450634	#N/A	AT5G07200.1_|_Symbols:_YAP169,_GA20OX3,_ATGA20OX3_|_gibberellin_20-oxidase_3_|	GA	DIOX3_PAPSO
c89534_g1_i2	3.06052	#N/A	2.19463e-07	#N/A	AT5G07200.1_|_Symbols:_YAP169,_GA20OX3,_ATGA20OX3_|_gibberellin_20-oxidase_3_|	GA	ACCH1_ARATH
c84733_g1_i1	3.08945	#N/A	8.0886e-11	#N/A	AT5G25900.1_|_Symbols:_GA3,_CYP701A3,_ATKO1_|_GA_requiring_3_|	GA	C78A3_SOYBN
c89534_g1_i1	3.66679	#N/A	1.11721e-09	#N/A	AT5G07200.1_|_Symbols:_YAP169,_GA20OX3,_ATGA20OX3_|_gibberellin_20-oxidase_3_|	GA	ACH11_ARATH
c95603_g2_i1	3.83012	#N/A	6.09743e-08	#N/A	AT5G07200.1_|_Symbols:_YAP169,_GA20OX3,_ATGA20OX3_|_gibberellin_20-oxidase_3_|	GA	DV4H_CATRO
c12548_g1_i1	4.00565	#N/A	0.012828	#N/A	AT5G25900.1_|_Symbols:_GA3,_CYP701A3,_ATKO1_|_GA_requiring_3_|	GA	C71BP_ARATH
c88211_g1_i3	4.20803	#N/A	0.0308557	#N/A	AT2G32440.2_|_Symbols:_KAO2_|_ent-kaurenoic_acid_hydroxylase_2_|	GA	C7A52_PANGI
c63863_g1_i1	4.75655	#N/A	1.55514e-09	#N/A	AT5G07200.1_|_Symbols:_YAP169,_GA20OX3,_ATGA20OX3_|_gibberellin_20-oxidase_3_|	GA	ACCO1_ARATH
c87573_g8_i3	4.89862	#N/A	7.45465e-16	#N/A	AT5G25900.1_|_Symbols:_GA3,_CYP701A3,_ATKO1_|_GA_requiring_3_|	GA	C71A1_PERAE
c73677_g3_i1	4.93198	#N/A	1.64322e-08	#N/A	AT2G32440.2_|_Symbols:_KAO2_|_ent-kaurenoic_acid_hydroxylase_2_|	GA	C7A52_PANGI
c90924_g1_i1	#N/A	9.95306	#N/A	3.5129e-63	AT5G07200.1_|_Symbols:_YAP169,_GA20OX3,_ATGA20OX3_|_gibberellin_20-oxidase_3_|	GA	FLS_PETHY
c80869_g3_i6	#N/A	7.83262	#N/A	6.28412e-72	AT2G32440.2_|_Symbols:_KAO2_|_ent-kaurenoic_acid_hydroxylase_2_|	GA	ABAH4_ARATH
c99354_g3_i1	#N/A	6.4614	#N/A	1.32971e-56	AT5G25900.1_|_Symbols:_GA3,_CYP701A3,_ATKO1_|_GA_requiring_3_|	GA	C79D4_LOTJA
c80869_g3_i2	#N/A	5.90809	#N/A	6.47582e-49	AT2G32440.2_|_Symbols:_KAO2_|_ent-kaurenoic_acid_hydroxylase_2_|	GA	ABAH3_ORYSJ
c83349_g3_i1	#N/A	5.78679	#N/A	8.52358e-89	AT5G25900.1_|_Symbols:_GA3,_CYP701A3,_ATKO1_|_GA_requiring_3_|	GA	C76B6_CATRO
c80869_g3_i3	#N/A	5.3367	#N/A	6.51136e-59	AT2G32440.2_|_Symbols:_KAO2_|_ent-kaurenoic_acid_hydroxylase_2_|	GA	ABAH3_ORYSJ
c80869_g3_i5	#N/A	4.87744	#N/A	4.80849e-39	AT2G32440.2_|_Symbols:_KAO2_|_ent-kaurenoic_acid_hydroxylase_2_|	GA	ABAH3_ORYSJ
c63862_g1_i1	#N/A	4.56843	#N/A	0.000203819	AT5G07200.1_|_Symbols:_YAP169,_GA20OX3,_ATGA20OX3_|_gibberellin_20-oxidase_3_|	GA	GAOX1_ARATH
c63621_g1_i1	#N/A	4.45509	#N/A	3.91395e-05	AT5G07200.1_|_Symbols:_YAP169,_GA20OX3,_ATGA20OX3_|_gibberellin_20-oxidase_3_|	GA	ACCO5_ARATH
c99527_g5_i1	#N/A	4.26048	#N/A	1.18156e-39	AT5G07200.1_|_Symbols:_YAP169,_GA20OX3,_ATGA20OX3_|_gibberellin_20-oxidase_3_|	GA	ACCH7_ARATH
c99070_g3_i1	#N/A	3.78236	#N/A	5.16036e-105	AT5G25900.1_|_Symbols:_GA3,_CYP701A3,_ATKO1_|_GA_requiring_3_|	GA	C82C4_ARATH
c92135_g1_i1	#N/A	3.68501	#N/A	4.71041e-47	AT5G07200.1_|_Symbols:_YAP169,_GA20OX3,_ATGA20OX3_|_gibberellin_20-oxidase_3_|	GA	ACCO1_ORYSI
c79738_g3_i1	#N/A	3.51873	#N/A	2.19081e-27	AT5G07200.1_|_Symbols:_YAP169,_GA20OX3,_ATGA20OX3_|_gibberellin_20-oxidase_3_|	GA	SRG1_ARATH
c94938_g1_i1	#N/A	2.94681	#N/A	6.49138e-07	AT2G32440.2_|_Symbols:_KAO2_|_ent-kaurenoic_acid_hydroxylase_2_|	GA	KAO1_ARATH
c95603_g2_i3	#N/A	2.84311	#N/A	1.37689e-19	AT5G07200.1_|_Symbols:_YAP169,_GA20OX3,_ATGA20OX3_|_gibberellin_20-oxidase_3_|	GA	DV4H_CATRO
c99171_g4_i4	#N/A	2.83418	#N/A	2.80344e-72	AT5G25900.1_|_Symbols:_GA3,_CYP701A3,_ATKO1_|_GA_requiring_3_|	GA	.
c99171_g4_i6	#N/A	2.7119	#N/A	5.61564e-68	AT5G25900.1_|_Symbols:_GA3,_CYP701A3,_ATKO1_|_GA_requiring_3_|	GA	C76A2_SOLME
c99171_g4_i3	#N/A	2.62669	#N/A	9.10644e-81	AT5G25900.1_|_Symbols:_GA3,_CYP701A3,_ATKO1_|_GA_requiring_3_|	GA	AB22G_ARATH
c99171_g4_i1	#N/A	2.62047	#N/A	3.05315e-69	AT5G25900.1_|_Symbols:_GA3,_CYP701A3,_ATKO1_|_GA_requiring_3_|	GA	C76A2_SOLME
c99171_g4_i5	#N/A	2.57123	#N/A	1.12882e-72	AT5G25900.1_|_Symbols:_GA3,_CYP701A3,_ATKO1_|_GA_requiring_3_|	GA	AB22G_ARATH
c63862_g2_i1	#N/A	2.53131	#N/A	0.0372888	AT5G07200.1_|_Symbols:_YAP169,_GA20OX3,_ATGA20OX3_|_gibberellin_20-oxidase_3_|	GA	GAOX1_ARATH
c95687_g3_i4	#N/A	2.51995	#N/A	6.11248e-26	AT5G25900.1_|_Symbols:_GA3,_CYP701A3,_ATKO1_|_GA_requiring_3_|	GA	C71E1_SORBI
c95603_g2_i5	#N/A	2.12132	#N/A	1.37663e-08	AT5G07200.1_|_Symbols:_YAP169,_GA20OX3,_ATGA20OX3_|_gibberellin_20-oxidase_3_|	GA	DV4H_CATRO
c72190_g1_i1	#N/A	1.92127	#N/A	0.000271679	AT5G07200.1_|_Symbols:_YAP169,_GA20OX3,_ATGA20OX3_|_gibberellin_20-oxidase_3_|	GA	G3OX1_ARATH
c78635_g1_i1	#N/A	1.72386	#N/A	3.94469e-06	AT5G07200.1_|_Symbols:_YAP169,_GA20OX3,_ATGA20OX3_|_gibberellin_20-oxidase_3_|	GA	G2OX8_ARATH
c95161_g2_i2	#N/A	1.71159	#N/A	9.17155e-11	AT2G32440.2_|_Symbols:_KAO2_|_ent-kaurenoic_acid_hydroxylase_2_|	GA	C90B1_ARATH
c94938_g1_i4	#N/A	1.70057	#N/A	5.57964e-06	AT2G32440.2_|_Symbols:_KAO2_|_ent-kaurenoic_acid_hydroxylase_2_|	GA	.
c93994_g2_i1	#N/A	1.54058	#N/A	2.05219e-22	AT5G07200.1_|_Symbols:_YAP169,_GA20OX3,_ATGA20OX3_|_gibberellin_20-oxidase_3_|	GA	SRG1_ARATH
c95687_g3_i1	#N/A	1.53828	#N/A	4.56342e-23	AT5G25900.1_|_Symbols:_GA3,_CYP701A3,_ATKO1_|_GA_requiring_3_|	GA	C71E1_SORBI
c83619_g1_i1	#N/A	1.52573	#N/A	5.51326e-32	AT5G07200.1_|_Symbols:_YAP169,_GA20OX3,_ATGA20OX3_|_gibberellin_20-oxidase_3_|	GA	ACCO_ACTDE
c95687_g3_i2	#N/A	1.45491	#N/A	8.38896e-20	AT5G25900.1_|_Symbols:_GA3,_CYP701A3,_ATKO1_|_GA_requiring_3_|	GA	C71E7_MANES
c95687_g3_i3	#N/A	1.39447	#N/A	1.4844e-14	AT5G25900.1_|_Symbols:_GA3,_CYP701A3,_ATKO1_|_GA_requiring_3_|	GA	C71E1_SORBI
c92401_g8_i1	#N/A	1.23283	#N/A	0.0262828	AT5G07200.1_|_Symbols:_YAP169,_GA20OX3,_ATGA20OX3_|_gibberellin_20-oxidase_3_|	GA	DIOX3_PAPSO
c66743_g2_i1	#N/A	1.09932	#N/A	0.0287546	AT4G25420.1_|_Symbols:_GA5,_GA20OX1,_AT2301,_ATGA20OX1_|_2-oxoglutarate_(2OG)_and_Fe(II)-dependent_oxygenase_superfamily_protein_|	GA	HY6H_HYONI
c52003_g1_i1	#N/A	1.01295	#N/A	0.000100157	AT5G07200.1_|_Symbols:_YAP169,_GA20OX3,_ATGA20OX3_|_gibberellin_20-oxidase_3_|	GA	G2OX2_PEA
c92465_g1_i1	#N/A	1.00872	#N/A	1.2841e-16	AT5G25900.1_|_Symbols:_GA3,_CYP701A3,_ATKO1_|_GA_requiring_3_|	GA	LUT5_ARATH
c88302_g1_i1	#N/A	1.00089	#N/A	7.36662e-05	AT1G80340.1_|_Symbols:_GA4H,_ATGA3OX2,_GA3OX2_|_gibberellin_3-oxidase_2_|	GA	DAO_ORYSJ
c92465_g1_i2	#N/A	0.978808	#N/A	1.4902e-20	AT5G25900.1_|_Symbols:_GA3,_CYP701A3,_ATKO1_|_GA_requiring_3_|	GA	LUT5_ARATH
c98866_g3_i4	#N/A	0.795686	#N/A	0.0188134	AT5G25900.1_|_Symbols:_GA3,_CYP701A3,_ATKO1_|_GA_requiring_3_|	GA	C71DA_SOYBN
c84479_g1_i1	#N/A	0.792944	#N/A	0.00033706	AT4G25420.1_|_Symbols:_GA5,_GA20OX1,_AT2301,_ATGA20OX1_|_2-oxoglutarate_(2OG)_and_Fe(II)-dependent_oxygenase_superfamily_protein_|	GA	DIOX2_ARATH
c88453_g11_i5	#N/A	0.528218	#N/A	0.026629	AT2G32440.2_|_Symbols:_KAO2_|_ent-kaurenoic_acid_hydroxylase_2_|	GA	C7A52_PANGI
c88453_g11_i3	#N/A	0.527623	#N/A	0.0294707	AT2G32440.2_|_Symbols:_KAO2_|_ent-kaurenoic_acid_hydroxylase_2_|	GA	C7A52_PANGI
c99496_g2_i1	#N/A	0.513523	#N/A	7.93116e-05	AT5G25900.1_|_Symbols:_GA3,_CYP701A3,_ATKO1_|_GA_requiring_3_|	GA	C81E8_MEDTR
c97219_g3_i1	#N/A	0.48686	#N/A	0.0285252	AT5G25900.1_|_Symbols:_GA3,_CYP701A3,_ATKO1_|_GA_requiring_3_|	GA	.
c97723_g4_i2	#N/A	-0.579946	#N/A	0.00682175	AT5G07200.1_|_Symbols:_YAP169,_GA20OX3,_ATGA20OX3_|_gibberellin_20-oxidase_3_|	GA	NCS1_COPJA
c94019_g3_i3	#N/A	-0.700892	#N/A	0.00752208	AT5G07200.1_|_Symbols:_YAP169,_GA20OX3,_ATGA20OX3_|_gibberellin_20-oxidase_3_|	GA	HY6H_HYONI
c89533_g1_i1	#N/A	-0.706464	#N/A	0.00509669	AT5G25900.1_|_Symbols:_GA3,_CYP701A3,_ATKO1_|_GA_requiring_3_|	GA	C8D11_ARATH
c89719_g1_i2	#N/A	-0.719137	#N/A	0.0131223	AT5G07200.1_|_Symbols:_YAP169,_GA20OX3,_ATGA20OX3_|_gibberellin_20-oxidase_3_|	GA	ACCH1_ARATH
c79738_g2_i1	#N/A	-0.761831	#N/A	0.00399621	AT5G07200.1_|_Symbols:_YAP169,_GA20OX3,_ATGA20OX3_|_gibberellin_20-oxidase_3_|	GA	SRG1_ARATH
c94019_g3_i1	#N/A	-0.780602	#N/A	0.00177413	AT5G07200.1_|_Symbols:_YAP169,_GA20OX3,_ATGA20OX3_|_gibberellin_20-oxidase_3_|	GA	HY6H_HYONI
c97723_g4_i3	#N/A	-0.813255	#N/A	2.10366e-05	AT5G07200.1_|_Symbols:_YAP169,_GA20OX3,_ATGA20OX3_|_gibberellin_20-oxidase_3_|	GA	SRG1_ARATH
c99527_g6_i1	#N/A	-0.978359	#N/A	0.0395013	AT5G07200.1_|_Symbols:_YAP169,_GA20OX3,_ATGA20OX3_|_gibberellin_20-oxidase_3_|	GA	ACCH1_ARATH
c94019_g3_i2	#N/A	-1.04636	#N/A	3.17901e-06	AT5G07200.1_|_Symbols:_YAP169,_GA20OX3,_ATGA20OX3_|_gibberellin_20-oxidase_3_|	GA	HY6H_HYONI
c94248_g1_i2	#N/A	-1.06252	#N/A	0.00469518	AT5G25900.1_|_Symbols:_GA3,_CYP701A3,_ATKO1_|_GA_requiring_3_|	GA	C71A8_MENPI
c92062_g3_i2	#N/A	-1.0777	#N/A	0.0383819	AT5G07200.1_|_Symbols:_YAP169,_GA20OX3,_ATGA20OX3_|_gibberellin_20-oxidase_3_|	GA	FL3H_PETCR
c96128_g1_i2	#N/A	-1.0785	#N/A	5.52784e-06	AT5G07200.1_|_Symbols:_YAP169,_GA20OX3,_ATGA20OX3_|_gibberellin_20-oxidase_3_|	GA	FL3H_PETCR
c98007_g2_i3	#N/A	-1.16599	#N/A	0.0199912	AT5G25900.1_|_Symbols:_GA3,_CYP701A3,_ATKO1_|_GA_requiring_3_|	GA	C76B6_CATRO
c99031_g1_i5	#N/A	-1.20316	#N/A	0.0221536	AT5G25900.1_|_Symbols:_GA3,_CYP701A3,_ATKO1_|_GA_requiring_3_|	GA	C71A6_NEPRA
c96128_g1_i3	#N/A	-1.24838	#N/A	1.37557e-08	AT5G07200.1_|_Symbols:_YAP169,_GA20OX3,_ATGA20OX3_|_gibberellin_20-oxidase_3_|	GA	FL3H_PETCR
c84791_g2_i1	#N/A	-1.25187	#N/A	0.000956428	AT5G25900.1_|_Symbols:_GA3,_CYP701A3,_ATKO1_|_GA_requiring_3_|	GA	C82A3_SOYBN
c85645_g3_i1	#N/A	-1.30528	#N/A	0.0150894	AT1G78440.1_|_Symbols:_ATGA2OX1,_GA2OX1_|_Arabidopsis_thaliana_gibberellin_2-oxidase_1_|	GA	G2OX1_PEA
c86920_g1_i1	#N/A	-1.35529	#N/A	3.97185e-08	AT5G07200.1_|_Symbols:_YAP169,_GA20OX3,_ATGA20OX3_|_gibberellin_20-oxidase_3_|	GA	FL3H_PETHY
c94728_g2_i1	#N/A	-1.37351	#N/A	0.000203819	AT5G25900.1_|_Symbols:_GA3,_CYP701A3,_ATKO1_|_GA_requiring_3_|	GA	C82A3_SOYBN
c88402_g1_i1	#N/A	-1.48577	#N/A	1.14517e-07	AT5G25900.1_|_Symbols:_GA3,_CYP701A3,_ATKO1_|_GA_requiring_3_|	GA	C75A3_PETHY
c92062_g3_i1	#N/A	-1.58756	#N/A	0.00917341	AT5G07200.1_|_Symbols:_YAP169,_GA20OX3,_ATGA20OX3_|_gibberellin_20-oxidase_3_|	GA	FL3H_PETCR
c87621_g2_i1	#N/A	-1.60942	#N/A	0.000536238	AT5G07200.1_|_Symbols:_YAP169,_GA20OX3,_ATGA20OX3_|_gibberellin_20-oxidase_3_|	GA	GAOX1_ARATH
c84651_g1_i1	#N/A	-1.7215	#N/A	0.00232701	AT5G25900.1_|_Symbols:_GA3,_CYP701A3,_ATKO1_|_GA_requiring_3_|	GA	TCMO_SOYBN
c79445_g3_i1	#N/A	-1.77033	#N/A	0.000485836	AT5G25900.1_|_Symbols:_GA3,_CYP701A3,_ATKO1_|_GA_requiring_3_|	GA	C75A1_PETHY
c87720_g2_i1	#N/A	-1.84584	#N/A	4.75123e-05	AT2G32440.2_|_Symbols:_KAO2_|_ent-kaurenoic_acid_hydroxylase_2_|	GA	C85A1_SOLLC
c93744_g2_i7	#N/A	-1.8498	#N/A	0.0334165	AT5G07200.1_|_Symbols:_YAP169,_GA20OX3,_ATGA20OX3_|_gibberellin_20-oxidase_3_|	GA	GAOX2_ORYSJ
c68355_g1_i1	#N/A	-1.96443	#N/A	0.0375604	AT5G25900.1_|_Symbols:_GA3,_CYP701A3,_ATKO1_|_GA_requiring_3_|	GA	C80A1_BERST
c91238_g2_i1	#N/A	-2.05909	#N/A	1.58912e-21	AT5G07200.1_|_Symbols:_YAP169,_GA20OX3,_ATGA20OX3_|_gibberellin_20-oxidase_3_|	GA	SRG1_ARATH
c78021_g1_i1	#N/A	-2.07632	#N/A	0.0186169	AT2G32440.2_|_Symbols:_KAO2_|_ent-kaurenoic_acid_hydroxylase_2_|	GA	C7A52_PANGI
c92248_g2_i1	#N/A	-2.10502	#N/A	5.74414e-06	AT5G25900.1_|_Symbols:_GA3,_CYP701A3,_ATKO1_|_GA_requiring_3_|	GA	C76BA_SWEMU
c87720_g2_i3	#N/A	-2.11642	#N/A	1.00047e-06	AT2G32440.2_|_Symbols:_KAO2_|_ent-kaurenoic_acid_hydroxylase_2_|	GA	C85A1_SOLLC
c98942_g1_i4	#N/A	-2.13209	#N/A	3.40638e-13	AT5G25900.1_|_Symbols:_GA3,_CYP701A3,_ATKO1_|_GA_requiring_3_|	GA	C76B6_CATRO
c90767_g1_i1	#N/A	-2.40143	#N/A	2.25669e-20	AT2G32440.2_|_Symbols:_KAO2_|_ent-kaurenoic_acid_hydroxylase_2_|	GA	C724B_ORYSJ
c90767_g1_i2	#N/A	-2.4302	#N/A	7.78056e-28	AT2G32440.2_|_Symbols:_KAO2_|_ent-kaurenoic_acid_hydroxylase_2_|	GA	C724B_ORYSJ
c93744_g2_i8	#N/A	-2.62516	#N/A	3.33933e-05	AT5G07200.1_|_Symbols:_YAP169,_GA20OX3,_ATGA20OX3_|_gibberellin_20-oxidase_3_|	GA	GAOX3_ARATH
c88313_g2_i1	#N/A	-2.63642	#N/A	0.00652341	AT2G32440.2_|_Symbols:_KAO2_|_ent-kaurenoic_acid_hydroxylase_2_|	GA	ABAH1_ARATH
c93744_g2_i4	#N/A	-2.69644	#N/A	1.03846e-07	AT5G07200.1_|_Symbols:_YAP169,_GA20OX3,_ATGA20OX3_|_gibberellin_20-oxidase_3_|	GA	FL3H_PETCR
c98208_g4_i1	#N/A	-2.69892	#N/A	4.61973e-13	AT5G25900.1_|_Symbols:_GA3,_CYP701A3,_ATKO1_|_GA_requiring_3_|	GA	P6H_ESCCA
c83078_g3_i2	#N/A	-2.95174	#N/A	8.398e-19	AT1G05160.1_|_Symbols:_CYP88A3,_ATKAO1,_KAO1_|_cytochrome_P450,_family_88,_subfamily_A,_polypeptide_3_|	GA	C7A52_PANGI
c79196_g2_i1	#N/A	-2.99712	#N/A	5.19954e-16	AT5G25900.1_|_Symbols:_GA3,_CYP701A3,_ATKO1_|_GA_requiring_3_|	GA	C84A1_ARATH
c93744_g2_i6	#N/A	-3.36944	#N/A	8.43186e-07	AT5G07200.1_|_Symbols:_YAP169,_GA20OX3,_ATGA20OX3_|_gibberellin_20-oxidase_3_|	GA	GAOX2_ORYSJ
c78021_g1_i3	#N/A	-3.86377	#N/A	0.00956748	AT2G32440.2_|_Symbols:_KAO2_|_ent-kaurenoic_acid_hydroxylase_2_|	GA	C7A52_PANGI
c78021_g1_i2	#N/A	-4.23905	#N/A	0.00332013	AT2G32440.2_|_Symbols:_KAO2_|_ent-kaurenoic_acid_hydroxylase_2_|	GA	C7A52_PANGI
c83463_g1_i2	#N/A	-5.26586	#N/A	3.25284e-32	AT5G25900.1_|_Symbols:_GA3,_CYP701A3,_ATKO1_|_GA_requiring_3_|	GA	F3PH_ARATH
c93597_g1_i1	-1.81558	-8.90247	0.000911786	9.1503e-27	AT4G31500.1_|_Symbols:_CYP83B1,_SUR2,_RNT1,_RED1,_ATR4_|_cytochrome_P450,_family_83,_subfamily_B,_polypeptide_1_|	IAA	C78A7_ARATH
c98942_g1_i8	-1.46167	-1.3524	0.000103279	0.000907458	AT4G31500.1_|_Symbols:_CYP83B1,_SUR2,_RNT1,_RED1,_ATR4_|_cytochrome_P450,_family_83,_subfamily_B,_polypeptide_1_|	IAA	C76B6_CATRO
c83219_g1_i2	-1.35524	-4.08147	7.27506e-06	1.83083e-17	AT4G31500.1_|_Symbols:_CYP83B1,_SUR2,_RNT1,_RED1,_ATR4_|_cytochrome_P450,_family_83,_subfamily_B,_polypeptide_1_|	IAA	C78A5_ARATH
c92984_g1_i3	-1.16761	-1.95233	0.00631412	0.00111332	AT4G31500.1_|_Symbols:_CYP83B1,_SUR2,_RNT1,_RED1,_ATR4_|_cytochrome_P450,_family_83,_subfamily_B,_polypeptide_1_|	IAA	KO1_ARATH
c92984_g1_i1	-1.03514	-1.51228	5.56722e-06	1.17701e-07	AT4G31500.1_|_Symbols:_CYP83B1,_SUR2,_RNT1,_RED1,_ATR4_|_cytochrome_P450,_family_83,_subfamily_B,_polypeptide_1_|	IAA	KO1_ARATH
c99700_g2_i4	-1.03072	-0.685383	4.04603e-07	0.0008393	AT4G31500.1_|_Symbols:_CYP83B1,_SUR2,_RNT1,_RED1,_ATR4_|_cytochrome_P450,_family_83,_subfamily_B,_polypeptide_1_|	IAA	C3H58_ARATH
c99700_g2_i1	-0.986516	-0.692224	5.7458e-08	4.10679e-05	AT4G31500.1_|_Symbols:_CYP83B1,_SUR2,_RNT1,_RED1,_ATR4_|_cytochrome_P450,_family_83,_subfamily_B,_polypeptide_1_|	IAA	C3H32_ARATH
c92984_g1_i2	-0.917797	-2.19843	0.0050908	1.9368e-06	AT4G31500.1_|_Symbols:_CYP83B1,_SUR2,_RNT1,_RED1,_ATR4_|_cytochrome_P450,_family_83,_subfamily_B,_polypeptide_1_|	IAA	KO1_ARATH
c81508_g2_i3	0.495013	1.11359	0.0321598	7.63228e-12	AT3G02875.1_|_Symbols:_ILR1_|_Peptidase_M20/M25/M40_family_protein_|	IAA	ILR1_ARATH
c98866_g3_i2	0.604497	0.822829	0.0420741	5.82589e-05	AT4G31500.1_|_Symbols:_CYP83B1,_SUR2,_RNT1,_RED1,_ATR4_|_cytochrome_P450,_family_83,_subfamily_B,_polypeptide_1_|	IAA	C71DA_SOYBN
c91629_g1_i1	0.800421	0.900779	0.0368878	0.000376884	AT3G44310.1_|_Symbols:_NIT1,_ATNIT1,_NITI_|_nitrilase_1_|	IAA	NRL4A_LUPAN
c90233_g1_i2	0.834515	2.10642	0.00407279	1.50615e-30	AT4G31500.1_|_Symbols:_CYP83B1,_SUR2,_RNT1,_RED1,_ATR4_|_cytochrome_P450,_family_83,_subfamily_B,_polypeptide_1_|	IAA	C75A6_CAMME
c89900_g2_i1	1.04341	0.761964	6.42672e-05	0.00329756	AT3G02875.1_|_Symbols:_ILR1_|_Peptidase_M20/M25/M40_family_protein_|	IAA	ILL4_ARATH
c75341_g1_i1	1.13949	1.76388	0.00410153	5.84663e-20	AT2G38120.1_|_Symbols:_AUX1,_WAV5,_PIR1,_MAP1_|_Transmembrane_amino_acid_transporter_family_protein_|	IAA	LAX4_MEDTR
c90233_g1_i1	1.27185	1.97399	2.02291e-06	1.56224e-29	AT4G31500.1_|_Symbols:_CYP83B1,_SUR2,_RNT1,_RED1,_ATR4_|_cytochrome_P450,_family_83,_subfamily_B,_polypeptide_1_|	IAA	C75A6_CAMME
c90563_g3_i1	1.49775	1.96476	2.83475e-08	9.51466e-37	AT2G38120.1_|_Symbols:_AUX1,_WAV5,_PIR1,_MAP1_|_Transmembrane_amino_acid_transporter_family_protein_|	IAA	LAX2_MEDTR
c93674_g1_i2	1.53108	3.05657	0.00454348	6.68395e-24	AT4G31500.1_|_Symbols:_CYP83B1,_SUR2,_RNT1,_RED1,_ATR4_|_cytochrome_P450,_family_83,_subfamily_B,_polypeptide_1_|	IAA	C71A1_PERAE
c87573_g3_i1	2.78614	3.64387	3.17164e-20	1.73451e-133	AT4G31500.1_|_Symbols:_CYP83B1,_SUR2,_RNT1,_RED1,_ATR4_|_cytochrome_P450,_family_83,_subfamily_B,_polypeptide_1_|	IAA	C71A9_SOYBN
c87573_g8_i2	3.02783	1.88897	5.12742e-05	6.35269e-09	AT4G31500.1_|_Symbols:_CYP83B1,_SUR2,_RNT1,_RED1,_ATR4_|_cytochrome_P450,_family_83,_subfamily_B,_polypeptide_1_|	IAA	C71BY_ARATH
c87573_g8_i4	3.69595	1.46642	2.51476e-07	5.02578e-06	AT4G31500.1_|_Symbols:_CYP83B1,_SUR2,_RNT1,_RED1,_ATR4_|_cytochrome_P450,_family_83,_subfamily_B,_polypeptide_1_|	IAA	C71A1_PERAE
c54735_g3_i1	-2.01364	7.6588	0.0383428	4.10287e-65	AT4G31500.1_|_Symbols:_CYP83B1,_SUR2,_RNT1,_RED1,_ATR4_|_cytochrome_P450,_family_83,_subfamily_B,_polypeptide_1_|	IAA	C72A1_CATRO
c97488_g1_i2	-1.55494	3.12975	1.0698e-08	1.67136e-21	AT4G31500.1_|_Symbols:_CYP83B1,_SUR2,_RNT1,_RED1,_ATR4_|_cytochrome_P450,_family_83,_subfamily_B,_polypeptide_1_|	IAA	C78A5_ARATH
c98771_g2_i1	-0.94365	0.834195	0.000257231	4.96801e-06	AT5G20960.1_|_Symbols:_AAO1,_AO1,_ATAO,_AT-AO1,_AOalpha,_AtAO1_|_aldehyde_oxidase_1_|	IAA	ALDO2_ARATH
c85730_g2_i1	-0.509445	3.39786	0.0293706	8.29768e-44	AT4G31500.1_|_Symbols:_CYP83B1,_SUR2,_RNT1,_RED1,_ATR4_|_cytochrome_P450,_family_83,_subfamily_B,_polypeptide_1_|	IAA	C82C4_ARATH
c95957_g2_i1	0.552308	-0.51892	0.00235069	0.00519717	AT4G31500.1_|_Symbols:_CYP83B1,_SUR2,_RNT1,_RED1,_ATR4_|_cytochrome_P450,_family_83,_subfamily_B,_polypeptide_1_|	IAA	TCMO_HELTU
c95518_g1_i1	0.576308	-0.849808	0.00426722	3.21507e-05	AT4G31500.1_|_Symbols:_CYP83B1,_SUR2,_RNT1,_RED1,_ATR4_|_cytochrome_P450,_family_83,_subfamily_B,_polypeptide_1_|	IAA	C98A2_SOYBN
c83600_g1_i1	0.826949	-3.25316	0.00160213	3.64738e-22	AT4G31500.1_|_Symbols:_CYP83B1,_SUR2,_RNT1,_RED1,_ATR4_|_cytochrome_P450,_family_83,_subfamily_B,_polypeptide_1_|	IAA	C76A2_SOLME
c90066_g1_i1	0.953931	-4.96934	0.00189796	2.59106e-34	AT4G31500.1_|_Symbols:_CYP83B1,_SUR2,_RNT1,_RED1,_ATR4_|_cytochrome_P450,_family_83,_subfamily_B,_polypeptide_1_|	IAA	C82A3_SOYBN
c90066_g1_i2	0.978737	-6.1728	0.000245758	1.45747e-72	AT4G31500.1_|_Symbols:_CYP83B1,_SUR2,_RNT1,_RED1,_ATR4_|_cytochrome_P450,_family_83,_subfamily_B,_polypeptide_1_|	IAA	C82A3_SOYBN
c87825_g1_i1	1.02034	-1.49021	1.47536e-06	8.77037e-15	AT4G31500.1_|_Symbols:_CYP83B1,_SUR2,_RNT1,_RED1,_ATR4_|_cytochrome_P450,_family_83,_subfamily_B,_polypeptide_1_|	IAA	C734A_ARATH
c88930_g1_i4	1.2298	-0.786941	8.40083e-05	0.00225529	AT4G31500.1_|_Symbols:_CYP83B1,_SUR2,_RNT1,_RED1,_ATR4_|_cytochrome_P450,_family_83,_subfamily_B,_polypeptide_1_|	IAA	C76BA_SWEMU
c92248_g2_i3	1.28609	-2.12924	0.0092263	2.07062e-07	AT4G31500.1_|_Symbols:_CYP83B1,_SUR2,_RNT1,_RED1,_ATR4_|_cytochrome_P450,_family_83,_subfamily_B,_polypeptide_1_|	IAA	C76BA_SWEMU
c87481_g1_i2	1.3188	-0.719854	1.20663e-08	0.00107652	AT4G31500.1_|_Symbols:_CYP83B1,_SUR2,_RNT1,_RED1,_ATR4_|_cytochrome_P450,_family_83,_subfamily_B,_polypeptide_1_|	IAA	C71A1_PERAE
c94858_g1_i2	1.32794	-1.19227	0.0074711	0.0256456	AT4G31500.1_|_Symbols:_CYP83B1,_SUR2,_RNT1,_RED1,_ATR4_|_cytochrome_P450,_family_83,_subfamily_B,_polypeptide_1_|	IAA	C76B6_CATRO
c99556_g1_i2	1.3312	-1.20118	0.0173387	4.10822e-09	AT4G31500.1_|_Symbols:_CYP83B1,_SUR2,_RNT1,_RED1,_ATR4_|_cytochrome_P450,_family_83,_subfamily_B,_polypeptide_1_|	IAA	C71A1_PERAE
c93443_g1_i2	1.75944	-3.12097	9.54413e-05	9.15367e-12	AT4G31500.1_|_Symbols:_CYP83B1,_SUR2,_RNT1,_RED1,_ATR4_|_cytochrome_P450,_family_83,_subfamily_B,_polypeptide_1_|	IAA	C81E8_MEDTR
c95810_g2_i2	1.7737	-1.12533	2.68961e-05	0.000629795	AT4G31500.1_|_Symbols:_CYP83B1,_SUR2,_RNT1,_RED1,_ATR4_|_cytochrome_P450,_family_83,_subfamily_B,_polypeptide_1_|	IAA	C71A6_NEPRA
c87481_g1_i1	1.87689	-1.32047	5.81355e-07	0.000247746	AT4G31500.1_|_Symbols:_CYP83B1,_SUR2,_RNT1,_RED1,_ATR4_|_cytochrome_P450,_family_83,_subfamily_B,_polypeptide_1_|	IAA	C71A1_PERAE
c99833_g3_i2	2.02639	-0.907333	2.27469e-07	0.000105668	AT4G31500.1_|_Symbols:_CYP83B1,_SUR2,_RNT1,_RED1,_ATR4_|_cytochrome_P450,_family_83,_subfamily_B,_polypeptide_1_|	IAA	C71D9_SOYBN
c93443_g1_i1	2.064	-2.53114	5.21972e-06	1.94232e-05	AT4G31500.1_|_Symbols:_CYP83B1,_SUR2,_RNT1,_RED1,_ATR4_|_cytochrome_P450,_family_83,_subfamily_B,_polypeptide_1_|	IAA	C81E8_MEDTR
c93594_g1_i1	2.12338	-1.8866	4.73064e-09	4.64332e-13	AT4G31500.1_|_Symbols:_CYP83B1,_SUR2,_RNT1,_RED1,_ATR4_|_cytochrome_P450,_family_83,_subfamily_B,_polypeptide_1_|	IAA	F3PH_ARATH
c93443_g1_i3	2.32429	-3.11762	2.35555e-07	2.62957e-10	AT4G31500.1_|_Symbols:_CYP83B1,_SUR2,_RNT1,_RED1,_ATR4_|_cytochrome_P450,_family_83,_subfamily_B,_polypeptide_1_|	IAA	C81E8_MEDTR
c62313_g1_i1	2.41535	-4.35543	5.10557e-09	5.34868e-16	AT5G57090.1_|_Symbols:_EIR1,_WAV6,_ATPIN2,_PIN2,_AGR,_AGR1_|_Auxin_efflux_carrier_family_protein_|	IAA	PIN1B_ORYSJ
c87481_g3_i3	2.71146	-3.77007	4.77175e-10	4.01319e-14	AT4G31500.1_|_Symbols:_CYP83B1,_SUR2,_RNT1,_RED1,_ATR4_|_cytochrome_P450,_family_83,_subfamily_B,_polypeptide_1_|	IAA	C7D55_HYOMU
c23184_g1_i1	2.77277	-2.26676	8.96487e-06	0.000297391	AT5G20960.1_|_Symbols:_AAO1,_AO1,_ATAO,_AT-AO1,_AOalpha,_AtAO1_|_aldehyde_oxidase_1_|	IAA	XDH1_ARATH
c95990_g2_i2	2.839	-0.466083	2.10157e-12	0.0475916	AT4G31500.1_|_Symbols:_CYP83B1,_SUR2,_RNT1,_RED1,_ATR4_|_cytochrome_P450,_family_83,_subfamily_B,_polypeptide_1_|	IAA	C76B6_CATRO
c81583_g2_i1	2.86087	-3.72815	0.00451381	0.00157092	AT4G31500.1_|_Symbols:_CYP83B1,_SUR2,_RNT1,_RED1,_ATR4_|_cytochrome_P450,_family_83,_subfamily_B,_polypeptide_1_|	IAA	C71DA_SOYBN
c112551_g1_i1	2.92796	-4.07359	0.0112201	0.00261944	AT2G38120.1_|_Symbols:_AUX1,_WAV5,_PIR1,_MAP1_|_Transmembrane_amino_acid_transporter_family_protein_|	IAA	LAX2_ARATH
c12541_g1_i1	2.95862	-3.37747	0.0040824	0.0011208	AT4G31500.1_|_Symbols:_CYP83B1,_SUR2,_RNT1,_RED1,_ATR4_|_cytochrome_P450,_family_83,_subfamily_B,_polypeptide_1_|	IAA	C71E1_SORBI
c99833_g3_i1	3.1643	-0.771093	2.58969e-18	0.026222	AT4G31500.1_|_Symbols:_CYP83B1,_SUR2,_RNT1,_RED1,_ATR4_|_cytochrome_P450,_family_83,_subfamily_B,_polypeptide_1_|	IAA	C71DA_SOYBN
c99833_g3_i4	3.21724	-1.43778	3.50112e-25	2.02487e-10	AT4G31500.1_|_Symbols:_CYP83B1,_SUR2,_RNT1,_RED1,_ATR4_|_cytochrome_P450,_family_83,_subfamily_B,_polypeptide_1_|	IAA	C71DA_SOYBN
c87481_g3_i2	3.26399	-2.93879	9.744e-20	1.26789e-17	AT4G31500.1_|_Symbols:_CYP83B1,_SUR2,_RNT1,_RED1,_ATR4_|_cytochrome_P450,_family_83,_subfamily_B,_polypeptide_1_|	IAA	C7D55_HYOMU
c91695_g3_i3	3.30016	-2.1917	0.000322646	0.00886952	AT4G31500.1_|_Symbols:_CYP83B1,_SUR2,_RNT1,_RED1,_ATR4_|_cytochrome_P450,_family_83,_subfamily_B,_polypeptide_1_|	IAA	C76C2_ARATH
c125984_g1_i1	3.44384	-6.04836	1.11924e-06	5.77064e-09	AT5G57090.1_|_Symbols:_EIR1,_WAV6,_ATPIN2,_PIN2,_AGR,_AGR1_|_Auxin_efflux_carrier_family_protein_|	IAA	PINI_ARATH
c98208_g1_i1	3.69236	-5.52414	2.04718e-14	1.33504e-18	AT4G31500.1_|_Symbols:_CYP83B1,_SUR2,_RNT1,_RED1,_ATR4_|_cytochrome_P450,_family_83,_subfamily_B,_polypeptide_1_|	IAA	C7D47_PANGI
c73853_g1_i1	3.72116	-3.81728	4.07766e-33	8.65406e-35	AT4G31500.1_|_Symbols:_CYP83B1,_SUR2,_RNT1,_RED1,_ATR4_|_cytochrome_P450,_family_83,_subfamily_B,_polypeptide_1_|	IAA	C81E8_MEDTR
c95687_g2_i1	3.7758	-2.86262	4.60298e-07	4.91222e-05	AT4G31500.1_|_Symbols:_CYP83B1,_SUR2,_RNT1,_RED1,_ATR4_|_cytochrome_P450,_family_83,_subfamily_B,_polypeptide_1_|	IAA	C71E7_MANES
c128064_g1_i1	3.83145	-7.62473	1.22286e-14	6.22685e-21	AT2G38120.1_|_Symbols:_AUX1,_WAV5,_PIR1,_MAP1_|_Transmembrane_amino_acid_transporter_family_protein_|	IAA	LAX5_MEDTR
c45862_g1_i1	3.88986	-2.79435	4.26698e-07	0.000125439	AT3G02875.1_|_Symbols:_ILR1_|_Peptidase_M20/M25/M40_family_protein_|	IAA	ILL1_ARATH
c95810_g2_i1	3.96238	-4.80395	9.26496e-06	1.1324e-09	AT4G31500.1_|_Symbols:_CYP83B1,_SUR2,_RNT1,_RED1,_ATR4_|_cytochrome_P450,_family_83,_subfamily_B,_polypeptide_1_|	IAA	C71A8_MENPI
c93477_g1_i2	3.96722	-4.72047	7.37271e-29	1.72863e-42	AT4G31500.1_|_Symbols:_CYP83B1,_SUR2,_RNT1,_RED1,_ATR4_|_cytochrome_P450,_family_83,_subfamily_B,_polypeptide_1_|	IAA	F3PH_ARATH
c55589_g1_i1	4.04394	-3.28493	8.51405e-09	4.66711e-07	AT4G31500.1_|_Symbols:_CYP83B1,_SUR2,_RNT1,_RED1,_ATR4_|_cytochrome_P450,_family_83,_subfamily_B,_polypeptide_1_|	IAA	C71A8_MENPI
c93477_g1_i1	4.09303	-5.11233	1.05171e-48	2.11222e-59	AT4G31500.1_|_Symbols:_CYP83B1,_SUR2,_RNT1,_RED1,_ATR4_|_cytochrome_P450,_family_83,_subfamily_B,_polypeptide_1_|	IAA	F3PH_PETHY
c74172_g1_i1	4.12794	-3.0455	5.40947e-20	2.07091e-14	AT4G31500.1_|_Symbols:_CYP83B1,_SUR2,_RNT1,_RED1,_ATR4_|_cytochrome_P450,_family_83,_subfamily_B,_polypeptide_1_|	IAA	C81E8_MEDTR
c87481_g3_i1	4.24917	-4.52508	3.45621e-37	6.24378e-40	AT4G31500.1_|_Symbols:_CYP83B1,_SUR2,_RNT1,_RED1,_ATR4_|_cytochrome_P450,_family_83,_subfamily_B,_polypeptide_1_|	IAA	C71A9_SOYBN
c58658_g1_i1	4.26403	-2.38708	4.2398e-21	2.30569e-11	AT4G31500.1_|_Symbols:_CYP83B1,_SUR2,_RNT1,_RED1,_ATR4_|_cytochrome_P450,_family_83,_subfamily_B,_polypeptide_1_|	IAA	C76B6_CATRO
c96362_g1_i1	4.28076	-3.00964	6.84936e-27	2.69079e-18	AT3G44310.1_|_Symbols:_NIT1,_ATNIT1,_NITI_|_nitrilase_1_|	IAA	NRL4A_TOBAC
c124326_g1_i1	4.40039	-6.20138	4.87944e-11	9.20745e-13	AT2G38120.1_|_Symbols:_AUX1,_WAV5,_PIR1,_MAP1_|_Transmembrane_amino_acid_transporter_family_protein_|	IAA	AUX1_ARATH
c44634_g1_i1	4.47012	-5.46875	8.35413e-59	2.60203e-71	AT2G38120.1_|_Symbols:_AUX1,_WAV5,_PIR1,_MAP1_|_Transmembrane_amino_acid_transporter_family_protein_|	IAA	LAX4_MEDTR
c78251_g1_i2	4.61077	-1.11032	2.5953e-11	0.0435722	AT4G31500.1_|_Symbols:_CYP83B1,_SUR2,_RNT1,_RED1,_ATR4_|_cytochrome_P450,_family_83,_subfamily_B,_polypeptide_1_|	IAA	C81E8_MEDTR
c71028_g2_i1	4.70844	-4.24536	4.91686e-40	1.90209e-37	AT5G57090.1_|_Symbols:_EIR1,_WAV6,_ATPIN2,_PIN2,_AGR,_AGR1_|_Auxin_efflux_carrier_family_protein_|	IAA	PIN3_ARATH
c88402_g3_i2	4.97928	-5.92468	7.52198e-31	1.11658e-37	AT4G31500.1_|_Symbols:_CYP83B1,_SUR2,_RNT1,_RED1,_ATR4_|_cytochrome_P450,_family_83,_subfamily_B,_polypeptide_1_|	IAA	C75A3_PETHY
c71028_g2_i2	5.21469	-4.01753	2.82826e-45	5.18511e-40	AT5G57090.1_|_Symbols:_EIR1,_WAV6,_ATPIN2,_PIN2,_AGR,_AGR1_|_Auxin_efflux_carrier_family_protein_|	IAA	PIN3_ARATH
c99070_g2_i1	5.26897	-1.91164	9.98841e-32	3.32126e-10	AT4G31500.1_|_Symbols:_CYP83B1,_SUR2,_RNT1,_RED1,_ATR4_|_cytochrome_P450,_family_83,_subfamily_B,_polypeptide_1_|	IAA	C82C4_ARATH
c36867_g1_i1	5.28287	-2.17859	6.58326e-15	2.03133e-06	AT2G38120.1_|_Symbols:_AUX1,_WAV5,_PIR1,_MAP1_|_Transmembrane_amino_acid_transporter_family_protein_|	IAA	LAX4_MEDTR
c85746_g2_i2	5.32015	-5.81052	2.84508e-52	1.40751e-57	AT4G31500.1_|_Symbols:_CYP83B1,_SUR2,_RNT1,_RED1,_ATR4_|_cytochrome_P450,_family_83,_subfamily_B,_polypeptide_1_|	IAA	.
c88402_g3_i4	5.66769	-5.95609	4.15296e-39	3.03264e-41	AT4G31500.1_|_Symbols:_CYP83B1,_SUR2,_RNT1,_RED1,_ATR4_|_cytochrome_P450,_family_83,_subfamily_B,_polypeptide_1_|	IAA	C75A3_PETHY
c88402_g3_i3	5.89112	-5.806	5.02087e-34	4.22987e-34	AT4G31500.1_|_Symbols:_CYP83B1,_SUR2,_RNT1,_RED1,_ATR4_|_cytochrome_P450,_family_83,_subfamily_B,_polypeptide_1_|	IAA	C75A7_EUSER
c42671_g1_i1	6.17806	-6.97268	1.25304e-52	2.06938e-53	AT4G31500.1_|_Symbols:_CYP83B1,_SUR2,_RNT1,_RED1,_ATR4_|_cytochrome_P450,_family_83,_subfamily_B,_polypeptide_1_|	IAA	F3PH_PETHY
c81583_g2_i2	6.28825	-4.74601	1.63386e-09	2.51063e-07	AT4G31500.1_|_Symbols:_CYP83B1,_SUR2,_RNT1,_RED1,_ATR4_|_cytochrome_P450,_family_83,_subfamily_B,_polypeptide_1_|	IAA	C71DA_SOYBN
c58582_g1_i1	6.34014	-3.29243	1.6363e-15	2.59972e-09	AT3G02875.1_|_Symbols:_ILR1_|_Peptidase_M20/M25/M40_family_protein_|	IAA	ILL5_ORYSJ
c95957_g1_i1	6.72329	-5.94442	2.48496e-128	3.80028e-121	AT4G31500.1_|_Symbols:_CYP83B1,_SUR2,_RNT1,_RED1,_ATR4_|_cytochrome_P450,_family_83,_subfamily_B,_polypeptide_1_|	IAA	TCMO_HELTU
c95518_g3_i3	7.49081	-7.27229	5.52416e-130	3.76998e-137	AT4G31500.1_|_Symbols:_CYP83B1,_SUR2,_RNT1,_RED1,_ATR4_|_cytochrome_P450,_family_83,_subfamily_B,_polypeptide_1_|	IAA	C98A2_SOYBN
c95810_g3_i1	9.12943	-8.98132	4.96671e-27	6.97003e-25	AT4G31500.1_|_Symbols:_CYP83B1,_SUR2,_RNT1,_RED1,_ATR4_|_cytochrome_P450,_family_83,_subfamily_B,_polypeptide_1_|	IAA	C71A8_MENPI
c85230_g2_i1	11.9752	-11.816	3.39823e-11	2.07147e-10	AT4G31500.1_|_Symbols:_CYP83B1,_SUR2,_RNT1,_RED1,_ATR4_|_cytochrome_P450,_family_83,_subfamily_B,_polypeptide_1_|	IAA	C70A2_ARATH
c97756_g2_i3	-7.61128	#N/A	0.00654145	#N/A	AT3G14440.1_|_Symbols:_NCED3,_ATNCED3,_STO1,_SIS7_|_nine-cis-epoxycarotenoid_dioxygenase_3_|	IAA	CCD4_ARATH
c97756_g2_i2	-7.36322	#N/A	0.00285833	#N/A	AT3G14440.1_|_Symbols:_NCED3,_ATNCED3,_STO1,_SIS7_|_nine-cis-epoxycarotenoid_dioxygenase_3_|	IAA	CCD4_ARATH
c97756_g2_i1	-6.8717	#N/A	0.00149351	#N/A	AT3G14440.1_|_Symbols:_NCED3,_ATNCED3,_STO1,_SIS7_|_nine-cis-epoxycarotenoid_dioxygenase_3_|	IAA	CCD4_ARATH
c87391_g3_i1	-6.85438	#N/A	0.807892	#N/A	AT1G52340.1_|_Symbols:_ABA2,_SIS4,_GIN1,_SDR1,_ISI4,_SRE1,_ATABA2,_ATSDR1_|_NAD(P)-binding_Rossmann-fold_superfamily_protein_|	IAA	ABA2_ARATH
c72559_g1_i1	-3.63249	#N/A	#N/A	#N/A	AT1G52340.1_|_Symbols:_ABA2,_SIS4,_GIN1,_SDR1,_ISI4,_SRE1,_ATABA2,_ATSDR1_|_NAD(P)-binding_Rossmann-fold_superfamily_protein_|	IAA	SILD_FORIN
c89423_g1_i1	-2.58067	#N/A	7.36266e-09	#N/A	AT3G14440.1_|_Symbols:_NCED3,_ATNCED3,_STO1,_SIS7_|_nine-cis-epoxycarotenoid_dioxygenase_3_|	IAA	CCD1_PEA
c88366_g1_i2	-1.71972	#N/A	0.497531	#N/A	AT5G67030.1_|_Symbols:_ABA1,_LOS6,_NPQ2,_ATABA1,_ZEP,_IBS3,_ATZEP_|_zeaxanthin_epoxidase_(ZEP)_(ABA1)_|	IAA	ABA2_SOLLC
c98942_g1_i1	-1.70954	#N/A	0.00021178	#N/A	AT4G31500.1_|_Symbols:_CYP83B1,_SUR2,_RNT1,_RED1,_ATR4_|_cytochrome_P450,_family_83,_subfamily_B,_polypeptide_1_|	IAA	C76B6_CATRO
c88366_g1_i1	-1.70215	#N/A	0.807892	#N/A	AT5G67030.1_|_Symbols:_ABA1,_LOS6,_NPQ2,_ATABA1,_ZEP,_IBS3,_ATZEP_|_zeaxanthin_epoxidase_(ZEP)_(ABA1)_|	IAA	ABA2_SOLLC
c88366_g1_i3	-1.5496	#N/A	0.442777	#N/A	AT5G67030.1_|_Symbols:_ABA1,_LOS6,_NPQ2,_ATABA1,_ZEP,_IBS3,_ATZEP_|_zeaxanthin_epoxidase_(ZEP)_(ABA1)_|	IAA	ABA2_SOLLC
c78449_g1_i1	-1.42243	#N/A	4.544e-35	#N/A	AT1G52340.1_|_Symbols:_ABA2,_SIS4,_GIN1,_SDR1,_ISI4,_SRE1,_ATABA2,_ATSDR1_|_NAD(P)-binding_Rossmann-fold_superfamily_protein_|	IAA	SDR2A_ARATH
c89752_g1_i1	-1.28591	#N/A	1	#N/A	AT1G16540.1_|_Symbols:_SIR3,_LOS5,_ABA3,_ATABA3,_ACI2_|_molybdenum_cofactor_sulfurase_(LOS5)_(ABA3)_|	IAA	MARC2_MOUSE
c93700_g2_i2	-1.14799	#N/A	0.968157	#N/A	AT1G52340.1_|_Symbols:_ABA2,_SIS4,_GIN1,_SDR1,_ISI4,_SRE1,_ATABA2,_ATSDR1_|_NAD(P)-binding_Rossmann-fold_superfamily_protein_|	IAA	ISPD_MENPI
c99178_g3_i1	-1.1401	#N/A	1	#N/A	AT3G14440.1_|_Symbols:_NCED3,_ATNCED3,_STO1,_SIS7_|_nine-cis-epoxycarotenoid_dioxygenase_3_|	IAA	NCED1_PHAVU
c97022_g2_i1	-1.09064	#N/A	0.00340246	#N/A	AT4G31500.1_|_Symbols:_CYP83B1,_SUR2,_RNT1,_RED1,_ATR4_|_cytochrome_P450,_family_83,_subfamily_B,_polypeptide_1_|	IAA	.
c91808_g6_i1	-1.08844	#N/A	5.15909e-05	#N/A	AT4G31500.1_|_Symbols:_CYP83B1,_SUR2,_RNT1,_RED1,_ATR4_|_cytochrome_P450,_family_83,_subfamily_B,_polypeptide_1_|	IAA	.
c98942_g1_i5	-1.04834	#N/A	0.0110947	#N/A	AT4G31500.1_|_Symbols:_CYP83B1,_SUR2,_RNT1,_RED1,_ATR4_|_cytochrome_P450,_family_83,_subfamily_B,_polypeptide_1_|	IAA	C76B6_CATRO
c90009_g1_i1	-0.837624	#N/A	1	#N/A	AT1G52340.1_|_Symbols:_ABA2,_SIS4,_GIN1,_SDR1,_ISI4,_SRE1,_ATABA2,_ATSDR1_|_NAD(P)-binding_Rossmann-fold_superfamily_protein_|	IAA	ZERSY_ZINZE
c83057_g1_i1	-0.713256	#N/A	1	#N/A	AT5G67030.1_|_Symbols:_ABA1,_LOS6,_NPQ2,_ATABA1,_ZEP,_IBS3,_ATZEP_|_zeaxanthin_epoxidase_(ZEP)_(ABA1)_|	IAA	ZEP_ARATH
c93700_g2_i3	-0.586179	#N/A	0.208143	#N/A	AT1G52340.1_|_Symbols:_ABA2,_SIS4,_GIN1,_SDR1,_ISI4,_SRE1,_ATABA2,_ATSDR1_|_NAD(P)-binding_Rossmann-fold_superfamily_protein_|	IAA	ISPD_MENPI
c90009_g1_i2	-0.505134	#N/A	0.63937	#N/A	AT1G52340.1_|_Symbols:_ABA2,_SIS4,_GIN1,_SDR1,_ISI4,_SRE1,_ATABA2,_ATSDR1_|_NAD(P)-binding_Rossmann-fold_superfamily_protein_|	IAA	SILD_FORIN
c85141_g1_i1	0.392273	#N/A	1	#N/A	AT1G52340.1_|_Symbols:_ABA2,_SIS4,_GIN1,_SDR1,_ISI4,_SRE1,_ATABA2,_ATSDR1_|_NAD(P)-binding_Rossmann-fold_superfamily_protein_|	IAA	ZERSY_ZINZE
c75754_g1_i1	0.548084	#N/A	5.36226e-68	#N/A	AT3G14440.1_|_Symbols:_NCED3,_ATNCED3,_STO1,_SIS7_|_nine-cis-epoxycarotenoid_dioxygenase_3_|	IAA	CCD1_PEA
c94248_g1_i3	0.552945	#N/A	0.0397187	#N/A	AT4G31500.1_|_Symbols:_CYP83B1,_SUR2,_RNT1,_RED1,_ATR4_|_cytochrome_P450,_family_83,_subfamily_B,_polypeptide_1_|	IAA	C71A8_MENPI
c94248_g1_i1	0.570533	#N/A	0.022004	#N/A	AT4G31500.1_|_Symbols:_CYP83B1,_SUR2,_RNT1,_RED1,_ATR4_|_cytochrome_P450,_family_83,_subfamily_B,_polypeptide_1_|	IAA	C71AP_ARATH
c95662_g4_i1	0.634193	#N/A	0.0218944	#N/A	AT4G31500.1_|_Symbols:_CYP83B1,_SUR2,_RNT1,_RED1,_ATR4_|_cytochrome_P450,_family_83,_subfamily_B,_polypeptide_1_|	IAA	C97B2_SOYBN
c95662_g4_i3	0.671491	#N/A	0.01391	#N/A	AT4G31500.1_|_Symbols:_CYP83B1,_SUR2,_RNT1,_RED1,_ATR4_|_cytochrome_P450,_family_83,_subfamily_B,_polypeptide_1_|	IAA	.
c88930_g1_i3	0.726448	#N/A	0.0347698	#N/A	AT4G31500.1_|_Symbols:_CYP83B1,_SUR2,_RNT1,_RED1,_ATR4_|_cytochrome_P450,_family_83,_subfamily_B,_polypeptide_1_|	IAA	C76BA_SWEMU
c94248_g1_i4	0.734795	#N/A	0.015447	#N/A	AT4G31500.1_|_Symbols:_CYP83B1,_SUR2,_RNT1,_RED1,_ATR4_|_cytochrome_P450,_family_83,_subfamily_B,_polypeptide_1_|	IAA	C71A8_MENPI
c97220_g2_i4	0.820513	#N/A	0.848452	#N/A	AT1G16540.1_|_Symbols:_SIR3,_LOS5,_ABA3,_ATABA3,_ACI2_|_molybdenum_cofactor_sulfurase_(LOS5)_(ABA3)_|	IAA	MOCOS_SOLLC
c88930_g1_i1	0.901024	#N/A	0.0102345	#N/A	AT4G31500.1_|_Symbols:_CYP83B1,_SUR2,_RNT1,_RED1,_ATR4_|_cytochrome_P450,_family_83,_subfamily_B,_polypeptide_1_|	IAA	C76BA_SWEMU
c97220_g2_i2	0.930706	#N/A	0.500435	#N/A	AT1G16540.1_|_Symbols:_SIR3,_LOS5,_ABA3,_ATABA3,_ACI2_|_molybdenum_cofactor_sulfurase_(LOS5)_(ABA3)_|	IAA	MOCOS_SOLLC
c97220_g2_i3	1.1141	#N/A	0.210124	#N/A	AT1G16540.1_|_Symbols:_SIR3,_LOS5,_ABA3,_ATABA3,_ACI2_|_molybdenum_cofactor_sulfurase_(LOS5)_(ABA3)_|	IAA	MOCOS_SOLLC
c88930_g1_i6	1.17474	#N/A	6.87413e-05	#N/A	AT4G31500.1_|_Symbols:_CYP83B1,_SUR2,_RNT1,_RED1,_ATR4_|_cytochrome_P450,_family_83,_subfamily_B,_polypeptide_1_|	IAA	C76BA_SWEMU
c96901_g2_i1	1.51361	#N/A	0.000207684	#N/A	AT4G31500.1_|_Symbols:_CYP83B1,_SUR2,_RNT1,_RED1,_ATR4_|_cytochrome_P450,_family_83,_subfamily_B,_polypeptide_1_|	IAA	C76C1_ARATH
c73770_g1_i1	1.73118	#N/A	1.10377e-19	#N/A	AT5G67030.1_|_Symbols:_ABA1,_LOS6,_NPQ2,_ATABA1,_ZEP,_IBS3,_ATZEP_|_zeaxanthin_epoxidase_(ZEP)_(ABA1)_|	IAA	ABA2_NICPL
c91695_g3_i1	1.74	#N/A	0.0133974	#N/A	AT4G31500.1_|_Symbols:_CYP83B1,_SUR2,_RNT1,_RED1,_ATR4_|_cytochrome_P450,_family_83,_subfamily_B,_polypeptide_1_|	IAA	C76C2_ARATH
c88930_g1_i8	1.81137	#N/A	3.8727e-07	#N/A	AT4G31500.1_|_Symbols:_CYP83B1,_SUR2,_RNT1,_RED1,_ATR4_|_cytochrome_P450,_family_83,_subfamily_B,_polypeptide_1_|	IAA	C76BA_SWEMU
c96901_g2_i2	1.81483	#N/A	2.30323e-05	#N/A	AT4G31500.1_|_Symbols:_CYP83B1,_SUR2,_RNT1,_RED1,_ATR4_|_cytochrome_P450,_family_83,_subfamily_B,_polypeptide_1_|	IAA	C76C1_ARATH
c73770_g1_i2	1.9312	#N/A	3.6309e-15	#N/A	AT5G67030.1_|_Symbols:_ABA1,_LOS6,_NPQ2,_ATABA1,_ZEP,_IBS3,_ATZEP_|_zeaxanthin_epoxidase_(ZEP)_(ABA1)_|	IAA	ABA2_NICPL
c91787_g1_i1	1.94319	#N/A	2.14107e-12	#N/A	AT3G02875.1_|_Symbols:_ILR1_|_Peptidase_M20/M25/M40_family_protein_|	IAA	ILL4_ARATH
c83336_g2_i1	2.13549	#N/A	7.29637e-07	#N/A	AT1G52340.1_|_Symbols:_ABA2,_SIS4,_GIN1,_SDR1,_ISI4,_SRE1,_ATABA2,_ATSDR1_|_NAD(P)-binding_Rossmann-fold_superfamily_protein_|	IAA	SDR2A_ARATH
c95990_g2_i3	2.25665	#N/A	8.04276e-09	#N/A	AT4G31500.1_|_Symbols:_CYP83B1,_SUR2,_RNT1,_RED1,_ATR4_|_cytochrome_P450,_family_83,_subfamily_B,_polypeptide_1_|	IAA	C76B6_CATRO
c94863_g6_i5	2.42625	#N/A	1.65002e-05	#N/A	AT4G31500.1_|_Symbols:_CYP83B1,_SUR2,_RNT1,_RED1,_ATR4_|_cytochrome_P450,_family_83,_subfamily_B,_polypeptide_1_|	IAA	C81F1_ARATH
c91828_g2_i1	2.54851	#N/A	7.73678e-18	#N/A	AT3G02875.1_|_Symbols:_ILR1_|_Peptidase_M20/M25/M40_family_protein_|	IAA	ILL6_ARATH
c94863_g6_i3	2.61374	#N/A	2.7468e-08	#N/A	AT4G31500.1_|_Symbols:_CYP83B1,_SUR2,_RNT1,_RED1,_ATR4_|_cytochrome_P450,_family_83,_subfamily_B,_polypeptide_1_|	IAA	C81E8_MEDTR
c94863_g6_i2	2.74909	#N/A	1.44816e-12	#N/A	AT4G31500.1_|_Symbols:_CYP83B1,_SUR2,_RNT1,_RED1,_ATR4_|_cytochrome_P450,_family_83,_subfamily_B,_polypeptide_1_|	IAA	C81E8_MEDTR
c84733_g1_i1	3.08945	#N/A	8.0886e-11	#N/A	AT4G31500.1_|_Symbols:_CYP83B1,_SUR2,_RNT1,_RED1,_ATR4_|_cytochrome_P450,_family_83,_subfamily_B,_polypeptide_1_|	IAA	C78A3_SOYBN
c56721_g1_i1	3.35889	#N/A	0.000906615	#N/A	AT5G67030.1_|_Symbols:_ABA1,_LOS6,_NPQ2,_ATABA1,_ZEP,_IBS3,_ATZEP_|_zeaxanthin_epoxidase_(ZEP)_(ABA1)_|	IAA	ABA2_SOLLC
c89175_g1_i2	3.56675	#N/A	1.69702e-07	#N/A	AT1G52340.1_|_Symbols:_ABA2,_SIS4,_GIN1,_SDR1,_ISI4,_SRE1,_ATABA2,_ATSDR1_|_NAD(P)-binding_Rossmann-fold_superfamily_protein_|	IAA	SDR2A_ARATH
c73375_g1_i1	3.57989	#N/A	5.31373e-127	#N/A	AT3G14440.1_|_Symbols:_NCED3,_ATNCED3,_STO1,_SIS7_|_nine-cis-epoxycarotenoid_dioxygenase_3_|	IAA	CCD1_PHAVU
c84480_g1_i2	3.581	#N/A	0.379684	#N/A	AT1G52340.1_|_Symbols:_ABA2,_SIS4,_GIN1,_SDR1,_ISI4,_SRE1,_ATABA2,_ATSDR1_|_NAD(P)-binding_Rossmann-fold_superfamily_protein_|	IAA	SILD_FORIN
c84480_g1_i1	3.68701	#N/A	0.404593	#N/A	AT1G52340.1_|_Symbols:_ABA2,_SIS4,_GIN1,_SDR1,_ISI4,_SRE1,_ATABA2,_ATSDR1_|_NAD(P)-binding_Rossmann-fold_superfamily_protein_|	IAA	SILD_FORIN
c12548_g1_i1	4.00565	#N/A	0.012828	#N/A	AT4G31500.1_|_Symbols:_CYP83B1,_SUR2,_RNT1,_RED1,_ATR4_|_cytochrome_P450,_family_83,_subfamily_B,_polypeptide_1_|	IAA	C71BP_ARATH
c93704_g4_i1	4.6682	#N/A	1.32933e-06	#N/A	AT1G52340.1_|_Symbols:_ABA2,_SIS4,_GIN1,_SDR1,_ISI4,_SRE1,_ATABA2,_ATSDR1_|_NAD(P)-binding_Rossmann-fold_superfamily_protein_|	IAA	SDR2A_ARATH
c87573_g8_i3	4.89862	#N/A	7.45465e-16	#N/A	AT4G31500.1_|_Symbols:_CYP83B1,_SUR2,_RNT1,_RED1,_ATR4_|_cytochrome_P450,_family_83,_subfamily_B,_polypeptide_1_|	IAA	C71A1_PERAE
c87573_g8_i1	5.49022	#N/A	4.76464e-08	#N/A	AT4G31500.1_|_Symbols:_CYP83B1,_SUR2,_RNT1,_RED1,_ATR4_|_cytochrome_P450,_family_83,_subfamily_B,_polypeptide_1_|	IAA	ANGS_PASSA
c88376_g2_i1	8.20375	#N/A	0.000339518	#N/A	AT1G52340.1_|_Symbols:_ABA2,_SIS4,_GIN1,_SDR1,_ISI4,_SRE1,_ATABA2,_ATSDR1_|_NAD(P)-binding_Rossmann-fold_superfamily_protein_|	IAA	SDR3B_ARATH
c83697_g1_i1	#N/A	8.65896	#N/A	9.95038e-32	AT5G57090.1_|_Symbols:_EIR1,_WAV6,_ATPIN2,_PIN2,_AGR,_AGR1_|_Auxin_efflux_carrier_family_protein_|	IAA	PIN8_ARATH
c83697_g1_i3	#N/A	7.04156	#N/A	6.93484e-39	AT5G57090.1_|_Symbols:_EIR1,_WAV6,_ATPIN2,_PIN2,_AGR,_AGR1_|_Auxin_efflux_carrier_family_protein_|	IAA	PIN8_ARATH
c99354_g3_i1	#N/A	6.4614	#N/A	1.32971e-56	AT4G31500.1_|_Symbols:_CYP83B1,_SUR2,_RNT1,_RED1,_ATR4_|_cytochrome_P450,_family_83,_subfamily_B,_polypeptide_1_|	IAA	C79D4_LOTJA
c83349_g3_i1	#N/A	5.78679	#N/A	8.52358e-89	AT4G31500.1_|_Symbols:_CYP83B1,_SUR2,_RNT1,_RED1,_ATR4_|_cytochrome_P450,_family_83,_subfamily_B,_polypeptide_1_|	IAA	C76B6_CATRO
c117625_g1_i1	#N/A	5.18194	#N/A	4.811e-05	AT4G31500.1_|_Symbols:_CYP83B1,_SUR2,_RNT1,_RED1,_ATR4_|_cytochrome_P450,_family_83,_subfamily_B,_polypeptide_1_|	IAA	C84A4_ARATH
c84209_g1_i1	#N/A	4.4032	#N/A	2.23061e-55	AT4G31500.1_|_Symbols:_CYP83B1,_SUR2,_RNT1,_RED1,_ATR4_|_cytochrome_P450,_family_83,_subfamily_B,_polypeptide_1_|	IAA	C7351_ARATH
c99070_g3_i1	#N/A	3.78236	#N/A	5.16036e-105	AT4G31500.1_|_Symbols:_CYP83B1,_SUR2,_RNT1,_RED1,_ATR4_|_cytochrome_P450,_family_83,_subfamily_B,_polypeptide_1_|	IAA	C82C4_ARATH
c61758_g1_i1	#N/A	3.60801	#N/A	1.14354e-05	AT4G31500.1_|_Symbols:_CYP83B1,_SUR2,_RNT1,_RED1,_ATR4_|_cytochrome_P450,_family_83,_subfamily_B,_polypeptide_1_|	IAA	C76A2_SOLME
c99171_g4_i4	#N/A	2.83418	#N/A	2.80344e-72	AT4G31500.1_|_Symbols:_CYP83B1,_SUR2,_RNT1,_RED1,_ATR4_|_cytochrome_P450,_family_83,_subfamily_B,_polypeptide_1_|	IAA	.
c99171_g4_i6	#N/A	2.7119	#N/A	5.61564e-68	AT4G31500.1_|_Symbols:_CYP83B1,_SUR2,_RNT1,_RED1,_ATR4_|_cytochrome_P450,_family_83,_subfamily_B,_polypeptide_1_|	IAA	C76A2_SOLME
c99171_g4_i3	#N/A	2.62669	#N/A	9.10644e-81	AT4G31500.1_|_Symbols:_CYP83B1,_SUR2,_RNT1,_RED1,_ATR4_|_cytochrome_P450,_family_83,_subfamily_B,_polypeptide_1_|	IAA	AB22G_ARATH
c99171_g4_i1	#N/A	2.62047	#N/A	3.05315e-69	AT4G31500.1_|_Symbols:_CYP83B1,_SUR2,_RNT1,_RED1,_ATR4_|_cytochrome_P450,_family_83,_subfamily_B,_polypeptide_1_|	IAA	C76A2_SOLME
c99171_g4_i5	#N/A	2.57123	#N/A	1.12882e-72	AT4G31500.1_|_Symbols:_CYP83B1,_SUR2,_RNT1,_RED1,_ATR4_|_cytochrome_P450,_family_83,_subfamily_B,_polypeptide_1_|	IAA	AB22G_ARATH
c95687_g3_i4	#N/A	2.51995	#N/A	6.11248e-26	AT4G31500.1_|_Symbols:_CYP83B1,_SUR2,_RNT1,_RED1,_ATR4_|_cytochrome_P450,_family_83,_subfamily_B,_polypeptide_1_|	IAA	C71E1_SORBI
c82959_g1_i1	#N/A	1.85088	#N/A	1.66811e-10	AT3G02875.1_|_Symbols:_ILR1_|_Peptidase_M20/M25/M40_family_protein_|	IAA	ILL4_ARATH
c75341_g1_i2	#N/A	1.738	#N/A	1.79737e-17	AT2G38120.1_|_Symbols:_AUX1,_WAV5,_PIR1,_MAP1_|_Transmembrane_amino_acid_transporter_family_protein_|	IAA	LAX4_MEDTR
c98866_g3_i1	#N/A	1.70277	#N/A	3.91703e-11	AT4G31500.1_|_Symbols:_CYP83B1,_SUR2,_RNT1,_RED1,_ATR4_|_cytochrome_P450,_family_83,_subfamily_B,_polypeptide_1_|	IAA	C71D8_SOYBN
c91629_g1_i2	#N/A	1.62439	#N/A	6.17923e-35	AT3G44310.1_|_Symbols:_NIT1,_ATNIT1,_NITI_|_nitrilase_1_|	IAA	NRL4A_TOBAC
c95687_g3_i1	#N/A	1.53828	#N/A	4.56342e-23	AT4G31500.1_|_Symbols:_CYP83B1,_SUR2,_RNT1,_RED1,_ATR4_|_cytochrome_P450,_family_83,_subfamily_B,_polypeptide_1_|	IAA	C71E1_SORBI
c81508_g2_i2	#N/A	1.49396	#N/A	4.90577e-17	AT3G02875.1_|_Symbols:_ILR1_|_Peptidase_M20/M25/M40_family_protein_|	IAA	ILR1_ARATH
c95687_g3_i2	#N/A	1.45491	#N/A	8.38896e-20	AT4G31500.1_|_Symbols:_CYP83B1,_SUR2,_RNT1,_RED1,_ATR4_|_cytochrome_P450,_family_83,_subfamily_B,_polypeptide_1_|	IAA	C71E7_MANES
c95687_g3_i3	#N/A	1.39447	#N/A	1.4844e-14	AT4G31500.1_|_Symbols:_CYP83B1,_SUR2,_RNT1,_RED1,_ATR4_|_cytochrome_P450,_family_83,_subfamily_B,_polypeptide_1_|	IAA	C71E1_SORBI
c98866_g3_i4	#N/A	0.795686	#N/A	0.0188134	AT4G31500.1_|_Symbols:_CYP83B1,_SUR2,_RNT1,_RED1,_ATR4_|_cytochrome_P450,_family_83,_subfamily_B,_polypeptide_1_|	IAA	C71DA_SOYBN
c88663_g3_i1	#N/A	0.700426	#N/A	1.02914e-07	AT3G02875.1_|_Symbols:_ILR1_|_Peptidase_M20/M25/M40_family_protein_|	IAA	ILL4_ORYSJ
c99496_g2_i1	#N/A	0.513523	#N/A	7.93116e-05	AT4G31500.1_|_Symbols:_CYP83B1,_SUR2,_RNT1,_RED1,_ATR4_|_cytochrome_P450,_family_83,_subfamily_B,_polypeptide_1_|	IAA	C81E8_MEDTR
c97219_g3_i1	#N/A	0.48686	#N/A	0.0285252	AT4G31500.1_|_Symbols:_CYP83B1,_SUR2,_RNT1,_RED1,_ATR4_|_cytochrome_P450,_family_83,_subfamily_B,_polypeptide_1_|	IAA	.
c95692_g2_i3	#N/A	0.4052	#N/A	0.00592768	AT3G02875.1_|_Symbols:_ILR1_|_Peptidase_M20/M25/M40_family_protein_|	IAA	ILL3_ARATH
c89533_g1_i1	#N/A	-0.706464	#N/A	0.00509669	AT4G31500.1_|_Symbols:_CYP83B1,_SUR2,_RNT1,_RED1,_ATR4_|_cytochrome_P450,_family_83,_subfamily_B,_polypeptide_1_|	IAA	C8D11_ARATH
c87775_g1_i1	#N/A	-0.803991	#N/A	1.96886e-08	AT2G38120.1_|_Symbols:_AUX1,_WAV5,_PIR1,_MAP1_|_Transmembrane_amino_acid_transporter_family_protein_|	IAA	LAX2_MEDTR
c94728_g2_i2	#N/A	-1.01708	#N/A	0.00335171	AT4G31500.1_|_Symbols:_CYP83B1,_SUR2,_RNT1,_RED1,_ATR4_|_cytochrome_P450,_family_83,_subfamily_B,_polypeptide_1_|	IAA	C82A4_SOYBN
c94248_g1_i2	#N/A	-1.06252	#N/A	0.00469518	AT4G31500.1_|_Symbols:_CYP83B1,_SUR2,_RNT1,_RED1,_ATR4_|_cytochrome_P450,_family_83,_subfamily_B,_polypeptide_1_|	IAA	C71A8_MENPI
c98007_g2_i3	#N/A	-1.16599	#N/A	0.0199912	AT4G31500.1_|_Symbols:_CYP83B1,_SUR2,_RNT1,_RED1,_ATR4_|_cytochrome_P450,_family_83,_subfamily_B,_polypeptide_1_|	IAA	C76B6_CATRO
c99031_g1_i5	#N/A	-1.20316	#N/A	0.0221536	AT4G31500.1_|_Symbols:_CYP83B1,_SUR2,_RNT1,_RED1,_ATR4_|_cytochrome_P450,_family_83,_subfamily_B,_polypeptide_1_|	IAA	C71A6_NEPRA
c91782_g1_i3	#N/A	-1.20734	#N/A	1.63372e-07	AT5G57090.1_|_Symbols:_EIR1,_WAV6,_ATPIN2,_PIN2,_AGR,_AGR1_|_Auxin_efflux_carrier_family_protein_|	IAA	.
c84791_g2_i1	#N/A	-1.25187	#N/A	0.000956428	AT4G31500.1_|_Symbols:_CYP83B1,_SUR2,_RNT1,_RED1,_ATR4_|_cytochrome_P450,_family_83,_subfamily_B,_polypeptide_1_|	IAA	C82A3_SOYBN
c91782_g1_i2	#N/A	-1.30114	#N/A	1.11219e-07	AT5G57090.1_|_Symbols:_EIR1,_WAV6,_ATPIN2,_PIN2,_AGR,_AGR1_|_Auxin_efflux_carrier_family_protein_|	IAA	PIN1C_ORYSJ
c94728_g2_i1	#N/A	-1.37351	#N/A	0.000203819	AT4G31500.1_|_Symbols:_CYP83B1,_SUR2,_RNT1,_RED1,_ATR4_|_cytochrome_P450,_family_83,_subfamily_B,_polypeptide_1_|	IAA	C82A3_SOYBN
c88402_g1_i1	#N/A	-1.48577	#N/A	1.14517e-07	AT4G31500.1_|_Symbols:_CYP83B1,_SUR2,_RNT1,_RED1,_ATR4_|_cytochrome_P450,_family_83,_subfamily_B,_polypeptide_1_|	IAA	C75A3_PETHY
c84651_g1_i1	#N/A	-1.7215	#N/A	0.00232701	AT4G31500.1_|_Symbols:_CYP83B1,_SUR2,_RNT1,_RED1,_ATR4_|_cytochrome_P450,_family_83,_subfamily_B,_polypeptide_1_|	IAA	TCMO_SOYBN
c79445_g3_i1	#N/A	-1.77033	#N/A	0.000485836	AT4G31500.1_|_Symbols:_CYP83B1,_SUR2,_RNT1,_RED1,_ATR4_|_cytochrome_P450,_family_83,_subfamily_B,_polypeptide_1_|	IAA	C75A1_PETHY
c96362_g2_i1	#N/A	-1.94756	#N/A	3.91773e-06	AT3G44300.1_|_Symbols:_NIT2,_AtNIT2_|_nitrilase_2_|	IAA	Y1491_ARATH
c68355_g1_i1	#N/A	-1.96443	#N/A	0.0375604	AT4G31500.1_|_Symbols:_CYP83B1,_SUR2,_RNT1,_RED1,_ATR4_|_cytochrome_P450,_family_83,_subfamily_B,_polypeptide_1_|	IAA	C80A1_BERST
c96362_g2_i4	#N/A	-2.05814	#N/A	8.29684e-06	AT3G44300.1_|_Symbols:_NIT2,_AtNIT2_|_nitrilase_2_|	IAA	Y1491_ARATH
c92248_g2_i1	#N/A	-2.10502	#N/A	5.74414e-06	AT4G31500.1_|_Symbols:_CYP83B1,_SUR2,_RNT1,_RED1,_ATR4_|_cytochrome_P450,_family_83,_subfamily_B,_polypeptide_1_|	IAA	C76BA_SWEMU
c98942_g1_i4	#N/A	-2.13209	#N/A	3.40638e-13	AT4G31500.1_|_Symbols:_CYP83B1,_SUR2,_RNT1,_RED1,_ATR4_|_cytochrome_P450,_family_83,_subfamily_B,_polypeptide_1_|	IAA	C76B6_CATRO
c92248_g2_i5	#N/A	-2.27179	#N/A	2.60111e-05	AT4G31500.1_|_Symbols:_CYP83B1,_SUR2,_RNT1,_RED1,_ATR4_|_cytochrome_P450,_family_83,_subfamily_B,_polypeptide_1_|	IAA	C76BA_SWEMU
c92248_g2_i4	#N/A	-2.29753	#N/A	3.09956e-07	AT4G31500.1_|_Symbols:_CYP83B1,_SUR2,_RNT1,_RED1,_ATR4_|_cytochrome_P450,_family_83,_subfamily_B,_polypeptide_1_|	IAA	C76BA_SWEMU
c75554_g4_i1	#N/A	-2.53628	#N/A	0.0169253	AT4G31500.1_|_Symbols:_CYP83B1,_SUR2,_RNT1,_RED1,_ATR4_|_cytochrome_P450,_family_83,_subfamily_B,_polypeptide_1_|	IAA	C98A3_ARATH
c98208_g4_i1	#N/A	-2.69892	#N/A	4.61973e-13	AT4G31500.1_|_Symbols:_CYP83B1,_SUR2,_RNT1,_RED1,_ATR4_|_cytochrome_P450,_family_83,_subfamily_B,_polypeptide_1_|	IAA	P6H_ESCCA
c93255_g4_i5	#N/A	-2.74172	#N/A	2.33859e-15	AT4G31500.1_|_Symbols:_CYP83B1,_SUR2,_RNT1,_RED1,_ATR4_|_cytochrome_P450,_family_83,_subfamily_B,_polypeptide_1_|	IAA	C7A29_PANGI
c82859_g5_i1	#N/A	-2.74591	#N/A	0.0253745	AT4G31500.1_|_Symbols:_CYP83B1,_SUR2,_RNT1,_RED1,_ATR4_|_cytochrome_P450,_family_83,_subfamily_B,_polypeptide_1_|	IAA	C71A8_MENPI
c79196_g2_i1	#N/A	-2.99712	#N/A	5.19954e-16	AT4G31500.1_|_Symbols:_CYP83B1,_SUR2,_RNT1,_RED1,_ATR4_|_cytochrome_P450,_family_83,_subfamily_B,_polypeptide_1_|	IAA	C84A1_ARATH
c82812_g1_i1	#N/A	-3.62894	#N/A	8.06745e-33	AT2G38120.1_|_Symbols:_AUX1,_WAV5,_PIR1,_MAP1_|_Transmembrane_amino_acid_transporter_family_protein_|	IAA	LAX5_MEDTR
c83463_g1_i2	#N/A	-5.26586	#N/A	3.25284e-32	AT4G31500.1_|_Symbols:_CYP83B1,_SUR2,_RNT1,_RED1,_ATR4_|_cytochrome_P450,_family_83,_subfamily_B,_polypeptide_1_|	IAA	F3PH_ARATH
